# Supplementary material for: An in vivo strategy for knockdown of circular RNAs
Source: Cell Discov. 2020 Aug 11;6:52. doi: 10.1038/s41421-020-0182-y (PMC7417560; doi:10.1038/s41421-020-0182-y)
Supplement: Supplementary file 2 — Supplementary Table S1 [file 41421_2020_182_MOESM2_ESM.xlsx]

## Sheet: Sheet1
Table S1. Oligonucleotides used in this study
Cloning Primers		shRNA	oligo1	oligo2
	1	circCaMKI	CtagcagtGTGATCTTAAGGTTCAGTGCAtagttatattcaagcataTGCACTGAACCTTAAGATCACgcg	aattcgcGTGATCTTAAGGTTCAGTGCAtatgcttgaatataactaTGCACTGAACCTTAAGATCACactg
	2	circOgt	ctagcagtATATTTGATAGGTTTACTCGAtagttatattcaagcataTCGAGTAAACCTATCAAATATgcg	aattcgcATATTTGATAGGTTTACTCGAtatgcttgaatataactaTCGAGTAAACCTATCAAATATactg
	3	circPkn	ctagcagtCTTTGCAGGAGGGCGAATACAtagttatattcaagcataTGTATTCGCCCTCCTGCAAAGgcg	aattcgcCTTTGCAGGAGGGCGAATACAtatgcttgaatataactaTGTATTCGCCCTCCTGCAAAGactg
	4	circPlexA	ctagcagtGTGTTCTAACGGTTTACATGAtagttatattcaagcataTCATGTAAACCGTTAGAACACgcg	aattcgcGTGTTCTAACGGTTTACATGAtatgcttgaatataactaTCATGTAAACCGTTAGAACACactg
	5	circCtrip	ctagcagtAATAACGCCAGGAGAACGACAtagttatattcaagcataTGTCGTTCTCCTGGCGTTATTgcg	aattcgcAATAACGCCAGGAGAACGACAtatgcttgaatataactaTGTCGTTCTCCTGGCGTTATTactg
	6	circCtrip-2	ctagcagtAACGCCAGGAGAACGACAACAtagttatattcaagcataTGTTGTCGTTCTCCTGGCGTTgcg	aattcgcAACGCCAGGAGAACGACAACAtatgcttgaatataactaTGTTGTCGTTCTCCTGGCGTTactg
			shRNA-colony PCR	ACCAGCAACCAAGTAAATCAAC	TAATCGTGTGTGATGCCTACC
qPCR primers
		Target	isoform	oligo1	oligo2
	1	camk1	circ	GGGGTCCTACACAGAAAAGGA	CCGCGTTCCATTTAGACATT
	2	Ogt	circ	GCTGTGACTCTTGATCCCAAT	ATTCTCTATGGGCCAACTCG
	3	Pkn	circ	GTCGATGGAGCCAAGAATGT	AATGGCCTCCTTGATCTCCT
	4	PlexA	circ	CGAACAATTCTGCACTCTGC	ATTTCCTTTGCGTTGGTGTC
	5	Ctrip	circ	TGCAGGTGGACAGCAAATAA	cttgatagtgctggctgctg
	6	rp49	mRNA	TACAGGCCCAAGATCGTGAA	CCATTTGTGCGACAGCTTAG
	7	28srRNA	mRNA	ATTCAGGTTCATCGGGCTTA	CCGTGAGGGAAAGTTGAAAA
circRNA coordinates
		circRNA	dm6 coordinates
	1	circCaMKI	circCaMKI_chr4:-450509+
	2	circOgt	circOgt_chr2R:-5320615+
	3	circPkn	circPkn_chr2R:-9267976-
	4	circPlexA	circPlexA_chr4:-1023680-
	5	circCtrip	circCtrip _chr3R:-4797697-
