# Supplementary material for: An in vivo strategy for knockdown of circular RNAs
Source: Cell Discov. 2020 Aug 11;6:52. doi: 10.1038/s41421-020-0182-y (PMC7417560; doi:10.1038/s41421-020-0182-y)
Supplement: Supplementary file 3 — Supplementary Table S2 [file 41421_2020_182_MOESM3_ESM.xlsx]

## Sheet: TableS2_geneexpression_1
Table S2. Normalized gene expression for the circRNA knockdowns. Two sequencing batches are presented here.
Gene	Control actin-Gal4 1	Control actin-Gal4 2	Control actin-Gal4 3	circCamk1 KD 1	circCamk1 KD 2	circCamk1 KD 3	circPkn KD 1	circPkn KD 2	circPkn KD 3	circPlexA KD 1	circPlexA KD 2	circPlexA KD 3	circOgt KD 1	circOgt KD 2	circOgt KD 3
Yp1	168126	156368	294627	156458	218559	171799	185345	173900	172449	143242	190382	127564	138397	226133	126616
Yp3	143218	117183	236959	88197.7	114661	86386.3	107711	98876.6	106600	94876.4	125058	79356.4	99891.3	154592	88282.5
Yp2	142092	134820	277962	113805	135054	113763	120108	93396.1	104729	86136	108690	73168.5	84847.5	141484	75997.8
ninaE	42330.9	72614	57612.9	59668.5	102419	99472.2	82395.6	76505.9	72079	96221.3	99988.9	92703.2	89579.8	91629.7	90879.3
Nplp2	59058.3	82430.8	106037	57771.9	83472.3	75612.8	72681.2	74281.5	68146.1	77376.2	78313.4	72722.2	92835.7	96984	81829.9
CR40469	27685.5	42989.1	33771.5	63558	87177.1	73717.9	25420	61830.6	54845.5	86918.6	76635.9	90634.5	72686.3	96716.7	70841
Ef1alpha48D	49402.8	44869.9	70676	55576.3	66939	58244	54042.8	54000.2	54564.8	51937.6	56978.5	51698.1	53047.2	59983.8	48235.8
Arr2	30396.4	56436.5	49370.1	45518.3	65288.1	72077.2	42806.6	43557	45009.9	71764.8	68972.2	72308.9	67061.5	68422.1	67235.8
RpL5	32720	36830	48836.1	34605.2	49063	43243.4	43713.3	45679.2	44217.8	43755.5	47171.6	40223.2	42589.8	45376.5	35828.8
RpL41	45594.9	37281.2	53452.4	47963.2	42434	37343.9	43823.7	48183	47462.2	42740.9	46110.6	40407.5	46073	53012.7	38669.2
retinin	25474.4	41825.7	50440.4	26765.1	41759.5	42315.7	45151.8	42972.3	42721.5	47804	41828.8	49281.3	53532	53321.5	54618.9
IM4	19619.4	33792	40421	26368.7	41135.5	35980.6	45797.6	47380.2	45541.4	42769.5	43905.6	39779.1	43145.8	47590	39409.2
Adhr	37846.5	58551.2	63473	30007.7	38279.6	41675.8	45517.4	41732	40800.7	32761.5	32017.4	35371.2	40029.2	34301.5	36554.8
Adh	37846.5	58551.2	63473	30007.7	38279.6	41675.8	45517.4	41732	40800.7	32761.5	32017.4	35371.2	40029.2	34301.5	36554.8
Arr1	16402.3	32842.8	24897	28816.1	45063.9	47224	39186.9	40936	39815.8	44558.3	44234.2	42914.7	42161.9	42418.5	41867.7
RpS26	31655.6	31997.5	41134.6	31294.3	34615.2	31754.4	32519.3	33581.3	35372.7	33538	36205.7	32880.1	33645.5	38053.5	30663.1
RpL39	26060.6	23516.8	31206.8	24866.1	25744.1	22899.9	23915.4	27524.2	28761.4	25852.4	27711.6	23472.5	27342.1	30025.6	24219.4
RpL19	24308.9	23393	32872.2	26282.8	27900.3	25177.1	24530.4	28918.5	30046	25852.4	28129	25782.2	27585	29851	23787.7
MtnA	21288.3	25084.6	25549.5	28370.7	29515.9	30187.6	34267.6	37937.4	36977	23430.3	24052.3	21971.2	28404	25661.6	23475.4
RpS29	21353.4	20096.2	27646.3	22705	25370.2	22312.3	24240	27190.3	27856.7	22709.5	25286.6	22829.4	23866.6	26620.2	21035.8
CG17108	14684.3	27764.9	25093.8	16322.8	21001	31306	29903	31351.5	28223.3	30021.5	24914.3	28953.5	37291.4	30706.2	34364.8
RpLP1	21627.7	19297.7	29216.4	22666.9	23191.3	21171.6	21195.4	25750.9	26290.2	22211.5	24995.7	22215	22789.1	25594	19128.2
RpS25	21255.1	20415.4	26959.6	21670.1	20964.4	22090.7	19940.3	22899.6	24974.5	22677.8	24385.3	22261.9	23532.4	25001.7	20748.4
MRE16	36072.6	35609.4	47802.4	15521.6	23065	20933.7	15155.4	19603.9	19811.6	22239.3	21390.7	23149.5	20542.8	24403.1	18354.5
RpLP2	22303.5	19680.3	28000.6	24064.2	22855.3	21159.6	21921	24442.5	25327.6	21506.2	22218.1	20825.1	23925.7	25998.2	19246.6
RpL15	20768.4	20347.8	28027.5	20747.2	22950	21523.8	21728.5	23244.4	24310.4	22034.4	22855.6	21869.6	22903.9	25176.4	20791.1
RpS15	20514.7	19754.1	27598.6	19916.9	19585	19876.2	20747.8	23165.4	24312.7	20715	22331.1	20469.2	21431.9	23242.8	18807
RpS30	19248.1	20175.2	25851.3	19992	23198.9	20616.7	21799.1	22811	23985.1	21309	22448.7	21042.3	21603.5	23772.1	19614.6
EbpIII	13749.6	28877.4	24488.9	13254.6	20877.2	22333.8	24491.7	24640.1	25949.3	22662.3	22454.7	23056.3	23322.9	20577.3	24148.8
RpL13	19646.9	18444.1	25219.6	19546	19970.3	18723.5	19277.4	21622.4	21810.3	19675.6	21860.9	19616.7	20967.3	22549.6	18115.8
CG8343	9686.31	18601.1	14558.7	16056.5	24745	26828.9	21651	25569.7	23818	25537.7	28123	26139.4	23827.6	27768	22599.2
RpL36	19062.4	19845.6	24546.3	18180.7	19880.6	19191.6	19377.6	20506.2	21170.8	20553.4	21811.2	19807.9	20920.5	22158	18934.3
RpL32	18899	18289.2	25107.2	19688.8	20551.3	17864.5	19258	20513	22370.7	19309.8	21454	18975	19623.5	21609.8	17161
RpL10Ab	18934.4	17793.3	24056.4	19622.2	19490.3	18192.6	18900.4	20495.3	22134.5	19456.8	20026.7	19410	19585.6	22538.8	18910.4
RpL18A	19552.6	18077.1	26435.4	18366.5	18988.8	17882.5	18889	20981.8	22523.4	18807.2	20481.9	18488.8	19359.4	21352.4	16868.6
Rfabg	10193.7	13787.3	16029.8	14590.8	20396	19846.2	18668	21017.3	19314.6	21018.2	21110.3	20198.1	22601.9	24492.2	20736.4
CG15068	8993.29	16126.6	15428.7	14457.7	26130.6	23095.7	18075.8	21299.4	22853.1	22770.6	22932.5	20860.1	22763.5	25207.9	19881.1
RpL35	18023.1	18087.5	24177.3	17465.4	18030.1	17550.1	19499.5	20941	20486.7	17689.7	18545.2	17094.7	17979.9	18673.4	15392.7
RpL27	18593.3	17591.6	24746.7	18666.7	17086.5	16806.2	18538.2	21892.3	21594.2	17605.4	19032	16878.2	17881.9	19962.5	15568.7
RpS20	19134.4	16734.9	25087.6	17855.1	17197.7	15248	18166.9	18681.1	19731.3	17301.4	19360.6	16712.2	17081.8	19905.8	15040.6
CG6503	12476.7	19310.2	20401.7	13726.6	20503.3	20033.4	19333.2	19443	19976.4	22636	23336.4	21554.4	22558.5	22699.9	20880.6
Obp44a	8238.56	18211.2	16000.5	13649.1	18924.4	22398.2	22581.6	22094	22479.9	27138.5	25241.4	26786.8	26718.1	24825.3	26211.5
RpS4	18812.1	16278.4	23509	18347.1	18644	17317.3	17450.5	18664.8	20171.4	17894.6	18730.6	18000.5	18420.1	20389.2	16379.3
RpS16	17987.7	15989.4	22968.9	17499.3	16830.1	16252.1	15530.1	17844.2	18701.9	17514.9	18591.9	16917.5	17701.4	19645.6	15622.4
RpS27A	17342.1	16170.3	21177.6	17796.4	16407	15937.8	17152	18677	20666.1	17153.7	18299.5	16324.1	17048.4	18745.4	15211.7
RpL37A	15693.8	15508	23252.4	16967.9	17699.2	16137	16675.9	20334.4	21124	16044	16457.8	16219.7	17008.3	18681.5	14847.7
RpL36A	17671.8	16379.3	22652.4	16604.8	16746.8	15808	15413.9	17765.2	18854.5	16628.6	17065.2	15615.2	16344.2	18272.8	14902.4
RpS18	16843.9	16487.4	20687.7	16310.7	17608.2	16557.9	16457.3	17376.7	18709.7	16422.9	17613.8	15976.6	17266.8	18739.1	15558.8
RpL23A	16994.2	15483.1	22866.3	17443.6	17846.9	16495.2	15562	16398.1	16610.6	17039.3	18602.5	17396.6	17934.2	19990.4	15590.6
RpL23	16742.2	14828.1	19766.4	15644.4	15330.8	16121.6	15519.9	17932.8	20026.6	16690.5	17027.5	16479.6	17394.9	18852.6	14887.5
RpS6	16624.5	16101.7	20631.4	16425.7	16919.8	16240.1	17065.5	17752.9	17930.9	16566.8	17338	16560.2	16338.6	18118	14976
RpL7	17548.4	15777.3	22273.7	16693.8	15976.2	15460.2	16236.3	18304.9	18684	16492.5	17642.4	16250.6	17249	18694.1	14587.1
RpL21	15144.2	14350.8	19657.6	15648	16799.8	16119.9	15162.2	16752.5	16397.8	16105.8	16775.8	15463.1	16670.7	18341.3	15176.9
RpS19a	15958.9	14907.1	20750	16014.2	15860	15124.3	16583.7	17280	18054.6	16234.2	16272.5	15783.3	16594.9	18049.6	14658.7
RpL4	16457.7	15400.9	19605.1	16885.6	17315.2	15913.7	17461.8	17758.4	18103.6	16130.6	17398.3	15956.3	16392.1	18399.8	14316.6
RpS8	16811.4	15262.7	21044.4	16805.7	16620.4	16095.8	17513.1	17616.6	18472.4	16304.6	17671.1	16287.7	17077.4	18149.5	14669.7
IM14	8639.06	14087.8	17680.6	11255.7	17243.2	16563.1	21687.5	23657.4	23686.5	19031.4	20534.6	17767.2	20178.4	21628.7	16541.4
RpL34b	15117.9	14638.8	19991.2	15933.7	18014.9	15211.9	15677	16678.9	17703.6	16521.9	17202.4	16109	16898	18881.4	14895.4
RpL22	14993.4	14226.1	19691.8	14715.5	17014.5	16498.7	14735.1	17293.6	17597.8	15474.8	16777.3	15953.5	16191.5	17765.1	14631.9
ATPsynC	18156.3	18857.9	23793.7	21291.9	17296.2	15861.3	16040.4	15221.9	15218	16906.3	16260.4	16480.3	19571.1	19256.7	19821.4
RpS2	18119.1	15654.6	22553.5	18601.3	15228.5	13798	17963	20194	19626.6	15222.7	15448.1	15201.8	15936.3	17877.7	13562.7
RpL18	16316.6	14560.9	22321.3	15441.1	15164	14870	15925.3	20264.9	20278.4	15008.5	16141.3	15423.9	15198.7	16861.4	13218.6
RpL40	15024.2	14868.6	19431.6	15692.8	16477.7	15530.6	17078	17769.3	18640.6	16655.7	16628.1	16163	15551.9	17703.9	14602
sesB	15026.5	18380.7	21891.2	19271.8	18836	17202.2	14872.9	14649.4	14532.8	17709.8	18594.9	18491.6	20014.6	19524.1	19986.5
RpS23	17851.2	15679.6	21565	17095	16914.7	15344.2	17301.2	16906.5	17938.7	16936.4	18328.2	16117.4	17289.1	18997.5	15153
RpL37a	14968.8	14430.9	20516.6	15695.8	15176.7	15105.4	17287.6	19663.8	18877.9	15665.8	16364.4	15812	16306.3	17715.6	14225.1
RpL27A	15545.3	13450.5	18127.8	14215	13828.9	13388.3	13872.9	15250.5	16636.3	14155.4	15683.2	14251.2	15110.7	16026	13114.2
sta	17350.1	14150.2	19883.7	17020	15472.2	14695.6	15279.5	17220	17473	15757.1	16775.8	15650.9	16230.5	18263.8	13649.3
EF2	15299	15414.4	18160.8	15904.6	18210.7	18074.9	16342.2	15343.2	16363.3	17286	19054.6	17435.2	17583.2	19209.9	16157.5
RpS3A	15757.8	14100.3	17942.1	16158.2	16201.1	15753.9	13560.8	13914.7	14181.8	16080.3	16546.8	15850.5	16107.9	17126.9	14758.2
CR42491	14337.5	13679.2	18867	14174.4	16231.4	15775.4	14190.7	16613.5	16886.9	14854.6	16067.5	15377	15531.9	17034.2	14068
RpL13A	16042.9	14146	17595.1	16249	17394.7	14545.3	14959.5	15828.4	16056.9	15839.8	17231	15502.4	18495.8	18315.1	14189.3
RpL14	15546.4	14453.8	19755.4	15331.5	15857.5	14455.1	14908.2	15861.1	16391.2	14969	16188.1	14581.2	15808.2	17190.8	14052
RpL29	14468.9	14034.8	19250.7	13657	15709.7	13645.1	14714.6	14837.5	17213.4	15184.8	16192.6	14109	15295.6	17156.6	12852.6
Desat1	9831.43	13668.8	11727.6	12134.4	19746.7	18400.5	16211.2	17273.2	16490.3	17553.6	18311.6	17349.7	18083.6	18393.5	16551.4
fabp	14749.4	17432.5	21638.3	12960.4	13916	15674	13203.2	13624.4	13409.7	15102.8	13874.6	15972.4	16455.6	16237.5	16776.1
RpL31	13993	13774.9	20027.8	14523	14278.6	13638.2	16729.5	17273.2	17132.1	14738.6	15445	14308.6	15882.9	16759.6	13223.6
RpL10	13993	12653	16365.9	13909.4	13828.9	13994.7	12736.2	14770.7	15596.8	13871.6	15194.9	13746.1	14622.6	16216.8	13140
RpL11	13362.2	13203	18375.9	14186.5	14380.9	13115.1	15239.7	17041.4	17059.6	14071.2	14784.9	13907.9	14575.8	16372.6	12660.7
RpL9	13608.5	12171.7	18059.4	13815	15246.1	13239.7	12858	14481.8	15172.3	14003.9	14950.7	13561.2	14146.8	15858.5	12297.7
RpS24	14378.1	14482.9	19631.9	15281.3	15829.7	13759.3	16243.1	16053.3	16405.6	14969	15975.6	14418.6	14797.6	16945.1	13627.4
RpL38	12240.2	11831.7	14489.1	12633.7	14793.9	13620.2	10309	11967	11890	14297.7	14931.1	13610.9	15143	16299.6	12950.1
RpS27	14192.4	12820.4	17830.9	14153.9	13879.4	12953.6	14264.7	15944.2	15922.1	13877.8	15271.7	13095.3	13890.5	15588.5	12279.8
RpL3	14278.7	12314.1	16386.6	13658.8	10270.6	13338.4	13872.9	16956.9	18113.6	14160.9	14289.1	14127.2	13737.9	14262.5	12337.4
RpS7	13851.3	13052.3	17761.2	13462.7	12874	12650.4	14125.7	14330.5	13894.4	12330.3	13540	12607	13418.1	14475	11910.8
RpS14a	12689.2	12110.3	16657.9	12198.5	13665.9	13302.4	11907	13961.1	15199	13072.8	14441.3	12916	13893.9	14804.4	11889.9
RpL6	13273.7	12422.2	17162.5	13544.4	12985.1	13268	13695.2	14188.7	15439.7	13262.2	14138.4	13318.8	13372.4	14965.6	11489.1
Hsc70-4	11334.6	10645.4	11262.1	16249.6	14503.4	14866.6	18860.5	16710.2	15416.3	14112.9	13790.2	14757	14012	14510.1	12841.7
RpS12	13173.7	11203.7	16719	11481.4	12656.7	11111.9	9810.11	11982	12578.6	12021	13393.8	12026.3	12614.7	14017.7	10783.9
RpL24	11965.9	11976.2	14941.1	12651.8	13092.5	11833.5	11921.8	13755.3	14401.3	12642.8	13342.6	12575.5	12974.6	13984.4	11483.1
RpL8	11642.5	10358.4	13465.1	12667.5	12426.8	12674.4	11872.8	13460.9	13085.5	12581.7	12902.5	12803.9	13347.9	14917	11692
RpL7A	12976.6	11644.5	16395.2	12369.8	12520.3	12933	12297.7	14718.9	14321.1	12853.9	13437.6	12934.9	13685.5	14294.9	11535.8
RpL17	13301.7	12268.3	17223.6	12455.7	11668.9	11930.6	12894.5	14770.7	15694.8	12355.1	13267.2	12263	12571.2	13627	11064.4
RpL28	12636.1	11656	15399.4	12302	12215.9	12403.9	12878.5	12584.5	13301.7	12766.5	13404.4	12468.3	11783.4	13338.9	11009.7
Obp99c	11712.8	15854.2	21753.1	8986.26	12366.2	12563.6	10905.8	12895.2	12311.2	12068.9	11725.5	12123.6	13692.2	14266.1	12255.9
RpS11	12922.9	11383.6	15045	12533.2	12505.1	12370.4	12665.6	13811.2	13706.1	12308.7	13274.8	11973	13542.9	13749.4	10868.5
RpS17	11671.1	11289	14643	12433.9	11296.3	11633.3	11069.8	12603.6	13562.4	12306.4	12964.3	12553.1	12605.8	14097.8	11473.2
IM2	6263.48	9834.43	11204.6	8978.39	15242.3	13614.2	14608.7	16801.6	15410.7	14979.8	16533.2	13117	16277.3	15399.5	12209.1
Nplp3	20011.4	35735.2	45639.7	7271.19	10760.7	11423.7	12109.7	10739	11251.7	13695.3	12812.1	14053.6	15700.1	15012.4	17448.4
Tsf1	6265.76	12934.8	10759.9	8235.24	11312.7	13962.1	15973.2	15862.5	15917.6	16930.2	14839.2	18338.2	15528.5	14616.3	14451.9
RpL26	12892	12051	16427	11963.7	11746	11149.7	11934.3	13511.3	14157.3	11714	13119.5	12214.7	12768.5	12883.4	10191.2
CG2233	11510	15537.1	18948.9	9664.66	12711	13448.4	12053.9	12205.6	12505.1	12950.6	12922.1	13435.8	13733.4	14099.6	12788
RpS13	13055.4	12012.6	16310.9	12222.1	11123.2	11448.7	11853.5	12584.5	13645.9	11799.8	12694.5	11624.8	11818	12802.4	10899.3
eIF-4a	10215.4	11719.4	12779.6	11141.3	13247.8	12487.2	13238.5	11796.7	11922.4	13097.5	13710.3	13029.4	12625.8	13209.3	11943.6
RpS3	11923.6	11258.8	14470.7	11914.1	12031.4	11595.5	13093.8	12866.6	13035.4	12264.6	13149.7	12079.5	12278.2	13734.1	10962
RpLP0	11612.8	10848.1	15493.4	12428.5	10575	11481.3	12212.2	14447.7	13917.8	11739.5	12013.3	12511.7	12225.8	14116.7	10591
CG18067	4575.2	7583.5	9812.92	6476.59	6535.5	7521.34	17074.6	21253.1	16507	12657.5	11793.3	16880.3	13345.7	12561.2	11687
Ggamma30A	7103.33	12815.2	11232.7	9890.39	15788	15740.2	15464.1	15403.1	14073.8	15488.7	14797	15458.2	14852.2	14692.8	16022.3
RpS28b	11652.3	10709.8	14641.8	10629.9	10638.2	11413.4	11306.7	11825.3	12143	11505.2	12013.3	11515.6	12221.4	12664.7	10919.2
IM3	5772.14	9076.5	10491.1	7953.22	13068.5	11715.8	15675.9	16226.4	14647.5	12050.4	12769.9	10358.3	11962.8	11834.7	10309.5
RpL35A	11356.3	10317.9	14089.5	11727.1	11840.7	11219.3	10904.7	11315.5	11331.9	11332.7	12266.5	10990.2	11509.3	12823.1	10346.3
RpS5a	10489	11301.4	15790.4	10580.3	12612.5	10700.5	12174.7	11927.5	12571.9	11306.4	12075.1	11014	11468.1	12852.8	10284.7
Rack1	11152.9	9948.8	14078.5	11136.4	9356.1	9693.73	10647.3	12641.7	12282.2	10428.7	11131.6	10390.5	10438.5	11496.3	9280.18
RpL12	12282.4	10647.5	15219.7	11363.4	10303.5	10807.8	11225.9	12306.4	13861	10917.4	11680.2	10785.6	11004.6	12104.8	10003.2
RpS21	11732.2	11130.9	15978.5	10938	10669.8	9743.55	10825	11757.1	11792	10297.2	10256	9704.65	10664.7	12232.6	9351.79
Tctp	9724.02	10086	12912.8	11465.7	12375	12338.6	11962.8	11807.6	11847.7	11499.8	11491.8	10829.7	11470.3	12577.4	10049
CG7203	16481.7	25835.3	42437.1	6080.81	5805.41	7234.44	6534.38	5881.29	6480.92	9758.94	8753.4	11161.1	13532.9	12032.8	14824.8
Mlc2	10592.4	13298.7	19911.8	13964.4	9476.1	8207.68	8657.46	7128.43	7517.07	10052.8	9235.68	9796.43	12415.2	12252.4	13152
eIF-5A	10377.6	9153.43	12706.3	11270.8	11147.2	9867.25	9794.17	10901.2	10930.8	10229.1	11164.8	10330.2	10936.6	11754.6	9472.13
blw	9899.42	11621.7	14109	12444.8	10244.1	10366.3	10033.4	9152.47	9198.3	10644.4	10546.9	10543.9	11750	11945.4	12076.9
RpS10b	9578.9	9061.94	12707.6	9711.86	9561.99	9654.22	9437.66	9474.13	10241.1	9782.91	10133.9	9701.85	10457.5	10750.9	9046.46
RpL30	10581.6	9150.31	12932.4	9674.95	9606.2	8714.48	9827.2	10940.7	11298.4	9700.16	10369	9425.14	10333.8	11056.1	8925.12
Uhg7	9637.75	8575.36	12953.2	9428.64	10016.7	8680.12	8065.18	8772.19	9186.04	9323.54	9846.07	9458.76	9836.81	10763.5	8557.14
RpS15Aa	10157.1	9060.9	12873.7	9009.86	8962	9263.38	9525.37	9750.82	9642.84	9172.74	9475.31	9038.44	10100.9	10224.3	8646.65
CG11458	17656.3	25385.1	40972.1	3615.32	5122.05	6170.14	5691.53	5263.86	6853.05	8490.64	6768.51	7361.33	11519.4	10368.3	11597.5
IM33	6424.59	8752.11	11714.2	7323.84	9450.84	9934.25	10114.2	10550.9	9852.3	9602.72	10427.8	9785.92	11214.1	12192.1	9448.26
Gapdh2	10716.4	10614.2	13705.8	10234.1	9865.15	9645.63	9504.86	9574.99	9316.4	9444.18	9250.75	9744.59	10273.6	10940.8	9762.54
Argk	6786.82	9256.36	8903.84	8258.23	12218.4	11215.9	8771.36	8657.7	8867.4	9807.66	10777.5	10154.4	12144.5	11417	11647.2
ATPsynbeta	8744.76	8923.66	10474	10895	10007.9	9226.44	7583.39	7260.64	7475.85	9690.11	9632.05	9914.82	11597.4	11199.2	11106.2
Ef1gamma	8585.93	7628.21	10450.7	8657.65	8242.01	8625.15	8898.92	8672.7	9389.93	8498.37	9520.53	8147.34	8513.05	9370.92	7640.16
Gapdh1	10757	10003.9	13454.1	11247.2	8458.01	9393.94	8042.4	7630.01	8703.62	9485.17	8795.6	9885.4	11137.2	10723	10005.2
Obp56d	5089.97	7364.13	9250.85	6030.58	10686.2	8925.79	8999.15	9316.03	9714.14	9075.29	9624.52	9256.31	8155.37	9370.02	8266.73
CG12158	4772.31	8610.71	7656.3	5895.02	9179.26	10903.2	8582.28	9163.37	9265.15	10379.2	10604.2	11030.8	10732.7	11054.3	9661.09
awd	10493	8407.97	10887	10185.1	7863.07	8019.56	8166.55	8089.34	7785.58	8486	8530.34	8414.25	9537.07	10043.4	8709.3
Obp19d	5096.83	8896.63	8043.64	6475.38	9069.37	11095.6	10115.4	10894.4	11748.6	10109.3	9543.13	10506.1	9308.65	9074.76	9226.47
RpS9	9040.14	7339.17	10849.1	8043.39	6935.92	7025.7	9531.06	9738.55	8790.53	7834.06	7657.72	7619.13	8337	8820	6833.58
Msr-110	5234.52	7734.26	8230.58	5042.33	9790.62	9524.51	7225.75	7985.75	8059.65	8567.97	9528.06	9135.11	8969.91	9467.24	9010.65
Oda	5691.01	8112.7	7246.97	7379.52	9996.51	9115.63	9170	9286.04	9135.91	8846.38	8561.99	8728.8	8764.88	8335.71	8732.18
ATPsynB	7215.31	8667.9	10796.5	8654.62	7297.18	7854.63	7797.52	7970.76	8318.13	8465.89	7794.86	8597.79	9461.3	9160.27	8864.45
CG15067	3918.74	5854.5	6917.06	6992.81	10300.9	10350	9683.69	11778.9	11287.3	9348.29	9731.52	8735.8	8910.85	9402.42	7433.29
CG4716	2738.38	5094.48	3878.25	6284.15	8416.32	8632.02	8130.1	9305.12	8791.64	8352.21	9244.72	7923.87	7821.09	7522.84	7090.17
SERCA	6718.83	8584.72	10006	6703.53	7860.54	7710.32	7422.79	6208.41	7101.5	7500.75	7368.35	7830	9114.76	9160.27	9984.32
Cys	5511.61	10661	10722	4846.25	6594.87	7327.21	8089.1	8477.79	8050.74	9464.29	8243.99	9397.12	9460.19	8046.75	9237.41
Ald	6781.67	8054.48	8930.72	7183.44	8278.64	8019.56	7459.24	6739.98	6999	8154.23	8097.8	8114.42	8196.6	8048.55	8285.62
Act57B	7343.86	10030.9	16835.1	5360.65	6214.66	5875.51	5800.87	5169.81	5614.13	6267.25	6423.38	6450.62	8243.4	9031.55	8098.65
CG15065	2384.16	4474.83	5758.72	4529.74	8660.11	6579.88	9052.69	11792.6	12895	9075.29	8769.98	9301.14	7879.03	8061.15	6964.86
CG3088	2868.64	5768.2	4551.5	5922.86	8292.53	9779.63	7443.29	8794	9026.72	8938.41	8920.69	9345.98	8017.2	9755.3	7973.33
CG16836	3033.19	5244.2	5524.12	5935.57	9574.62	7987.77	8380.68	8301.96	7452.45	6928.47	7490.42	6646.07	7511.32	7638.96	6430.78
COX4	6705.69	7593.9	8768.21	7237.91	6842.45	7468.08	6610.69	7320.61	7419.03	7537.87	7341.22	7866.42	8406.08	8113.36	8199.1
ninaC	4386.09	7306.94	6705.68	5127.66	8383.48	8514.34	7626.67	7095.72	7240.76	8424.13	8017.92	8881.51	8070.69	8746.19	9228.46
levy	6366.32	7302.78	8610.59	7239.72	6244.98	6481.96	6622.08	6621.4	7217.37	7098.6	7065.41	7314.39	8100.77	7707.38	7475.06
ATPsynF	6221.77	7560.63	9140.88	7756.54	6021.4	6859.06	6722.31	6832.66	6925.46	7235.49	6754.95	7349.42	7794.35	7981.93	7510.87
CG6770	5382.49	5548.83	5246.75	6351.32	7892.12	6889.12	6163.07	7125.7	7085.9	7483.73	8093.28	7164.48	6487.3	6431.82	6570.02
trp	4536.92	7170.74	7151.66	5364.89	9136.31	9627.59	8159.72	7657.27	8158.81	8581.89	7935.03	8803.05	8367.08	8164.67	8941.03
CG5778	3558.81	5715.18	6142.39	4202.34	6395.29	7148.54	7540.11	9666.31	8840.66	7519.31	7764.72	7246.44	8755.97	7840.6	7483.02
ATPsynG	6180.64	7126.04	8887.96	6991.6	6640.34	6378.88	5740.51	6003.96	6065.35	6937.75	6845.37	6794.59	8038.37	7763.19	7816.19
Pdh	5400.77	9930.08	10003.5	4500.09	6743.92	7804.81	7615.28	7000.31	7160.55	7482.19	6750.42	7986.92	7835.58	7545.34	8427.85
ATPsynO	6348.61	7345.41	9370.6	7444.88	5740.99	6283.53	6027.53	7170.68	7228.51	6840.3	6173.19	6865.34	7236.1	7440.02	7286.1
Cyp1	6440.59	5981.34	6523.62	8192.27	7750.65	7321.2	6683.59	6921.26	6783.97	7153.51	7702.93	6890.56	7457.84	7810.9	6909.16
Mpcp	4956.85	6503.26	6859.63	5393.33	6396.56	7298.86	6962.64	6464.65	6128.86	7180.58	7106.11	7411.07	7593.78	7252.78	7204.54
CG11368	2916.63	6156.01	5747.72	4521.88	6329.61	7722.34	7266.75	7839.91	8311.45	7251.73	7496.45	8007.93	7312.98	7586.75	7190.62
Eno	6506.29	7067.81	8235.47	6517.75	6244.98	7026.56	6181.29	5724.55	6007.42	6409.55	6259.1	6793.19	7190.41	7356.31	7063.32
FASN1	3854.18	5610.17	5674.41	5350.97	7475.28	7492.13	8277.03	6167.52	6652.5	7291.17	6944.84	7150.47	6625.47	8434.73	6770.92
Mhc	5816.13	7616.77	10537.5	5268.66	5960.77	5769	6021.84	5074.41	5335.59	6102.53	5585.42	6155.69	6714.62	7312.2	6886.29
COX5A	5705.86	6424.25	7796.82	6364.03	5410.04	5921.9	6100.43	6554.61	6773.94	6431.97	6203.34	6535.39	7211.58	7197.87	6919.11
Nacalpha	6310.33	5446.94	6976.94	7296.61	6492.56	5898.7	5565.1	5416.52	4953.44	6309.78	6351.04	6122.07	6360.28	6863	5676.91
Aldh	5222.52	7670.83	9123.78	4388.74	4820.15	5654.75	7403.43	7061.64	6996.77	5519.42	5072.99	6303.51	5903.42	5896.21	5856.92
Ef1beta	6923.93	5791.07	7995.98	5647.5	5147.31	4910.86	5189.23	5475.12	5617.47	6280.4	6961.42	6211.04	5911.22	6641.56	5196.54
PyK	5244.8	6451.28	7056.36	6632.73	6930.87	7437.16	6044.62	5563.72	5883.75	6479.92	6177.72	6517.17	6567.53	6808.09	6518.3
IM1	2659.54	4560.08	5032.92	3749.67	5969.61	5654.75	7759.93	8526.86	8462.97	7761.37	8593.64	7537.87	8301.34	7971.13	6293.53
UQCR-Q	5465.33	6119.62	7268.96	6036.03	5005.84	5512.16	6010.45	5570.53	5902.69	5940.12	5651.73	6032.4	6593.16	6455.22	6893.25
noe	3306.85	6202.79	4547.84	4186.61	7888.33	5906.43	4287.15	6358.34	4655.97	7110.98	7532.62	6994.95	5268.29	6349.9	5704.76
CG8369	3618.23	6628.02	6357.44	3720.02	5267.31	6346.24	5516.12	5773.62	5800.19	6511.63	5977.27	6579.52	6489.53	5672.06	6259.72
COX8	5312.22	5870.09	6722.78	5943.43	5857.19	5730.34	5581.05	5679.57	6144.46	5909.19	5930.55	6077.93	6734.67	6285.99	6386.03
Npc2g	2981.77	5173.5	5124.56	4712.51	5997.4	6524.91	6626.64	6748.16	6515.46	6688.73	6852.91	6695.11	6828.27	7259.99	6364.15
His4r	4021.01	5487.48	5068.36	4465.59	5719.51	5646.16	5855.54	5803.6	5405.78	6054.58	6256.09	6031.7	6444.96	6291.39	6065.78
Cyt-b5-r	3483.96	5330.49	5878.46	4615.07	6222.24	6451.04	6776.99	6737.25	6468.67	5925.43	5858.21	5801.22	5881.14	5889	5395.45
ATPsynE	5481.33	6141.45	7484.02	6185.5	5934.25	5429.69	5115.2	5157.55	5382.39	6062.31	6002.89	5747.27	6407.08	6075.34	6508.36
CG9928	2782.94	4237.78	4882.63	3693.99	5724.56	5421.1	5330.47	5776.34	5153.99	7050.66	7546.19	6583.73	7687.38	7705.58	6810.7
CG42502	2726.95	4585.03	4127.51	3825.92	5982.25	6186.47	5877.18	5905.83	6503.21	5771.53	6684.11	5627.48	6220.99	5586.54	6145.35
Obp56e	7504.41	8575.36	15098.8	3954.83	6679.5	6285.25	5864.65	5852.67	6529.95	4927.8	4736.9	4468.08	5974.74	6757.68	5120.96
alphaTub84B	4898.57	5335.69	5486.24	5193.02	5605.83	6107.44	4778.06	4710.49	4897.74	6139.65	6230.47	6347.64	6516.27	6036.64	6359.17
COX7C	5148.24	5722.45	6821.76	5791.53	5103.1	5348.09	4988.77	5655.04	6057.55	5744.46	5514.58	5552.52	6486.19	6299.49	6124.46
Idgf4	4204.41	5534.27	7366.71	4036.52	4965.42	5087.81	5872.63	5116.66	5226.41	5544.16	5333.72	5886.68	5388.63	5919.61	5274.12
CG7630	5052.83	5697.5	6785.1	5744.94	4679.95	4946.08	5265.55	5277.49	5597.41	5531.02	5460.32	5388.59	6193.14	5869.2	6141.37
bic	5516.18	4821.04	5525.34	5745.54	5171.31	5194.33	4931.82	4917.66	4869.88	4841.19	5264.4	5110.48	5477.77	5620.75	4901.16
Tps1	3585.66	4450.91	5508.24	4162.4	5506.04	5413.37	5087.86	5124.84	5322.22	5208.53	5062.44	4854.78	5651.6	6646.06	5251.24
Mdh2	4836.3	5742.21	6837.64	5491.97	4510.68	4993.32	4939.8	4931.29	5669.83	5541.07	5330.71	5538.51	5841.02	5753.08	5786.31
Mdh1	5005.41	5811.87	6964.72	4390.55	4996.99	5650.45	4596.96	5691.84	5380.16	5537.2	5466.35	5649.2	5896.74	5641.45	5502.86
vir-1	3279.43	4919.81	4685.91	3963.3	5740.99	6079.09	5151.65	5428.78	5129.48	5472.24	5531.16	5494.38	5649.37	5702.67	5532.7
Atpalpha	3351.42	6027.08	5214.98	3946.96	6301.82	5994.91	5173.29	5131.65	5131.71	5506.27	5369.9	5590.35	4626.47	5288.58	6516.31
CG30415	5099.11	5672.55	6455.19	5222.67	4361.63	4742.5	4863.48	5207.98	5397.98	5421.98	5178.49	5144.81	5643.8	5646.86	5614.25
ND-MLRQ	4771.74	5279.55	5729.4	4939.45	4954.05	5033.7	4525.2	4964	4933.39	5527.15	5641.18	5579.14	5988.11	6031.23	6072.74
pAbp	4812.87	5838.9	6012.87	5030.22	5753.62	4978.72	5509.29	6812.22	5825.81	5431.26	5648.71	5127.29	4247.61	4672.86	5214.44
Cam	3654.79	5488.52	5552.22	3839.84	5895.09	5438.28	4854.37	4778.64	4374.09	5548.81	5484.44	5434.13	3957.9	4741.27	6188.11
GstE12	3573.66	5563.38	5663.41	3759.35	4639.52	5397.05	4746.17	6155.26	5434.75	5663.26	5532.67	5984.76	6054.97	5880	5877.81
cype	4514.07	5362.72	6018.98	5127.66	4605.42	5381.59	4626.57	5192.99	5429.18	5253.38	5210.14	5153.91	5732.94	5238.17	5728.63
Sod	4075.86	5470.85	5174.66	4515.22	5170.04	5499.27	5509.29	5607.33	5216.38	5908.41	5713.52	5933.62	6190.91	5639.65	5660
Gs2	3194.3	5783.8	5078.13	3802.93	5540.15	5702.85	5402.23	4970.82	4711.68	5189.2	5280.98	5492.28	5739.63	5186.86	5934.5
Fer1HCH	4835.73	5508.28	5494.79	4994.52	4717.84	4818.09	5761.01	5169.81	5371.25	5057.73	5125.74	5221.16	5345.17	4914.11	4896.19
CG18135	4569.49	4844.96	6281.69	5288.63	8315.27	7455.2	5333.89	4352.02	4643.72	5654.75	5828.06	5081.76	5862.2	6815.29	5267.15
Lk6	3113.17	4578.8	3547.12	3594.75	5417.62	5018.24	5108.37	5164.36	4952.33	5305.2	5398.53	5075.45	4187.44	4268.67	4736.06
CG5210	2940.06	4009.05	4186.16	4166.03	4919.94	5117.88	5439.81	5810.42	5909.37	5562.73	5737.64	5731.16	5534.6	5817.89	5147.81
His3.3B	3542.81	4357.34	4131.18	4098.86	6164.14	5344.65	3907.87	4073.97	3969.66	5534.88	6001.38	5414.52	4998.63	5311.09	5216.43
crc	3423.97	5221.32	5081.8	3428.93	4839.1	5011.36	4368.02	4501.95	4895.51	5288.19	5079.02	4970.37	4907.26	4961.82	4870.33
sun	4583.2	5337.77	6329.34	5274.71	4398.26	4325.03	4887.4	4703.67	4811.95	4981.16	4637.43	4826.76	5439.89	5707.17	5083.16
trpl	2383.58	4434.28	3790.27	3471.89	5196.57	5847.16	5938.69	5758.63	5606.33	6733.58	6118.94	6668.49	5613.71	5784.58	6058.82
Rh3	2697.82	4533.05	4550.28	3312.73	5432.78	5477.8	4610.63	4752.74	4926.71	4988.12	4965.99	5039.02	5171.35	5051.83	5154.77
CG1561	4313.53	6206.95	7831.03	3013.17	5308.99	5791.33	3746.14	4466.51	4767.38	5213.94	5285.5	5359.87	4211.96	4532.43	4488.42
Ggamma1	3064.61	4652.61	4856.97	3440.43	5250.89	5003.63	5142.54	5390.62	4676.03	5209.3	5181.5	5228.87	5195.86	5068.04	5129.91
COX6B	4507.78	5297.22	6516.29	4615.07	3863.95	4490.81	4601.52	5040.33	4662.66	4637.8	4470.14	4692.95	5030.95	4602.64	4970.78
CG7920	3550.24	4271.05	5181.99	4103.7	4825.21	4992.47	5246.18	5015.8	5166.24	4273.55	4580.16	4246.71	4723.41	4865.5	4738.05
CG8329	2769.8	4944.77	4282.69	3842.87	5257.2	6318.75	5152.79	5404.25	5582.93	5829.53	5980.28	5988.96	4279.93	5311.09	4275.58
Cp1	3851.9	5506.2	5900.46	3995.98	4577.63	4399.76	3918.12	3663.71	3854.91	4143.62	4509.33	4168.24	4549.58	4270.47	4066.73
ATPsyngamma	4583.77	4882.39	5713.51	5569.44	4307.32	4426.39	4350.94	4195.28	4527.85	4642.44	4414.38	4690.15	5396.43	5426.31	5143.83
CG14629	2313.88	3420.58	3902.68	3016.8	3104.81	4136.91	4355.49	5603.25	5240.89	4471.52	4259.14	4629.9	4756.84	4568.43	4270.61
Pglym78	4230.12	5101.76	6258.47	4986.65	4331.32	4034.69	4830.45	3843.63	4036.51	4309.12	4218.45	4582.97	4808.09	4853.79	4686.34
CG6409	3430.83	6063.47	5616.98	2744.47	4207.53	4531.19	5798.59	5781.8	5802.42	4078.66	3788.92	3936.36	4452.64	3776.27	4302.44
Ef1alpha100E	2461.86	4451.95	4428.09	3022.25	5024.78	4869.63	4534.32	4296.14	4505.56	5053.09	4733.89	4668.43	4794.72	4694.46	4944.92
RFeSP	3678.22	4328.23	5348.17	4711.3	3723.75	4107.7	4491.03	4432.44	4534.53	4534.17	4112.95	4516.42	5095.58	4777.28	4898.18
Acon	3826.76	3881.16	4473.3	5252.93	4486.68	4180.72	3964.82	3639.18	4003.09	4318.4	4281.75	4486.99	4889.43	5012.23	5139.85
Neb-cGP	3607.37	4133.81	5210.1	4315.51	3544.38	3897.25	3814.47	3734.59	4033.17	4162.18	3950.18	4162.64	4536.21	4575.64	4528.2
Tpi	3877.04	4961.4	5444.7	4080.7	3780.59	3765.82	3942.04	3511.06	3551.86	3892.28	3627.66	3845.99	4082.7	4075.13	4052.81
CG13315	2477.85	4063.11	3973.55	3597.77	5053.84	4922.89	4706.3	4890.4	5011.38	5007.46	4996.13	4505.91	5376.37	4983.42	4416.81
UQCR-C2	3681.64	4162.92	4759.22	4288.88	3719.96	3902.4	4169.84	4491.05	3954.07	4231.79	3939.63	4422.54	4619.78	4559.43	4370.07
ATPsynD	4011.87	4720.19	5641.42	4342.74	3370.07	3789.88	3829.28	3932.22	4067.71	3898.47	3799.47	4014.12	4259.87	4075.13	4270.61
Ubi-p5E	3211.44	3816.7	3840.37	3703.07	4153.21	4159.24	3783.72	3806.83	3997.52	3879.91	4221.46	3821.47	4072.67	3868.99	3679.85
Fer2LCH	4089	4347.98	4530.73	4130.93	3885.43	4000.33	4689.22	4435.16	4446.51	3933.27	4060.2	4011.32	4429.24	4298.38	4264.64
Gpdh	3567.95	4652.61	5880.91	4589.05	4445	4418.66	4043.41	3731.86	3746.84	4176.1	4007.45	3850.2	4613.09	5278.68	4647.55
CG18107	2375.01	3140.9	3603.32	2815.28	4568.79	4290.67	3584.4	4166.66	3921.76	5445.18	5921.5	5176.33	5448.8	5770.18	4640.59
IA-2	2090.49	4102.62	3334.51	2776.55	4562.47	4458.17	4395.36	4988.54	4748.44	5301.33	4691.69	4878.6	3856.5	3887	4485.44
UQCR-C1	3545.1	4093.26	4668.8	4299.78	3343.54	3733.18	4226.79	3937.67	4290.53	4121.97	3749.73	4335.68	4385.78	4303.78	4192.04
Sap-r	2920.06	4120.29	4282.69	3511.23	4318.69	4196.18	4013.8	4042.62	4023.14	4029.94	4343.54	4201.17	4143.99	3998.62	3980.2
CG9336	2186.48	3288.54	3255.09	2786.84	3602.48	3962.53	4178.95	4338.39	4103.36	4374.86	4319.43	4414.14	4669.92	4512.62	4144.3
Act5C	5487.61	4227.38	5274.86	4027.45	3616.38	3722.02	3811.06	3617.37	3638.77	3784.01	3707.53	3841.79	3703.85	3608.84	3771.35
CG5273	2043.07	3741.84	3719.4	2977.47	3968.8	4325.03	4778.06	4902.67	5246.46	4149.81	4307.37	4243.2	3881.02	4536.03	4089.6
Vha16-1	4075.29	4066.23	3764.61	4218.68	4241.63	4189.31	3912.43	4138.03	4355.15	4142.08	4370.67	4211.68	4213.07	4011.22	4084.63
Dbi	4231.83	4672.37	6204.71	3534.83	4418.47	4589.6	3767.78	3268.45	3457.16	3801.8	3608.06	3773.84	4893.89	4116.54	3967.27
CG30197	2622.97	4221.14	4704.24	2378.95	3665.64	3902.4	4332.71	4214.36	4211.43	4837.32	4614.82	5001.89	4434.81	4318.18	4559.03
RpS14b	3567.95	3499.6	4723.79	3331.49	3519.12	3687.66	3226.76	3775.48	4001.97	3681.16	3853.73	3533.55	3630.3	3957.21	3347.67
Drsl5	1665.42	3725.21	2259.26	2669.43	4210.06	4379.14	4505.84	4560.56	4699.42	5069.33	4830.34	4777.72	4445.95	3788.88	4556.05
CG34227	2787.51	7126.04	3457.92	2312.38	2655.13	4221.95	2668.65	3031.29	3324.58	7335.25	5974.25	7472.02	7057.81	4749.37	6835.57
COX7A	3149.74	4004.89	4436.65	3014.38	3147.75	3581.14	3727.91	4019.45	4310.59	3814.18	3639.71	3710.79	3790.76	3824.88	3931.47
Hn	2900.07	4441.56	4618.71	2573.81	3627.75	3623.23	3117.41	2944.05	3184.2	3555.88	3621.63	3635.13	3367.34	3504.42	3197.49
CG2145	1824.25	3205.36	3360.17	2461.86	3749.01	4174.7	3380.52	3753.67	3931.78	4240.29	3858.25	4152.13	4337.87	4476.62	4056.78
Vha13	3884.47	3991.37	4061.53	3996.58	3541.85	3834.54	3670.96	3539.68	3653.25	3939.46	3695.48	3899.94	4129.5	3915.8	4018.99
CG2852	3399.98	3713.77	4395.1	3350.86	3594.91	3474.63	3430.64	3622.82	3604.23	3454.57	3510.1	3386.44	3320.54	3670.05	3243.24
Obp99a	3132.03	2248.85	5041.48	3651.03	4423.53	3272.76	3821.31	3551.95	4828.66	4415.84	5320.16	4330.07	3727.25	4811.48	3185.55
porin	3620.51	3837.5	3989.44	3488.84	3368.8	3466.89	3445.44	3496.07	3271.1	3668.01	3855.23	3788.55	4091.61	3776.27	3972.25
UQCR-6.4	3325.13	3894.68	5251.64	3942.72	2917.86	3167.97	3577.56	3590.11	3829.28	3534.99	3252.38	3564.37	4207.5	3906.8	3863.84
UQCR-14	3273.71	3514.15	4000.44	3744.83	3215.96	3270.19	3100.33	3426.55	3521.78	3670.33	3639.71	3607.11	4032.56	4126.44	3916.55
CG5867	2276.75	4196.19	4054.2	2450.96	4049.64	3765.82	3334.96	3391.12	3171.94	3809.53	3653.28	3772.44	3611.36	3640.34	3816.1
CG4000	3241.72	3622.28	5003.6	2366.84	2658.92	2972.11	2986.43	2555.6	2895.64	3999.01	3273.48	3909.04	4365.73	4366.79	4713.19
SPARC	2295.6	3477.76	3897.8	2677.9	3396.59	3631.82	3749.55	3750.94	3604.23	3786.33	3787.41	3605.71	4060.41	4173.25	3699.74
regucalcin	2713.24	3796.95	4500.18	2876.4	3455.96	3555.37	3453.41	3464.72	3111.78	3600.73	3553.81	3495.02	3690.48	4110.24	3488.89
CG15201	1940.23	3715.85	3202.55	2439.46	3740.17	3964.25	3559.34	3153.96	3371.37	4046.18	3944.15	3938.47	3770.7	3922.1	3865.83
CycG	2720.1	3504.8	3510.46	2844.33	3771.75	3672.19	3346.35	3505.61	3856.02	3564.38	3793.44	3751.42	3292.68	3286.57	3350.65
Cpr65Au	1961.94	3321.81	2932.51	3168.7	4676.16	4972.71	3984.18	4158.48	4122.3	5459.87	5354.82	5584.05	5561.34	5510.93	5348.71
Lsp2	2869.79	3059.81	4296.13	3680.68	4471.53	5696.84	6227.99	5078.49	4367.41	3635.53	3570.39	5076.15	3881.02	3255.97	4375.04
CG7214	3603.37	5195.33	7174.88	2202.84	2348.18	2590.72	2645.87	2708.26	2697.32	3961.89	3020.28	3878.92	6205.39	5149.95	6614.77
Idh	2640.11	3426.82	3797.6	2995.62	3213.44	3324.3	3868.01	3977.2	3876.08	3524.17	3246.35	3681.37	3805.25	3594.44	3454.08
Mf	4390.66	3239.67	3456.7	3171.12	3742.69	3182.57	2747.24	2604.67	2700.66	3227.97	3359.39	3124.43	3650.36	3652.05	3784.28
Drsl4	1282.06	2769.73	2053.98	2881.85	4405.84	4316.44	4231.34	4589.18	4973.5	5557.31	5053.4	5172.13	4536.21	4235.37	4480.46
betaTub56D	4070.15	3334.29	3374.83	3884.02	3318.28	3195.45	2793.94	2873.18	3039.36	3434.46	3522.16	3478.21	3275.97	3259.57	3386.45
CG15293	1697.42	2904.89	2898.3	2360.19	3400.38	3198.89	3256.37	3437.46	3371.37	3630.89	3311.16	3553.87	3438.65	3573.73	3154.72
Jafrac1	3161.73	3281.26	3464.03	3163.26	2922.91	3096.67	3415.83	3626.91	4223.69	3090.32	3216.21	2995.53	3055.34	3147.04	3207.43
Glt	2293.89	3290.62	4032.2	2046.1	3194.49	3030.53	2809.89	2627.84	2593.71	3236.48	3311.16	3124.43	3320.54	3754.67	3334.74
COX5B	2941.77	2923.61	3539.79	3536.04	2888.81	3178.27	2801.91	2850.01	3007.05	3340.11	3205.66	3350.01	3756.22	3683.55	3513.76
CG6910	2188.19	4659.89	2774.89	2450.36	2719.55	3213.49	3593.51	3415.65	3378.06	3279.02	2996.17	2961.21	3039.74	2636.64	3298.93
CG3662	1962.51	2689.68	2607.49	2241.57	3133.86	2961.81	3209.67	3219.38	3089.5	2866.04	2617.88	3091.51	3185.71	3090.33	3256.17
UQCR-11	3316.56	3268.79	3879.47	3601.4	3176.8	2872.47	2716.49	2698.72	2619.33	3314.59	3005.21	3190.98	3759.56	3661.05	3662.94
GstD1	2944.06	2880.98	2835.98	2851.59	3193.23	3128.45	3016.04	3051.73	3001.48	3060.16	2813.81	3078.2	3138.91	3121.84	2915.04
14-3-3zeta	2601.26	3177.29	3055.92	2681.53	3587.33	3307.98	2700.54	2678.27	2603.73	3161.47	3184.56	3242.82	3123.31	3195.65	3257.16
ox	2884.07	3401.87	3845.26	3185.65	2796.6	2789.15	2842.92	2933.15	2940.2	3175.39	3077.55	2954.9	3967.93	3414.4	3371.54
nrv3	1920.81	3287.5	2822.54	2067.28	3735.11	3383.57	2869.11	3089.89	3021.53	3371.82	3520.65	3490.12	3335.02	3234.36	3829.03
Pgi	2812.65	3547.42	4347.45	2786.23	2663.97	2828.66	3085.52	3098.07	3223.19	3068.66	2801.75	3160.16	3179.02	3331.58	3073.17
Mlc1	3038.33	3728.33	5762.39	4072.83	2647.55	2199.02	1938.56	1638.31	1999.87	2615.48	2218.49	2400.77	3577.93	3094.83	3501.82
CG9512	2250.46	4259.61	4114.07	1934.75	3089.65	3210.06	2922.65	2924.97	3401.45	2988.23	2987.13	3436.17	3454.25	3242.46	3312.86
skap	2098.49	2859.15	3247.76	2470.33	3622.69	3134.46	2739.27	2651.01	2707.35	3112.74	3065.5	2919.17	3332.79	3230.76	3002.56
Mlp60A	2501.85	2910.09	3945.45	2521.77	2436.6	2279.77	2305.31	2274.83	2670.58	2722.2	2646.52	2626.34	3047.54	3310.88	3261.14
Gel	1887.1	2868.51	3108.46	2247.02	3222.28	3102.68	3282.57	3186.67	3010.39	3318.46	3267.45	3141.95	3278.19	3377.49	3158.7
glob1	2148.2	3303.1	3705.96	2345.66	2874.91	3005.62	3799.67	3485.16	3376.94	2791.03	2801.75	2971.01	3053.11	2749.16	3123.89
bnb	1886.53	3087.88	3233.09	1821.58	3053.02	3087.22	2747.24	2552.88	2650.53	2827.38	2914.78	2876.44	2711.03	2959.81	3154.72
RpL34a	2996.62	2781.17	3292.97	2872.17	2929.23	2704.11	2383.9	2498.36	2923.49	2707.51	2975.07	2784.67	2900.46	3007.52	2681.32
Rh4	1455.75	2870.58	2403.44	2090.28	3236.17	3332.03	3396.47	3065.36	3110.67	3523.39	3573.4	3417.26	3319.42	3300.98	3412.31
ATPsynCF6	3162.88	3430.98	4154.39	3190.49	2199.13	2673.19	2615.12	2730.07	3027.11	2931.01	2762.57	2689.39	2947.25	2861.69	3125.88
ND-39	2516.13	3120.11	3368.72	2742.05	2522.5	2844.98	2621.95	2695.99	3059.42	2984.37	2865.05	3077.5	3116.62	3062.43	2910.06
Pgm	2777.23	3181.45	4378	2555.05	2619.76	2631.95	2995.54	2997.21	3180.86	3023.04	2922.32	3141.95	3058.68	3130.84	2851.38
ATPsyndelta	2899.49	2996.39	3709.63	3410.17	2535.13	2708.4	2841.78	2724.61	2594.82	3007.57	2652.54	2816.19	3201.31	3144.34	3079.14
wupA	2739.52	3428.9	4623.59	3382.93	2689.23	2216.2	2192.55	1826.4	1901.83	2707.51	2678.17	2393.76	3128.88	3003.01	3070.19
inaF-D	1751.69	2396.49	2245.82	1666.65	4369.21	3490.09	2435.16	2785.95	2607.08	2519.58	4016.5	2613.73	3136.68	2720.36	2708.17
inaF-B	1752.27	2396.49	2245.82	1666.65	4371.74	3490.95	2435.16	2788.67	2609.3	2519.58	4016.5	2613.73	3136.68	2720.36	2708.17
ND-SGDH	2484.14	2814.44	3378.5	2734.79	2257.24	2589	2670.93	2754.6	2749.69	2678.12	2676.66	2842.11	2896	2852.68	2877.24
CG45089	2385.87	2756.22	3230.65	2735.4	2382.29	2784	2488.69	2664.64	2958.03	2922.5	2753.52	2965.41	3068.71	3004.81	2932.94
CG44243	1925.38	2421.44	2800.55	2271.23	2958.28	2715.28	2509.19	2368.87	2291.78	2514.94	2596.78	2337.72	2724.4	2832.88	2595.78
AdipoR	1796.83	2738.54	2545.18	2145.35	3077.02	3053.72	3136.78	2803.67	2814.31	2951.11	2898.21	2826	2989.6	3160.55	2897.13
cpx	1595.72	2806.12	2361.89	1846.39	3645.43	3142.2	2845.19	2852.73	2799.82	3124.34	3366.92	3003.94	2884.86	2616.84	3133.84
ssp7	2230.47	2922.57	4142.17	1748.35	2168.82	2342.47	2816.72	2611.49	2690.64	2735.35	2638.98	2715.31	2818	2827.48	2876.25
Got2	3359.41	4010.09	5403.15	2519.95	2830.7	2833.82	2651.57	2555.6	2615.99	2633.27	2566.64	2870.83	3195.74	2977.81	2868.29
CG42837	1871.1	2346.58	2711.35	2224.63	2859.76	2653.43	2445.41	2306.18	2246.1	2470.86	2519.92	2279.57	2657.54	2757.26	2547.05
Ip259	2177.91	2344.5	3070.58	2429.78	2903.97	2698.1	2650.43	2536.52	2696.21	2431.42	2744.48	2379.05	2557.26	2745.56	2233.77
Spn43Ab	1756.27	2438.07	2810.32	1888.15	2364.6	2566.67	2672.07	2873.18	2771.97	2973.54	2700.77	3126.53	2961.74	3029.12	2574.9
GlyP	3248	4148.36	5331.06	2375.92	2384.81	2567.53	2129.91	2054.02	2149.17	2636.36	2568.15	2768.56	3096.57	3252.37	3254.18
Cyt-c-p	3355.99	3646.19	4699.35	3383.54	2684.18	2375.97	2413.52	2266.65	2161.42	2479.37	2495.8	2463.82	2812.43	2822.08	3042.34
SdhC	2104.78	2624.18	2717.46	2823.15	2512.39	2419.78	2486.41	2571.96	2704.01	2719.88	2619.39	2713.21	2995.17	3190.25	2941.89
Calr	2393.3	2131.36	2641.7	2568.37	2633.65	2473.9	2594.62	2685.09	2302.92	2484.78	2441.55	2530.37	2948.37	2812.18	2588.82
14-3-3epsilon	2677.82	2623.14	2563.5	2809.83	2809.23	2810.62	2768.88	2776.41	2549.14	2777.11	2843.95	2596.22	2561.72	2677.15	2811.6
norpA	1580.3	2774.93	2551.29	1873.62	3157.86	3154.22	2756.35	2860.91	2984.77	2924.05	2813.81	2789.57	2438.03	2724.86	2749.94
AcCoAS	1741.41	2785.33	2958.17	2176.21	2826.91	3016.78	3549.09	2959.05	3063.87	2627.85	2464.15	2592.72	2338.86	2750.96	2357.09
Pect	2329.31	2689.68	3527.57	2504.82	3252.59	3140.48	2830.39	2480.64	2744.11	2479.37	2610.35	2223.53	2570.63	3308.18	2462.51
TpnC25D	2268.18	3839.58	5640.2	1390.69	2110.71	2348.49	2542.22	2521.53	3098.41	2896.21	2679.67	2919.87	2871.48	3147.04	2778.78
CG1648	1530.59	2184.39	2185.94	1725.36	2410.08	2339.9	2201.67	2299.36	2316.29	3194.72	3110.71	2998.33	4006.93	3607.04	3291.97
Scsalpha	2177.33	2763.5	3104.8	2609.52	2653.86	2775.41	2505.78	2781.86	2753.03	2849.8	2837.92	2898.86	2816.88	3011.12	2704.19
Non1	2207.04	2164.63	2942.29	2420.1	2749.86	2745.34	2385.04	2212.13	2276.18	2457.71	2578.7	2419.68	2582.89	2855.38	2186.03
Est-6	1969.94	2784.29	2801.77	1733.83	2634.92	2765.96	2402.13	2800.94	2676.15	2821.19	2854.5	2957.7	3018.57	2795.97	2889.18
Pgk	2460.14	2835.24	3670.53	2642.2	2499.76	2601.89	2844.06	2434.3	2322.97	2527.32	2415.93	2677.48	2816.88	2830.18	2765.85
Sirup	1901.95	2999.51	3526.35	1903.88	2801.65	2651.71	2493.25	2454.74	2884.5	2505.66	2687.21	2326.51	2338.86	2418.79	2342.17
RNASEK	2210.47	2500.45	2470.64	2432.81	2696.81	2673.19	2531.97	2612.85	2624.9	2769.38	2583.22	2745.44	2910.48	2751.86	2769.83
ND-51	2028.79	2345.54	2727.24	2433.41	2351.97	2506.54	2631.06	2705.53	2646.07	2704.41	2488.27	2611.63	2650.86	2720.36	2501.3
Galphaq	1771.69	2699.04	2855.53	1802.82	2685.44	2989.29	2635.62	2893.62	2956.91	2985.91	2818.33	2981.52	2783.46	2723.96	2988.63
CG32521	1526.59	2405.84	2150.51	1713.25	2367.13	2548.63	2375.93	2322.53	2542.46	2637.91	2614.87	2631.25	2484.83	2603.33	2665.4
Obp56g	1486.6	2754.14	2453.54	1569.83	2698.07	2802.89	2320.12	2342.98	2465.58	2578.36	2553.07	2524.77	4112.79	3029.12	2533.13
CG14933	1809.97	2739.58	2707.69	1785.87	2728.39	2823.51	2648.15	2672.82	2740.77	2528.09	2641.99	2569.6	2940.57	2532.22	2648.5
CG42486	1809.97	2739.58	2707.69	1785.87	2728.39	2823.51	2648.15	2668.73	2739.66	2528.09	2641.99	2569.6	2938.34	2532.22	2648.5
Cyt-c1	2173.91	2353.86	2717.46	3064.61	2479.55	2336.46	2391.88	2280.28	2460.01	2562.12	2667.62	2587.81	2842.51	2752.76	2921
CtsB1	2123.63	2949.6	3120.68	2035.81	2135.98	2265.16	2601.45	2772.32	2669.47	2343.26	2269.73	2233.34	2198.46	2334.18	2211.89
CG8036	2845.79	3113.87	3933.23	2105.41	2005.87	2234.24	2428.32	1920.45	1872.86	2316.96	2198.9	2330.01	2395.69	2385.49	2411.79
cathD	1692.28	2427.68	2261.7	1980.14	2734.7	2696.38	2475.02	2371.6	2467.81	2883.83	2899.71	2980.82	3143.37	2749.16	2543.07
CG4019	1874.53	2887.22	3657.09	1860.31	2618.5	2716.14	2201.67	2378.41	2220.47	2168.48	2016.54	2254.35	2602.94	2646.54	2577.88
Bacc	2409.29	2608.58	2711.35	2276.67	3207.12	2692.94	2494.39	2762.78	2452.21	2729.16	2569.65	2510.05	2485.95	2665.45	2478.43
7B2	1121.52	2170.87	2122.41	1704.18	2326.71	2698.96	3627.68	3501.52	3099.52	2896.21	2548.55	2886.25	2686.51	2657.34	2873.26
CG8147	2326.45	2657.45	4160.5	2978.07	4578.89	4404.06	3795.11	2723.25	3002.59	2243.5	2669.12	1574.83	2715.49	4298.38	2143.26
CG10433	1540.87	2531.65	2332.57	2060.62	2892.6	2711.84	2756.35	2897.71	2810.96	2337.84	2577.19	2222.83	2279.8	2574.53	2092.54
Tm1	2648.68	2947.52	4030.98	2666.41	2331.76	1978.26	1934	1781.43	2072.29	2584.54	2221.51	2447.71	3108.82	2997.61	3074.16
Pdi	2349.88	2212.46	3058.37	2225.84	2393.66	2539.18	2340.62	2407.04	2520.17	2173.12	2403.87	2156.28	2409.06	2419.7	2197.96
Hsp83	4242.12	2181.27	2105.3	4515.22	2484.6	2482.49	2367.96	2069.02	2041.1	2286.8	2613.36	2311.8	2197.35	2214.45	2361.07
Gdh	1808.83	2238.45	2295.91	1919.01	2570.5	2786.57	2184.58	2326.62	2111.29	2588.41	2426.48	2773.46	2509.35	2562.82	2650.48
CG31313	1573.44	2554.52	2660.03	1591.01	1975.56	2430.95	2115.1	2225.76	2457.78	2903.94	2801.75	2976.62	2832.48	2414.29	2483.4
CG6543	2631.54	2886.18	3680.3	2374.11	2511.13	2820.93	2571.84	2588.31	2704.01	2390.43	2269.73	2423.89	2548.34	2659.14	2383.94
CG11876	2057.93	2393.37	2826.21	2278.49	2158.71	2331.31	2241.53	2107.18	2211.56	2339.39	2082.85	2295.69	2522.72	2650.14	2522.19
Cat	1749.41	2520.21	2426.65	1840.95	2291.34	2258.29	2074.1	2163.06	2134.68	2246.59	2281.79	2283.78	2751.14	2348.58	2394.88
rtp	1036.39	1722.77	1676.42	1464.53	2628.6	2984.14	2472.75	2238.03	2403.19	2818.87	2767.09	2783.27	2491.52	2644.74	2888.18
RpL24-like	1984.23	1948.38	2272.7	2066.68	2173.87	2247.98	2470.47	2348.43	2403.19	2207.92	2161.22	2093.93	2118.23	2285.57	1970.21
Pis	1371.76	2067.94	2157.84	1775.59	2474.5	2526.3	2539.95	3108.98	3061.64	2521.9	2480.73	2652.26	2555.03	2813.98	2363.06
CG6870	1408.33	2493.18	2586.72	1609.16	2412.6	2654.29	2429.46	2209.4	2359.74	2721.43	2527.45	2511.46	2674.26	2872.49	2602.75
CG14661	1712.27	2495.26	2459.64	1801.61	2367.13	2399.17	2574.12	2206.68	2345.25	2333.2	2195.89	2525.47	2477.03	2615.04	2566.94
Inos	1644.28	2471.34	2403.44	1741.7	2412.6	2407.76	1936.28	1976.33	2070.06	2240.4	2212.46	2220.73	2211.83	2214.45	2249.68
CG10680	1090.67	1582.41	1830.38	1564.99	2109.45	2110.55	1962.48	2221.67	2018.81	2327.79	2349.61	2263.46	2375.63	2441.3	2352.12
CG42369	856.422	1436.85	1113.13	1598.27	2105.66	2274.61	2493.25	2424.76	2200.42	2870.68	2675.15	2835.11	2786.8	2751.86	2304.38
ND-B16.6	1872.24	2362.18	2857.98	2200.42	1930.08	1997.16	2150.41	2257.11	2292.89	2395.07	2138.61	2249.45	2506	2368.38	2283.49
Taldo	2634.97	2761.42	3947.89	1738.07	1711.56	2066.74	1858.83	1740.54	1744.74	1917.14	1846.23	2075.02	2169.49	2104.63	2056.74
CG8745	1901.38	2115.77	2685.69	2346.27	3593.64	3175.7	2678.9	2077.19	2355.28	2221.07	2339.06	1776.58	2308.78	3438.7	2324.27
CG5010	1957.94	2131.36	2413.21	1945.64	2154.92	2321.86	2249.5	2213.49	2198.19	2178.53	2212.46	1977.64	2141.63	2422.4	2127.35
CG9812	1731.13	2552.44	2755.34	1377.99	2187.76	2003.17	1784.8	1721.45	1739.16	2036.24	2302.89	2098.83	2596.26	2637.54	2561.97
Cyp6d5	1936.23	2513.97	2459.64	1638.82	2325.45	2347.63	2083.21	2176.69	2191.5	2105.07	2256.17	2180.8	2237.46	2357.58	2145.25
CG12262	1635.71	2005.56	2484.08	2169.56	2426.5	2296.09	2311.01	2195.77	2078.98	2509.53	2482.24	2401.47	2740	2952.6	2501.3
CAH1	1353.48	2183.35	2181.06	1576.48	2312.82	2520.28	2365.68	2270.74	2522.4	2310.78	2245.62	2426.69	2488.17	2530.42	2432.68
up	2355.02	2796.77	3611.88	1845.18	1487.98	1841.68	1446.52	1138.1	1477.34	1758.6	1612.63	1712.83	2635.26	1998.41	2541.08
Thor	1369.48	2116.81	1901.25	1811.29	2309.03	1967.95	2385.04	2471.1	2359.74	1938.02	1864.32	1808.11	1717.1	2058.72	1633.06
IscU	1450.03	2104.33	2068.64	1665.44	1965.45	2125.15	2173.19	2298	2614.88	2129.04	1980.37	2106.54	2150.55	2044.32	2098.51
ctp	1626.57	2106.41	2148.07	1830.66	2415.13	2250.56	2037.65	2123.54	2377.56	2338.62	2262.2	2084.12	1924.35	2051.52	2258.63
CG10863	1608.29	2756.22	2635.6	1486.92	1936.4	2049.56	2156.11	2077.19	2062.26	2162.29	1883.91	2124.75	2123.81	1934.5	2177.08
CG5261	1931.09	2262.37	2926.4	2462.46	2147.34	2173.25	2365.68	1928.63	2304.03	2219.52	2159.71	2352.43	2484.83	2378.29	2424.72
ND-20	1752.27	2107.45	2420.54	2056.39	2195.34	2253.14	1907.81	2029.49	2036.64	2016.9	2213.97	2086.22	2508.23	2394.49	2228.79
Vha55	2157.91	2085.62	1913.46	2177.42	2255.97	2266.02	2091.18	2024.04	1816.04	2100.43	2305.91	2206.02	2250.83	2120.83	2292.45
nSyb	1277.49	2351.78	1933.01	1548.04	2586.92	2396.59	2473.88	2156.25	1965.33	2602.33	2587.74	2547.88	2302.09	2317.97	2658.44
chp	1292.92	2282.12	2238.48	1391.9	2173.87	2162.08	2427.19	2201.23	2216.01	2287.58	2119.02	2305.49	1973.38	2233.36	2266.59
fau	1694.56	1933.82	2926.4	1752.59	1941.45	1864.87	2295.06	2411.13	2453.33	2141.41	2230.55	1954.52	2442.49	2527.72	2508.26
CG7220	1479.74	2390.25	2192.05	1535.94	2286.29	2229.09	2075.24	2018.59	1934.14	2513.4	2247.13	2490.44	2483.72	2489.91	2607.72
scu	1759.12	2254.05	2320.35	2110.25	2007.13	2076.19	1982.98	2054.02	1857.26	2358.73	2223.01	2408.47	2397.92	2510.61	2302.39
CG16704	1297.49	1680.14	2330.13	1406.43	2047.56	2089.07	1913.5	1925.9	2187.05	2128.27	2423.46	2062.41	2500.43	2629.44	2149.23
CG7215	1902.53	2597.15	2441.32	1921.43	2051.34	2169.82	2280.26	1991.33	2302.92	2228.8	2091.89	2259.96	2386.78	2223.45	2322.28
FK506-bp2	2558.98	2257.17	2707.69	2344.45	2165.03	2103.67	2320.12	2041.76	2064.49	2050.16	2128.06	1831.23	2436.92	2300.87	2169.12
Npc2a	1375.76	1966.05	2101.63	1810.08	2171.34	2351.92	2136.74	2029.49	2112.4	2265.15	2203.42	2263.46	2374.52	2199.15	2366.04
CG17549	1258.64	1888.08	2165.17	1361.04	2132.19	2185.28	2159.52	2276.19	2339.68	2385.79	2521.42	2310.4	2144.98	2344.08	2089.56
ND-ACP	2137.34	2284.2	2673.47	2212.52	1831.56	1905.25	2120.8	1826.4	1997.64	2030.82	1897.47	2065.21	2392.35	2214.45	2156.19
ade5	1623.72	1883.92	2673.47	1601.3	2148.61	1961.94	2534.25	2292.55	2396.5	1790.31	1691	1721.94	1731.58	1948	1538.57
l(2)k09913	1526.02	2271.72	2344.79	1643.05	2156.19	2238.54	2256.34	2090.82	2131.34	2341.71	2198.9	2253.65	2120.46	2236.06	2214.87
Mgstl	1319.77	1904.71	2001.44	1720.52	1826.5	2254	2559.31	2502.45	2541.34	2323.92	2140.12	2313.2	2434.69	2335.08	2458.54
CG3164	1335.2	2050.27	2020.99	1584.96	2262.29	1965.38	1935.14	1889.1	2173.68	2060.21	2233.56	1925.8	2123.81	2118.13	2173.1
CG10527	1321.48	1850.65	1929.35	1492.36	2057.66	2034.95	1683.43	1714.64	1601.01	2264.38	2304.4	2253.65	2479.26	2352.18	2317.31
ps	1260.35	2261.33	1907.35	1471.18	2338.08	2086.49	2189.14	2167.15	2057.81	2221.84	2117.51	2196.91	1860.84	1983.11	2182.05
wal	1688.28	2068.98	2484.08	1730.2	1865.66	1921.57	2070.68	2051.3	2158.08	2122.85	1995.44	2126.16	2322.15	2151.44	2026.9
CG45078	1606.58	1870.4	2844.54	1699.94	1871.98	1804.74	2232.42	2360.7	2379.79	2061.76	2149.16	1886.57	2365.6	2441.3	2407.81
Gp150	1568.3	2298.76	2199.38	1517.18	2290.08	2118.28	2170.91	2032.22	1877.32	1981.33	2021.06	2098.13	2063.64	1941.7	2076.63
Tret1-1	1275.21	1624	2094.3	1741.7	2292.6	2296.95	2044.49	2058.11	2004.33	2292.99	2495.8	2410.58	2394.57	2495.31	1951.31
ND-B22	1799.11	2311.23	2475.53	2042.47	1882.08	1842.54	2033.1	1958.61	1988.73	1970.5	1932.14	2080.62	2149.43	2101.93	2155.2
CG34166	2914.35	2758.3	4052.98	1581.32	1805.03	2346.77	2034.23	2003.59	1832.75	1851.41	1983.38	1988.15	1903.18	1705.85	2048.78
IM23	976.972	1890.16	2017.32	1117.15	1571.35	1742.04	2673.21	3043.55	3646.56	3276.7	3323.22	3190.28	3007.43	3033.62	1875.73
Obp57c	1098.67	2026.36	1615.33	1287.21	1966.71	2061.58	1970.45	2138.53	2143.6	2200.96	2336.05	2331.41	2454.75	2205.45	2268.58
Atg8a	1496.31	2154.24	2594.05	1716.28	2066.5	2120.85	2035.37	2075.83	1958.65	2109.71	1990.92	1958.72	2128.26	2040.72	2078.62
CG7834	1672.85	2054.43	2446.2	1726.57	1827.77	1872.6	1996.65	2025.4	2051.12	2036.24	2162.73	1974.84	2309.89	2231.56	1858.82
ND-B12	1771.12	1951.5	2416.88	1976.5	1706.51	1814.19	1805.3	2158.97	1992.07	2011.49	1828.15	2064.51	2318.8	2164.94	2029.88
ND-23	1713.42	2007.64	2181.06	1958.95	1797.45	1986.85	1730.12	2014.5	2025.5	2035.46	1953.24	1946.82	2159.46	2145.14	2168.13
Nurf-38	1805.4	1997.24	2399.77	1914.78	2085.45	1980.84	1961.34	1934.08	1914.08	1849.86	1834.17	1799.7	1937.72	2118.13	1851.86
RhoGDI	1173.51	1711.33	1370.95	1535.94	2387.34	2185.28	1845.16	1781.43	1891.8	2104.29	2293.85	2205.32	2348.89	2191.05	2344.16
CG41128	1739.7	1826.74	2276.36	1922.04	1999.56	1840.82	1784.8	1939.53	2002.1	1959.68	2024.07	1920.9	2152.78	2092.03	1828.98
Trx-2	2053.36	2313.31	2529.29	1688.44	1702.72	1674.18	1820.1	1870.02	1745.85	1777.94	1793.48	1803.2	1978.95	1835.48	1900.59
CG14277	854.708	1592.81	1444.26	1236.98	1925.03	2201.6	2128.77	2428.85	2159.19	1921.78	2278.78	2233.34	2519.37	2281.07	2197.96
fon	1148.37	1437.89	1939.12	1259.98	1692.61	1397.58	1707.34	1972.24	1856.15	1670.44	1876.37	1628.07	1804.01	2046.12	1537.58
Gbeta76C	1126.09	1820.5	1671.53	1324.13	1954.08	2375.11	1780.24	1946.35	1954.19	2182.4	1921.59	2146.47	2147.21	2213.55	2284.49
vsg	1536.87	2145.92	1901.25	1566.8	1861.87	1914.69	1804.16	1890.46	1871.75	1916.37	1900.49	1787.09	1903.18	1818.37	1664.88
CG16772	737.014	1233.07	1677.64	1072.37	1955.35	1859.72	2849.75	2641.47	2909.01	2044.74	2248.63	1728.25	2651.97	2395.39	1855.84
Acsl	1525.45	1985.81	2297.13	1621.27	2559.13	2443.83	1912.36	2120.81	2061.15	1900.9	2066.27	1852.24	1939.95	2245.06	1971.2
Nap1	2559.55	1483.64	1738.74	2764.44	1945.24	1627.79	2206.22	2157.61	1829.41	1807.33	2084.36	1833.33	2061.41	2204.55	1750.41
Droj2	1877.96	1932.78	1748.51	2128.4	2050.08	2088.21	2096.88	2004.96	1831.64	2137.55	2009	1978.34	2036.89	1973.2	1966.23
AnxB9	1428.32	1911.99	1964.78	1578.3	1890.93	1766.09	1842.88	1942.26	1769.25	1851.41	1751.28	1818.62	2108.21	1902.09	1974.19
Tsp42Ej	1066.67	1854.81	1643.43	1423.98	1899.77	2266.88	2248.36	2178.06	2172.56	2303.82	1978.86	2351.73	2325.49	2264.86	2179.07
Tom7	1554.01	1710.29	1994.11	1569.22	1572.61	1776.4	1812.13	1792.33	1948.62	1692.87	1731.69	1717.04	1873.09	1902.09	1762.35
fit	2558.41	1981.65	3692.52	2112.67	2705.65	1724.86	1482.96	1184.44	1265.66	1378.11	2108.47	1537	2112.66	2696.95	1665.88
Cyt-b5	1652.85	1832.97	2118.74	1626.11	1890.93	1843.4	1914.64	2029.49	2191.5	1753.19	1791.97	1644.18	2110.44	1969.6	1753.4
Tequila	1121.52	1940.06	1966.01	1245.45	1921.24	1905.25	1751.77	1804.6	1832.75	1921.78	1796.5	1862.75	1795.1	1960.6	1953.3
l(1)G0334	1748.84	1971.25	2454.76	1934.75	1798.72	1809.9	1908.95	1508.83	1599.9	1837.49	1935.15	1667.3	1883.12	2084.83	1888.66
CG9769	1510.02	1790.35	1928.13	1672.1	1642.09	1839.96	2094.6	2206.68	2087.89	1820.47	1678.94	1818.62	1844.12	1785.97	1596.26
CG5642	1653.43	1709.25	1920.8	1718.09	1976.82	1785.85	1535.36	1392.97	1431.66	1784.12	1700.04	1857.15	1795.1	2000.21	1800.14
CG5791	433.639	978.348	1509.02	929.55	1223.99	1265.3	2209.64	2980.86	2906.78	2073.36	2143.14	2133.86	1921.01	1925.49	1617.14
ND-B14.7	1519.73	1867.28	2113.85	1809.48	1725.45	1886.35	1885.03	1909.55	1976.48	1817.38	1811.57	1934.21	2075.89	1957.9	2054.75
Mtk	1150.09	990.825	1447.93	1057.85	769.254	383.111	2207.36	2777.77	1894.03	900.182	2843.95	3282.05	3565.68	2006.51	1050.25
CG12384	1422.61	1575.13	1654.43	1608.56	1775.98	1657	1673.17	1711.91	1704.63	1767.11	1718.13	1598.64	1822.95	1927.29	1628.08
CG4250	963.832	1237.23	1251.21	1039.69	1751.98	1486.06	1633.31	1627.41	1456.17	2098.88	2382.77	2110.04	2335.52	2529.52	2246.7
Obp99b	362.223	1677.02	965.285	2939.95	3329.65	4453.02	2434.02	2897.71	2951.34	3113.52	2895.19	3722.7	3639.22	2911.2	3820.08
Tm2	1667.14	1873.52	2774.89	2090.88	1792.4	1649.27	1529.66	1285.3	1370.39	1764.02	1828.15	1835.43	2328.83	2253.16	2223.82
CG15209	935.837	1646.87	1432.04	1414.3	2084.19	2012.62	1601.42	1615.14	1458.4	2078.77	2016.54	2112.84	2093.72	2065.92	2154.2
SdhB	1523.16	1831.93	1887.8	1725.96	1696.4	1741.18	1752.9	1976.33	1880.66	1744.68	1861.3	1818.62	2014.61	1939	1934.41
CG32276	1860.25	1857.93	2606.27	1667.87	1535.98	1394.15	1569.53	1770.52	1621.07	1408.28	1499.59	1341.54	1778.38	1854.38	1483.87
CG5945	1206.08	1865.2	1901.25	1184.93	1755.77	1795.29	2038.79	2284.37	2163.65	1642.6	1547.82	1696.02	1719.32	1527.61	1768.32
CG33199	1312.34	1868.32	1582.33	1443.95	1927.56	1886.35	1929.45	1736.45	1832.75	1907.09	2140.12	1898.48	2017.95	1894.89	1878.71
Pfrx	1199.79	1613.6	1794.94	1408.85	2237.03	2095.08	2206.22	1867.29	1963.11	1745.46	1769.37	1708.63	1792.87	2227.06	1798.15
NimB2	1078.67	1666.62	1731.4	1162.54	1532.19	1532.44	1674.31	1822.32	1749.19	1775.62	1794.99	1789.19	1846.35	1943.5	1540.56
CG6426	1010.68	1798.66	1904.91	1579.51	2353.24	2255.71	1882.75	1814.14	1647.81	2278.3	2079.84	2193.41	2573.97	2657.34	2249.68
ND-49	1485.46	1654.15	1727.74	1632.16	1714.09	1645.83	1525.11	1621.96	1565.36	1678.18	1835.68	1626.67	1951.09	1724.75	1853.85
ND-ASHI	1699.13	1826.74	2209.16	1739.28	1514.51	1593.43	1635.59	1671.02	1707.97	1867.65	1801.02	1825.62	2005.69	1991.21	1897.61
CG43351	977.544	1430.61	1741.18	1049.38	1466.51	1519.56	2191.42	2585.59	1998.76	2071.81	2334.54	1993.05	1951.09	1885.89	1341.65
Rtnl1	1414.61	1829.85	1671.53	1542.59	1770.93	1860.58	1651.53	1671.02	1781.5	1822.79	1826.64	1778.68	2055.84	1903.89	2036.85
alpha-Est7	1090.67	1900.55	1871.92	1351.36	1967.98	2034.95	1719.87	1762.34	1679	1985.2	1915.56	1984.64	1984.52	1966.9	1981.15
Lamp1	1386.04	1689.5	1687.42	1688.44	2072.82	2002.31	1616.23	1837.31	1736.94	1976.69	1843.22	1820.02	2006.81	1906.59	1827.99
CG8331	1479.74	1756.04	2095.52	1658.18	1530.93	1661.29	1764.29	2063.56	2246.1	1744.68	1794.99	1697.42	1927.69	1921.89	1735.5
ND-B14.5A	1460.32	1770.59	1858.48	1554.09	1524.61	1572.82	1418.04	1549.72	1714.65	1747	1594.54	1776.58	2064.75	1836.38	1861.8
CG17737	1632.29	1744.6	1510.24	1799.19	1674.93	1624.36	1574.08	1650.58	1573.16	1856.82	1816.09	1770.28	1952.21	1884.09	1879.71
ND-MWFE	1427.18	1699.89	1950.12	1557.12	1433.67	1724	1462.46	1696.92	1682.34	1677.4	1823.62	1747.86	1936.61	1713.05	1969.22
Fas1	1164.37	1764.35	1533.46	1307.79	2077.87	1910.4	1421.46	1461.12	1465.09	1975.92	1775.4	1886.57	1645.78	1853.48	1976.18
CG8229	1368.9	1790.35	1597	1465.74	1769.66	1839.96	1870.22	1673.75	1855.03	1839.03	2043.67	1792	1896.49	1828.27	1812.08
ND-PDSW	1903.1	2037.79	2336.23	1547.44	1408.4	1389.85	1604.84	1797.78	1508.54	1486.38	1400.12	1483.76	1892.04	1742.76	1566.42
eIF3-S9	1907.67	1667.66	1870.7	2012.21	2022.29	1793.58	1820.1	1675.11	1739.16	1654.97	1853.77	1634.37	1709.3	1853.48	1789.2
SdhD	1410.04	1701.97	1747.29	1621.87	1566.3	1755.78	1598	1651.94	1781.5	1799.59	1531.24	1759.77	1996.78	1862.48	1842.91
CG10186	1025.54	1906.79	1764.39	1146.81	1693.87	1896.66	1839.47	2002.23	1998.76	1971.28	1941.18	2070.11	1753.87	1762.56	1997.06
Rh6	912.412	1813.22	1317.19	1111.1	1739.35	1758.36	2379.35	2033.58	1940.82	2011.49	1981.87	1878.86	1778.38	1609.53	1830.97
CG12163	1102.09	1660.39	1407.61	1603.11	2048.82	1917.27	1957.92	1852.3	1948.62	1884.66	1945.7	1918.09	1887.58	1793.17	1773.29
Tango7	1516.31	1434.77	2060.09	1639.42	1822.72	1738.6	1842.88	1857.75	1898.49	1690.55	1770.88	1646.98	1804.01	1761.66	1606.2
GCS2alpha	1124.38	1661.42	1583.56	1420.95	1837.87	1926.72	1864.53	1744.63	1982.05	1777.94	1764.85	1903.38	1739.38	1839.08	1851.86
CG3902	1306.63	1575.13	1845.04	1656.97	2157.45	2180.12	1885.03	1672.39	1638.89	1535.1	1642.77	1609.15	1972.27	1901.19	1859.81
CG9034	1446.03	1649.99	2077.2	1727.78	1415.98	1497.22	1643.56	1751.44	1593.21	1661.93	1552.34	1802.5	1962.24	1873.28	1753.4
kra	1993.94	1772.67	1984.33	2022.5	1662.3	1593.43	1649.26	1576.98	1451.72	1628.68	1590.02	1651.19	1655.81	1690.55	1775.28
Vha14-1	1431.18	1740.44	1760.73	1512.94	1644.61	1713.69	1779.1	1668.3	1657.83	1819.7	1804.03	1842.43	1879.78	1740.06	1884.68
CG40485	1054.1	1842.33	2050.31	1012.46	1650.93	1726.58	1730.12	1905.46	1941.94	1845.22	1701.55	1852.24	1981.18	2041.62	1963.25
CdsA	975.258	1608.4	1515.13	1221.85	1938.92	1894.94	1687.98	1807.32	1744.74	1842.9	1709.08	2049.8	1914.32	1948.9	1914.52
nec	993.541	1685.34	1878.03	1255.74	1570.09	1768.67	1973.87	1964.07	2053.35	1715.3	1802.52	1733.85	1762.78	1802.17	1611.18
Sap47	994.684	1804.9	1698.41	1148.62	1821.45	1708.54	1799.6	1848.21	1704.63	1735.4	1606.6	1716.34	1759.44	1565.42	1971.2
CG5946	1108.38	1802.82	1815.71	1331.39	1681.24	1821.92	1763.16	1984.51	1935.25	1737.72	1810.06	1787.09	1729.35	1797.67	1610.18
Prm	1917.95	2448.47	3247.76	1428.22	1557.46	1400.16	1365.65	1075.4	1187.67	1601.61	1368.47	1542.6	1750.52	1728.35	1957.28
ND-75	1299.2	1562.65	1705.74	1598.88	1673.66	1523.85	1620.78	1526.55	1467.32	1595.43	1668.39	1621.76	1733.81	1704.95	1811.08
jdp	1039.82	1794.51	1715.52	1026.98	1864.4	1714.55	1747.21	1773.25	1863.95	2031.6	1868.84	1882.37	1545.5	1701.35	1862.8
pix	1514.02	1356.8	1924.46	1374.35	1841.66	1693.93	1422.6	1553.81	1549.76	1603.16	1808.55	1652.59	1662.5	1628.43	1437.13
CR42862	985.542	1961.9	1496.8	1106.26	1654.72	1273.89	2042.21	2056.75	1953.08	1709.88	1480	1522.29	986.133	1209.85	1633.06
Rbp9	882.703	1522.11	1247.54	1257.56	2117.03	2030.66	1718.73	1840.03	1898.49	1955.04	2265.21	1823.52	1875.32	1861.58	1980.16
Nc73EF	1483.17	1701.97	1662.98	1700.54	1973.03	1601.16	1555.86	1553.81	1544.19	1539.75	1587.01	1626.67	1658.04	1687.85	1712.62
CG6115	1166.65	1429.57	1523.68	1186.15	1596.61	1497.22	1742.65	1671.02	1616.61	1545.16	1630.71	1361.86	1529.9	1539.31	1521.67
CG17739	830.712	1514.83	1260.98	1298.1	1947.77	2193.01	1970.45	1834.58	1887.34	1927.97	1752.79	1878.86	1963.35	1939	1947.34
CG9953	1026.11	1340.16	1368.51	1701.15	1731.77	2308.11	1803.02	2113.99	2208.22	1918.69	1942.69	1946.82	2168.38	2077.63	2030.88
CG10306	1508.31	1520.03	1992.89	1560.14	1724.19	1650.13	1723.29	1773.25	1714.65	1685.14	1639.75	1639.98	1722.67	1893.09	1558.47
Trip1	1358.05	1282.98	1485.81	1515.36	1407.14	1635.52	1487.52	1529.27	1555.33	1556.76	1689.49	1607.05	1625.73	1668.94	1318.78
UGP	1663.14	1686.38	2201.83	1398.56	1678.72	1537.6	1303	1237.59	1273.46	1577.64	1689.49	1644.88	1639.1	1644.64	1510.73
ND-B14.5B	1521.45	1733.16	1847.48	1578.9	1386.93	1599.44	1318.95	1628.77	1646.69	1774.07	1666.88	1648.38	1772.81	1779.66	1831.97
alphaSnap	1144.37	1566.81	1695.97	1316.86	1710.3	1813.33	1796.19	1626.05	1655.6	1799.59	1779.92	1835.43	1776.15	1636.53	1873.74
SPE	899.843	1385.91	1581.11	1085.08	1533.46	1694.79	1453.35	1608.33	1668.97	1887.75	1971.32	1823.52	1980.06	1960.6	1870.75
inaD	936.979	1447.25	1593.33	1115.34	1702.72	1998.02	2151.55	1954.53	2083.43	1893.94	1464.93	1884.47	1884.24	1943.5	2032.87
Rab7	1142.66	1745.64	1749.73	1338.04	1832.82	1674.18	1588.89	1754.17	1783.73	1643.37	1721.14	1700.22	1641.33	1785.07	1644.99
Sam-S	1646.57	1428.53	1555.45	1838.52	1700.19	1556.49	1652.67	1653.3	1565.36	1632.55	1617.15	1538.4	1506.5	1577.12	1534.6
CG31705	1088.38	1767.47	1539.57	1062.08	1453.88	1692.22	1380.45	1379.34	1369.27	1292.27	1208.72	1366.06	1459.7	1307.07	1303.86
path	1766.55	1613.6	1765.62	1731.41	1669.88	1596.01	1397.54	1447.49	1387.1	1524.28	1618.66	1453.63	1669.18	1729.25	1545.54
ND-B14	1362.05	1644.79	1816.94	1510.52	1306.09	1425.07	1435.13	1536.09	1451.72	1525.05	1365.46	1508.97	2020.18	1599.63	1758.37
ND-B17	1318.63	1527.3	1807.16	1544.41	1610.51	1488.63	1604.84	1568.8	1598.78	1558.31	1369.98	1624.56	1827.41	1662.64	1776.27
CG3800	2394.44	1412.94	1561.56	2103.59	1451.35	1420.77	1828.08	1882.29	1578.73	1384.3	1493.56	1434.02	1483.1	1415.99	1543.55
CG11899	1299.77	1298.57	1963.56	1364.07	1443.77	1583.98	1803.02	1984.51	2135.8	1226.54	1376.01	1159.4	1303.7	1415.99	1137.77
CG7430	1455.17	1689.5	1981.89	1688.44	1530.93	1606.32	1535.36	1664.21	1572.04	1646.47	1671.4	1665.2	1829.64	1818.37	1866.78
Rm62	1954.52	1151.98	1295.19	1782.24	1591.56	1445.68	1400.96	1424.32	1283.48	1443.85	1472.46	1387.78	1293.67	1347.58	1356.57
Snap25	916.983	1564.73	1601.88	953.152	1775.98	1864.87	1496.63	1696.92	1714.65	1890.85	1858.29	1787.09	1816.27	1637.44	1826.99
ND-B17.2	1493.45	1798.66	1856.04	1449.4	1295.98	1540.17	1389.57	1500.65	1550.88	1555.99	1534.26	1569.92	1754.98	1611.33	1713.62
Hsp60	1846.53	1693.66	1703.3	2039.44	1366.72	1543.61	1849.72	1726.91	1780.39	1648.79	1618.66	1671.5	1547.73	1612.23	1608.19
ND-42	1368.33	1669.74	1981.89	1718.7	1341.46	1456.85	1518.27	1497.92	1575.39	1607.8	1379.02	1595.14	1787.3	1791.37	1694.72
CG5903	1330.05	1684.3	1868.25	1344.1	1188.62	1409.61	1423.74	1399.79	1543.08	1433.8	1455.89	1423.51	1460.81	1523.11	1324.75
ERp60	1326.05	1310.01	1775.39	1649.71	1493.04	1617.48	1735.82	1690.11	1606.58	1553.67	1526.72	1575.53	1801.78	1596.03	1462.99
Sod2	1270.06	1476.36	1758.29	1427.61	1429.88	1504.1	1392.98	1388.89	1462.86	1735.4	1574.95	1764.67	1699.27	1589.73	1697.7
CG5214	1402.61	1673.9	1804.72	1632.16	1442.51	1589.14	1315.53	1458.4	1516.34	1525.82	1464.93	1487.26	1607.9	1639.24	1585.32
Got1	1343.19	1637.51	1860.92	1411.88	1616.82	1825.36	1542.19	1537.45	1416.07	1479.42	1531.24	1598.64	1772.81	1610.43	1613.17
CG17841	1054.67	1493	1432.04	1161.94	1618.09	1644.11	1731.26	1717.37	1654.49	1524.28	1620.16	1497.77	1465.27	1596.93	1491.83
CG5390	907.842	1551.22	1726.52	1209.14	1674.93	1681.91	1677.73	1868.66	1697.94	1764.79	1757.31	1768.88	1780.61	1713.05	1663.89
CG1943	1901.38	1777.87	1686.19	1552.88	1727.98	1796.15	1531.94	1417.51	1468.43	1704.47	1571.93	1787.09	1619.04	1524.91	1608.19
roX1	330.228	2927.77	266.37	1215.8	2012.19	3112.99	1854.27	2173.97	1885.12	2315.42	2213.97	3001.14	2687.63	1226.05	3014.49
CG42508	886.131	1569.93	1416.16	1023.96	1431.14	1602.02	1509.16	1668.3	1687.91	1686.68	1716.62	1617.56	1564.44	1679.74	1710.63
Hsc70-3	1611.15	1526.27	1882.92	1686.02	1340.19	1394.15	1470.43	1387.52	1332.51	1237.36	1344.36	1199.33	1535.47	1438.49	1322.76
ND-15	1356.33	1641.67	1923.24	1460.89	1308.62	1461.15	1383.87	1472.03	1536.39	1515	1508.63	1560.11	1669.18	1653.64	1659.91
Karybeta3	1279.21	1128.06	1385.61	1434.27	1618.09	1432.8	1318.95	1322.1	1412.72	1317.02	1329.29	1305.82	1431.84	1488.9	1329.72
ACC	1218.07	1390.07	1621.43	1232.14	1661.03	1583.12	1756.32	1597.42	1577.62	1663.48	1620.16	1593.74	1476.41	1547.42	1378.45
PCB	1218.07	1577.21	1680.09	1210.96	1442.51	1440.53	1448.79	1418.87	1521.91	1334.03	1276.54	1420.01	1668.07	1605.03	1562.44
CG13551	1432.32	1588.65	1687.42	1361.65	1299.77	1386.41	1537.64	1289.39	1367.04	1467.82	1443.83	1441.72	1659.15	1468.2	1364.53
CG7433	1032.39	1575.13	1369.73	1393.72	1700.19	1652.7	1547.89	1493.84	1358.13	1702.92	1722.65	1718.44	1650.24	1630.23	1621.12
Rab1	1221.5	1550.18	1631.21	1358.02	1561.24	1504.96	1747.21	1825.04	1651.15	1483.29	1534.26	1527.89	1738.27	1614.03	1513.71
Zasp66	1442.61	1455.57	2221.38	1187.36	1442.51	1235.23	1430.57	1193.98	1410.5	1282.22	1300.65	1179.72	1465.27	1464.6	1595.26
CG12116	1120.38	1094.79	1900.02	1164.96	1330.09	1306.53	1921.47	1748.71	1756.99	1330.17	1454.38	1198.63	1559.98	1920.09	1274.02
CG15096	1464.32	2234.29	2585.5	1318.07	1879.56	1691.36	1375.9	1373.89	1490.71	1449.26	1446.84	1485.16	1634.64	1478.1	1534.6
CG2862	1447.18	1434.77	1639.76	1449.4	1470.3	1498.94	1620.78	1710.55	1622.18	1536.65	1666.88	1664.5	1756.1	1889.49	1531.61
LManII	1078.67	1311.05	1480.92	1393.72	1561.24	1554.78	1495.49	1515.64	1361.47	1519.64	1499.59	1537.7	1634.64	1535.71	1543.55
CG10237	1084.38	1788.27	1439.37	1319.28	1431.14	1684.48	1717.6	1432.5	1306.88	1599.29	1716.62	1798.3	1722.67	1581.62	1977.17
CG1640	1211.79	1717.57	1931.79	1273.29	1495.56	1508.39	1444.24	1375.26	1490.71	1480.97	1502.61	1544	1619.04	1390.78	1431.16
CG11395	879.275	1437.89	1549.34	1124.42	1445.04	1477.47	1513.72	1352.08	1358.13	1546.71	1660.85	1511.08	1580.04	1581.62	1532.61
Xport	868.991	1532.5	1383.17	997.935	1386.93	1550.48	1470.43	1626.05	1646.69	1634.87	1665.38	1578.33	1533.24	1636.53	1668.86
CG1468	1104.38	1731.08	1814.49	986.437	1261.88	1311.68	1331.48	1515.64	1357.02	1435.34	1398.61	1405.99	1361.64	1382.68	1320.77
Cyp28d1	899.843	1723.81	1527.35	925.919	1450.09	1358.93	1395.26	1406.6	1385.98	1471.69	1246.39	1529.29	1659.15	1552.82	1571.39
inaC	732.444	1432.69	1361.17	933.181	1426.09	1613.19	1243.78	1271.67	1284.6	1873.06	1642.77	1883.77	1694.81	1709.45	1724.56
Vha26	1460.89	1505.47	1484.58	1520.81	1510.72	1691.36	1415.76	1274.39	1240.03	1395.9	1520.69	1419.3	1692.58	1471.8	1563.44
Chd64	1167.22	1701.97	1570.12	1129.86	1418.51	1328.86	1291.61	1161.27	1144.22	1450.81	1463.42	1426.31	1606.78	1450.2	1527.63
sea	1230.64	1431.65	1621.43	1387.06	1187.35	1414.76	1347.42	1376.62	1583.19	1461.64	1299.14	1455.03	1652.47	1572.62	1490.84
CG9674	737.014	1422.3	1105.8	960.414	1419.77	1589.14	1529.66	1397.06	1500.74	1472.46	1427.25	1536.3	1260.24	1443.9	1564.43
Mlp84B	993.541	1212.28	1628.77	1217.01	1364.19	1140.74	1391.84	1208.97	1272.34	1416.01	1362.44	1391.98	1504.27	1523.11	1716.6
CG3011	1788.83	1750.84	2438.87	1229.72	1149.46	1262.72	1625.34	1510.19	1631.09	1366.51	1146.92	1446.63	1319.3	1281.86	1325.74
Eaat1	936.408	1491.96	1438.15	1050.59	1509.46	1525.57	1361.09	1215.79	1199.92	1500.3	1413.69	1458.54	1664.73	1548.32	1607.2
ND-B15	1222.07	1480.52	1737.51	1566.2	1268.2	1360.64	1221	1405.24	1397.13	1371.93	1416.7	1389.18	1538.81	1551.92	1557.47
Phm	853.565	1332.88	1353.84	968.887	1316.2	1469.74	1426.01	1487.02	1715.77	1304.65	1323.26	1317.73	1325.99	1340.37	1379.45
fat-spondin	860.993	1338.08	1607.99	955.573	1360.41	1430.22	1333.76	1489.75	1534.16	1569.13	1470.96	1536.3	1442.98	1668.04	1317.78
Obp49a	710.733	1327.68	1187.67	933.181	1373.04	1792.72	1727.85	1526.55	1546.42	1424.52	1593.03	1571.32	1498.7	1723.85	1472.93
yip2	1239.21	1442.05	1934.24	1310.81	1338.93	1404.45	1228.97	1361.63	1462.86	1243.55	1116.78	1244.17	1320.41	1401.59	1287.95
ND-24	1379.76	1462.84	1737.51	1555.3	1288.41	1296.22	1277.95	1447.49	1641.12	1336.35	1406.15	1328.23	1409.56	1440.29	1441.11
CG11211	807.859	1554.34	1052.04	744.367	1201.25	1264.44	1429.43	1518.37	1608.81	1828.21	1971.32	1925.1	1715.98	1847.18	1699.69
CG18815	992.398	1250.75	1352.62	1166.78	1379.35	1405.31	1218.72	1481.57	1333.62	1408.28	1452.87	1465.54	1418.47	1620.33	1564.43
CG13868	1122.09	1259.06	1454.04	1164.36	1973.03	1606.32	1554.72	1553.81	1472.89	1453.9	1425.74	1235.06	1336.01	1580.72	1458.02
Ank2	796.432	1538.74	1308.63	887.188	1495.56	1381.26	1543.33	1416.14	1406.04	1488.7	1409.16	1441.02	1175.56	1377.28	1478.9
Dak1	852.423	1269.46	1077.7	1048.77	1436.19	1441.39	1594.58	1380.71	1388.21	1546.71	1517.68	1509.68	1630.18	1463.7	1489.84
Fatp	880.989	1585.53	1532.24	910.185	1193.67	1255.85	1359.95	1342.54	1397.13	1343.31	1216.25	1429.11	1471.96	1370.98	1464.98
ND-18	1315.77	1420.22	1616.55	1699.33	1419.77	1254.99	1211.88	1252.59	1420.52	1533.56	1306.68	1444.52	1549.96	1488.9	1618.14
Gs1	1123.8	1349.52	1401.5	1068.74	1247.99	1330.58	1479.55	1620.59	1451.72	1187.1	1177.07	1341.54	1351.61	1349.38	1328.72
emp	831.855	1541.86	1237.76	962.835	1357.88	1393.29	1330.34	1357.54	1311.34	1405.18	1317.23	1532.79	1512.07	1308.87	1494.81
QIL1	1202.65	1401.5	1672.75	1272.08	1422.3	1250.69	1176.58	1452.95	1410.5	1418.33	1256.94	1415.8	1518.76	1365.58	1442.1
Idgf2	819.857	1184.21	1152.23	1003.38	1328.83	1354.63	1295.03	1319.37	1102.99	1367.29	1394.09	1309.32	1340.47	1354.78	1205.4
CG9821	1409.47	1351.6	1039.82	1450	1827.77	1491.21	1254.03	1304.38	1431.66	1406.73	1626.19	1420.71	1181.13	1201.75	1384.42
Rab32	1033.53	1769.55	1612.88	991.884	1541.03	1707.68	1298.45	1341.18	1403.81	1663.48	1564.4	1606.35	1369.44	1389.88	1673.83
CG7686	996.398	1307.93	1345.29	1045.14	1402.09	1370.95	1415.76	1545.63	1400.47	1482.52	1360.94	1388.48	1477.53	1490.71	1390.39
kdn	1328.34	1380.71	1763.17	1471.18	1462.72	1525.57	1329.2	1365.71	1314.68	1402.09	1327.78	1526.49	1531.01	1657.24	1670.85
tsr	2366.44	1480.52	1763.17	1978.93	1188.62	1330.58	1304.14	1174.9	1380.41	1433.8	1394.09	1475.35	1405.1	1532.11	1434.15
Vago	1129.52	1211.24	1684.97	1091.74	1735.56	1416.48	1140.13	1240.32	1097.42	1187.1	1490.55	1064.83	1605.67	1793.17	1141.75
nrv2	793.005	1235.15	1296.41	1025.17	1845.45	1807.32	1418.04	1402.52	1319.14	1687.46	1870.35	1771.68	2027.98	1752.66	2126.36
eIF3ga	1414.04	1373.43	1601.88	1273.9	1146.93	1226.64	1377.04	1406.6	1433.89	1310.06	1285.58	1383.58	1434.07	1365.58	1349.61
CG14687	1035.25	1392.15	1897.58	1150.44	1754.51	1691.36	1291.61	1187.16	1350.33	1658.07	1541.79	1535.6	1581.15	1810.27	1619.13
ATPCL	1384.33	1386.95	1680.09	1489.94	1714.09	1778.11	1561.55	1279.85	1475.11	1602.39	1522.2	1589.54	1510.96	1733.75	1516.69
CG5773	504.483	694.513	812.55	700.794	918.305	978.393	1355.4	1367.08	1329.16	1255.92	1520.69	1344.35	1573.35	1526.71	1350.6
CG6287	1315.2	1779.95	1724.07	1024.56	1103.99	1138.17	1429.43	1313.92	1227.78	1245.1	1326.27	1307.22	1347.16	1281.86	1080.08
Gbs-70E	918.126	1095.83	1326.96	1090.53	1559.98	1238.67	1438.54	1437.95	1294.62	1418.33	1406.15	1256.08	1272.5	1347.58	1246.18
CG2604	756.439	1033.45	965.285	1147.41	1297.25	1380.4	1664.06	1710.55	1544.19	1554.44	1475.48	1576.93	1669.18	1524.01	1571.39
eIF-4B	1042.68	1262.18	1248.76	1184.33	1504.4	1321.99	1333.76	1439.32	1247.83	1298.46	1526.72	1321.23	1461.93	1231.45	1398.34
CG43897	1340.91	1402.54	1700.86	1285.39	1220.2	1084.91	1303	1264.85	1252.29	1226.54	1252.42	1228.76	1373.9	1346.68	1453.04
CG13585	848.995	1398.38	1284.2	967.071	1205.04	1242.96	1672.04	1567.44	1526.37	1322.43	1237.35	1366.06	1468.61	1441.19	1348.61
tim	769.58	1527.3	1234.1	980.385	1313.67	1350.34	1481.82	1698.28	1478.46	1489.48	1275.03	1419.3	1221.24	1251.26	1417.24
CG15098	862.707	1094.79	1130.24	1071.16	1498.09	1305.67	1307.56	1339.82	1225.55	1253.6	1472.46	1305.82	1264.7	1486.2	1313.81
ND-30	1164.94	1359.91	1449.15	1463.32	1181.04	1209.46	1199.36	1338.45	1331.39	1426.06	1184.6	1314.22	1398.41	1302.57	1378.45
Int6	1219.79	1092.71	1397.83	1442.13	1379.35	1241.24	1276.81	1377.98	1430.55	1272.17	1219.27	1326.13	1369.44	1436.69	1139.76
bun	976.972	1367.19	1319.63	1142.57	1402.09	1280.76	1341.73	1127.19	1233.35	1478.65	1395.6	1355.56	1182.24	1304.37	1375.47
cl	1064.39	1190.45	1174.23	1212.77	1258.09	1279.04	1599.14	1395.7	1322.48	1375.02	1454.38	1356.96	1556.64	1567.22	1373.48
CG6424	834.14	1275.7	1047.15	946.495	1740.61	1438.81	1365.65	1333	1248.95	1368.83	1437.8	1368.17	1381.7	1242.25	1260.1
CG9090	1463.74	1432.69	2025.88	2073.94	1069.88	1201.73	1241.5	1049.5	1187.67	1360.33	1165.01	1312.12	1522.1	1684.24	1671.84
CG43103	734.729	1084.4	1268.31	987.647	1332.62	1150.19	1176.58	1433.86	1231.12	1427.61	1466.44	1286.2	1465.27	1635.63	1326.73
His3.3A	1024.96	1084.4	898.082	1117.15	1226.51	1267.87	1164.05	1168.08	1169.84	1382.75	1269	1296.01	1442.98	1394.39	1363.53
eIF-1A	1092.38	1316.25	1392.94	1068.14	1417.25	1272.17	1036.48	1264.85	1109.68	1184.78	1193.65	1169.91	1280.3	1266.56	1241.2
pst	1166.65	1338.08	1396.61	925.314	1293.46	974.098	987.504	1184.44	1061.77	1129.87	1158.98	970.255	1224.59	1427.69	1072.13
TMS1	784.435	1115.59	946.957	961.625	1414.72	1440.53	1193.66	1244.41	1216.64	1415.24	1409.16	1388.48	1244.64	1445.7	1403.31
Npc2b	794.147	1208.12	1257.31	935.602	1374.3	1162.22	1210.75	1315.28	1216.64	1412.14	1523.71	1506.87	1375.01	1363.78	1349.61
CG14207	944.407	1234.11	1418.6	1007.62	1258.09	1146.76	1201.63	1199.43	1194.35	1150.75	1163.5	1052.92	1323.76	1290.86	1364.53
Rab5	886.702	1150.94	1188.89	1009.43	1394.51	1357.21	1128.74	1199.43	1115.25	1248.96	1285.58	1344.35	1300.36	1220.65	1327.73
SdhA	1161.51	1183.17	1234.1	1383.43	1313.67	1319.41	1304.14	1168.08	1261.2	1201.02	1317.23	1318.43	1376.13	1351.18	1326.73
Npc2h	745.584	1568.89	1174.23	1161.33	1475.35	1759.22	1486.38	1630.13	1476.23	1759.38	1605.09	2116.35	2238.58	2031.72	2136.3
Tim17b	1159.8	1190.45	1263.42	1215.19	1197.46	1135.59	1214.16	1138.1	1276.8	1102.03	1172.55	1172.71	1145.47	1243.15	1235.24
Rho1	1046.67	1234.11	1215.77	1160.12	1517.03	1340.89	1276.81	1398.43	1209.95	1283.77	1406.15	1202.14	1295.9	1208.05	1233.25
chic	1311.2	1358.88	1209.66	1289.02	1415.98	1263.58	1140.13	903.661	899.107	1203.34	1339.84	1185.32	1383.93	1131.53	1309.83
atilla	837.568	1354.72	1175.45	928.945	1466.51	1399.3	1390.71	1204.88	1169.84	1349.5	1412.18	1438.92	1447.44	1336.77	1385.41
CG43114	699.878	859.824	1049.59	709.266	1002.94	1086.63	1152.66	1379.34	1295.74	1349.5	1437.8	1520.18	1518.76	1591.53	1385.41
Cisd2	1110.66	1342.24	1649.54	1195.83	1302.3	1264.44	1371.34	1324.82	1336.96	1313.15	1192.14	1225.25	1419.59	1423.19	1290.93
PGRP-SB1	741.585	932.602	1180.34	833.327	1013.04	962.931	1521.69	1570.16	1183.21	1010.77	1101.71	1356.26	1470.84	972.199	1020.41
Pdp1	871.848	1409.82	1344.07	943.469	1509.46	1288.49	1283.64	1365.71	1269	1396.67	1449.86	1284.1	995.047	1166.64	1284.96
PHGPx	1140.37	1359.91	1500.47	1273.9	1213.88	1212.9	1413.49	1270.31	1440.58	1149.98	1061.02	1294.61	1202.3	1316.07	1267.06
mfas	693.022	1344.32	1213.33	935.602	1290.93	1455.99	1445.38	1289.39	1324.71	1446.17	1228.31	1455.03	1627.95	1438.49	1390.39
Drat	722.16	1260.1	1281.75	843.615	1119.14	1145.04	1274.53	1433.86	1439.46	1470.92	1409.16	1440.32	1459.7	1598.73	1528.63
CG32726	448.493	815.117	749.012	791.57	1321.25	1346.9	1145.82	1264.85	1232.23	1437.66	1529.73	1360.46	1184.47	1451.1	1147.71
l(1)G0255	1262.64	1336	1452.82	1497.21	987.778	1206.03	1301.86	1084.94	1157.59	1289.95	1125.82	1188.83	1376.13	1366.48	1291.92
Trxr-1	1302.63	1288.18	1241.43	1319.89	1049.67	1310.82	1161.77	1294.84	1245.6	1094.29	1162	1237.86	1312.61	1158.54	1331.71
Xbp1	1034.11	1254.91	1282.97	1045.14	1285.88	1407.89	1138.99	1061.77	1026.12	1105.89	1270.51	1171.31	1260.24	1175.64	1019.42
ND-19	1234.64	1328.72	1720.41	1275.11	985.252	1163.94	1143.55	1183.07	1202.15	1211.84	1320.24	1188.83	1358.3	1331.37	1350.6
Rh5	741.585	1064.64	1132.68	797.622	1175.99	1280.76	1183.41	1240.32	1285.71	1213.39	1145.42	1261.68	1141.02	1238.65	1039.31
CG32523	405.644	739.22	518.077	1095.97	1664.82	1575.39	1218.72	1251.22	1238.92	1296.14	1267.49	1235.06	1305.93	1768.86	1354.58
Vha36-1	1058.1	1213.32	1188.89	1274.5	1278.3	1358.07	1284.78	1215.79	1306.88	1259.02	1303.67	1198.63	1309.27	1286.36	1296.9
CG32444	706.163	1170.69	1333.07	858.14	1063.57	1298.8	1224.41	1319.37	1375.96	1508.04	1339.84	1481.65	1406.21	1141.43	1359.55
CG3835	1120.38	1307.93	1582.33	964.045	1105.25	1135.59	1175.44	1401.15	1332.51	1033.2	1095.68	1109.66	1143.25	1133.33	1056.22
CG31808	872.991	1585.53	1488.25	916.237	1389.46	1263.58	1268.83	1255.31	1295.74	1179.36	1256.94	1233.66	1297.01	1258.46	1350.6
CG5028	1005.54	1163.41	1174.23	1295.08	1177.25	1077.18	1140.13	1056.32	1102.99	1091.97	1193.65	1109.66	1244.64	1219.75	1292.92
GstE9	808.43	1161.33	1252.43	843.615	1181.04	1241.24	1172.02	1407.97	1183.21	1042.48	1035.4	1141.89	1395.07	1336.77	1226.28
26-29-p	1671.14	1219.56	1144.9	2011	1388.19	1449.98	1331.48	1223.96	1374.84	1429.16	1413.69	1485.86	1293.67	1409.69	1310.82
eIF-3p40	1091.81	1058.4	1284.2	1155.28	1149.46	1146.76	1326.92	1165.36	1342.53	1220.35	1174.05	1045.91	1162.19	1125.23	1136.77
CG31997	749.584	1226.83	1330.63	775.836	1125.46	1099.51	1102.54	1162.63	1195.47	1270.62	1262.97	1303.01	1196.73	1136.03	1292.92
CG17508	828.998	1031.37	1011.72	938.023	1182.3	1140.74	916.886	1052.23	978.211	1150.75	1229.82	1085.14	1133.22	1173.84	1165.62
Scp2	836.426	1286.1	1105.8	780.677	1164.62	1165.65	1001.17	1260.76	1051.74	1143.79	1101.71	1172.01	1168.87	1170.24	1341.65
Fdh	1017.54	1012.66	1120.46	1412.48	1288.41	1278.18	1191.38	1099.93	1123.05	1169.31	1315.72	1284.1	1406.21	1403.39	1221.31
HDAC6	839.853	1043.85	951.845	792.781	986.515	1077.18	1076.34	1074.03	1023.89	1214.94	1180.08	1200.03	1058.56	1163.04	1087.05
CG32549	869.563	1248.67	1575	815.172	1164.62	1134.73	1182.27	1119.01	1263.43	1075.73	1196.66	1086.55	989.475	1263.86	1070.14
CG33178	674.168	1177.97	1423.49	743.761	947.357	1073.74	1336.03	1268.94	1371.5	1210.3	1112.26	1284.8	1245.76	1255.76	1228.27
Prat2	727.873	978.348	1226.77	862.981	1052.2	1155.35	1134.43	990.893	1036.15	1106.67	1116.78	1172.71	1358.3	1421.39	1122.85
CR31451	523.909	1050.09	854.094	814.567	1538.51	1333.16	1307.56	1176.26	1077.37	1429.93	1225.29	1418.6	1246.87	1214.35	1370.49
CG9394	694.165	990.825	937.182	856.324	1085.04	1265.3	1154.93	1095.84	1078.48	1404.41	1264.48	1494.26	1500.93	1398.89	1461.99
CG31221	576.471	1056.33	827.213	790.965	1414.72	1311.68	1066.09	1176.26	1062.88	1307.74	1397.11	1203.54	1016.22	1114.43	1212.36
miple1	641.602	1162.37	1135.13	827.276	1289.67	1342.61	1260.86	1283.94	1219.98	1351.82	1166.52	1293.91	1247.99	1151.34	1368.51
Sar1	985.542	1254.91	1212.11	1025.77	1199.99	1178.54	1251.75	1064.49	1106.34	1192.51	1229.82	1155.2	1304.81	1163.94	1187.5
CG2082	654.743	1123.91	946.957	830.302	1323.77	1409.61	1344.01	1348	1261.2	1221.12	1196.66	1268.69	1075.27	1246.76	1265.07
CG4847	551.332	844.228	1006.83	1020.33	1465.25	1587.42	1198.22	1690.11	1354.79	907.143	929.898	844.858	1429.61	1316.97	1120.86
CG1213	944.978	1253.87	1513.91	814.567	1208.83	1118.41	1090.01	979.989	987.124	1001.49	1158.98	1228.76	1157.73	1277.36	1044.28
Mpc1	1025.54	1226.83	1466.26	1048.77	1191.14	1205.17	1067.23	1292.11	1175.41	1028.56	1137.88	1028.4	1227.93	1231.45	1123.85
VhaAC39-1	1134.66	1198.76	1166.9	1238.19	1158.3	1246.4	1234.66	1173.53	1213.29	1113.63	1299.14	1228.06	1146.59	1231.45	1192.47
Thiolase	1035.82	1154.06	1357.51	1045.74	1093.88	1061.72	1161.77	1147.64	1065.11	1141.47	1118.29	1163.61	1210.1	1281.86	1192.47
Pp1-87B	1072.96	1173.81	1100.91	1157.7	1231.56	1334.02	1271.11	1071.31	1184.33	1129.87	1330.79	1123.67	1159.96	1149.54	1189.49
TotA	818.714	2990.15	1067.92	499.875	1662.3	673.45	455.596	253.516	514.73	2595.37	1730.18	1729.65	1818.5	1247.66	1589.3
colt	919.268	1099.99	1381.95	977.359	909.463	1146.76	1103.68	1192.61	1146.45	1158.48	1217.76	1208.44	1313.73	1200.85	1228.27
CG14762	554.76	1076.08	1021.49	756.47	1062.3	1148.47	1284.78	1508.83	1236.69	1400.54	1431.77	1296.71	898.105	1075.72	1186.5
Act79B	924.981	884.776	1721.63	3238.9	466.1	524.845	1243.78	745.555	858.998	988.345	622.444	929.624	2498.2	1783.26	2709.16
Pal2	618.178	1202.92	981.17	732.868	1047.15	1168.23	1413.49	1399.79	1570.93	1016.96	1045.95	1031.9	1060.79	1199.95	1184.51
CG34172	1164.37	1090.64	1691.08	1747.75	920.831	877.891	838.296	1029.06	1176.53	1140.7	976.619	1023.5	1407.33	1384.48	1245.18
nrv1	1100.95	1179.01	1276.86	1128.05	1182.3	1362.36	1087.73	1112.2	1060.66	1112.08	1033.89	1069.03	1324.87	1151.34	1192.47
Tsp42Ee	739.871	1016.82	894.416	867.217	1271.99	1245.54	1020.53	1033.15	999.379	1153.07	1186.11	1074.64	1245.76	1069.42	1227.28
VhaAC45	1203.79	1221.64	1184	1292.05	1179.78	1138.17	1101.4	1251.22	1320.25	1136.05	1265.99	1244.87	1241.3	1120.73	1156.67
pug	1068.39	1228.91	1488.25	697.163	1087.57	1072.88	1133.29	1044.05	1105.22	1028.56	1089.65	1038.21	938.219	982.101	789.675
Men	1422.61	1903.67	1647.09	993.094	1226.51	1455.13	1116.21	1049.5	1062.88	1015.41	932.912	1082.34	1087.53	1060.42	1116.88
Adi1	805.002	1029.29	1092.36	855.114	1071.15	1059.14	994.337	1192.61	1126.39	1098.93	991.69	959.747	1085.3	1061.32	1051.24
CG45050	1484.88	1384.87	1526.13	1210.35	1251.77	989.56	1019.4	1121.74	934.759	1113.63	1275.03	1085.14	922.619	1031.61	1078.1
ND-B18	999.826	1116.63	1566.45	1104.45	932.2	1021.34	1064.95	1091.75	1076.25	1084.24	1083.62	1105.46	1250.22	1235.05	1205.4
Arf79F	1026.68	1079.2	1361.17	1141.36	1314.93	1017.91	987.504	1086.3	1001.61	1025.47	1038.41	1035.41	1258.02	1197.24	1166.61
Mp20	1217.5	1434.77	2050.31	1232.74	965.041	820.338	1039.9	1020.88	918.047	989.891	1137.88	1013.69	1206.76	1094.62	1221.31
CG6329	745.584	1210.2	1204.77	720.765	1269.46	1201.73	1107.1	1178.98	1088.51	1265.98	1202.69	1190.93	1193.39	1145.03	1300.88
CG7414	797.575	1006.42	1131.46	918.657	894.305	1078.89	1045.59	1193.98	1129.73	1119.04	1137.88	1031.2	992.818	1054.12	844.376
CG16758	689.594	993.944	1191.33	769.179	1064.83	999.009	1183.41	1068.58	1118.59	1071.87	964.562	1054.32	1205.64	1242.25	1105.94
CG14818	765.581	1092.71	1048.37	818.803	1131.78	1120.13	1043.31	1079.49	1134.19	1183.23	1148.43	1181.82	1190.04	1091.02	1246.18
l(1)G0156	1183.22	1187.33	1411.27	1672.71	1241.67	1201.73	936.249	895.483	865.683	1065.68	1127.33	1188.12	1276.96	1274.66	1305.85
eEF1delta	1559.73	966.912	1408.83	1431.24	1007.99	958.636	1010.28	1068.58	1098.54	889.356	1054.99	981.464	1127.65	1166.64	987.592
vri	783.292	1200.84	1015.38	645.723	1062.3	1071.16	1117.35	1163.99	1057.31	989.118	1131.85	1040.31	1145.47	1031.61	970.684
bdl	919.268	1453.49	1410.05	695.347	939.778	1273.89	1072.93	985.441	1032.8	1177.04	1139.39	1216.85	1172.22	1154.04	1252.14
CG7409	654.743	1000.18	814.994	938.023	1048.41	1151.05	1080.9	1004.52	1097.42	1094.29	1104.72	1106.86	1320.41	1254.86	1444.09
Cyp6g1	602.752	992.904	656.15	922.893	1438.72	1396.72	1079.76	1297.56	1383.76	1404.41	1380.53	1539.8	1290.33	1147.73	1285.96
CG11752	1025.54	1131.18	1342.85	1083.87	919.568	1126.14	874.744	982.715	1079.6	1115.95	1080.61	1138.39	1177.79	1169.34	1244.19
ND-13A	979.258	1121.83	1384.39	1165.57	1043.36	1012.75	1090.01	1007.25	1146.45	1087.33	1095.68	1091.45	1157.73	1177.44	1134.79
Ahcy13	1912.24	1170.69	1737.51	1745.93	881.674	975.816	1362.23	1244.41	1269	838.314	902.769	789.515	937.104	1010.91	810.561
CG9485	1050.67	1125.98	1496.8	867.822	947.357	980.111	888.412	899.572	1004.95	1094.29	1223.79	1176.92	1188.93	1355.68	1292.92
Sodh-1	1282.06	1861.05	2002.66	687.48	817.254	1094.36	1042.18	1134.01	1070.68	1105.89	1062.53	1363.96	1312.61	958.696	1372.48
Cyp313a1	390.789	1603.2	702.581	734.684	1165.88	1584.84	1591.17	1433.86	1264.54	1473.24	1183.1	1710.73	1670.3	1099.12	1904.57
Dat	727.873	1452.45	1542.01	823.039	1021.88	1224.92	1329.2	1188.53	1124.16	1071.87	1017.31	1249.07	1204.53	995.604	1127.82
Galk	927.838	1165.49	1565.23	791.57	1018.09	1184.55	1009.14	947.277	968.183	1148.43	1085.13	1048.72	1093.1	1019.91	1049.25
CG5758	578.756	1030.33	800.331	797.017	1223.99	1273.89	1100.26	1142.18	1207.72	1173.95	1104.72	1114.57	1260.24	1163.04	1219.32
Drs	2048.21	1169.65	1830.38	1506.89	413.048	392.56	725.536	817.793	953.7	827.487	4114.46	4647.42	2066.98	2736.56	862.278
CG5059	722.16	1049.05	1097.25	832.117	1124.2	1056.56	897.523	1011.34	817.775	871.568	1073.07	906.506	959.39	1087.42	903.054
VhaM9.7-b	1208.93	1065.68	1120.46	1351.36	1140.62	1069.45	1140.13	1114.92	1080.71	1111.31	1065.54	1094.25	1260.24	1148.64	1113.9
Hrb27C	1286.06	955.475	949.401	1308.39	1493.04	1139.02	985.226	1094.48	991.58	1118.27	1160.49	1077.44	919.276	1003.71	1142.74
alc	834.712	1220.6	1176.67	892.635	1076.2	1176.82	1082.04	1140.82	1116.36	1064.13	1130.35	1127.18	1187.82	979.4	1052.24
CG9628	641.602	1214.36	1121.69	798.832	1179.78	1088.34	1177.71	1099.93	1067.34	1187.1	1168.02	1163.61	1192.27	1116.23	1172.58
Diap1	827.284	1053.21	1023.94	805.489	1154.51	1150.19	1120.77	1099.93	1055.09	1160.03	1148.43	1165.71	1133.22	1118.93	1114.89
Vha68-2	1604.86	1013.7	1144.9	1558.33	1235.35	1201.73	1071.79	1159.9	1077.37	1083.47	1051.98	1164.31	1245.76	1190.94	1079.09
CG3246	545.048	749.617	1015.38	731.658	1091.36	959.495	938.527	1090.39	1127.5	945.81	1116.78	1031.2	1018.45	1154.94	936.869
fok	783.292	1093.75	994.61	995.515	1370.51	1154.49	1111.65	1202.16	1097.42	1350.27	1418.21	1248.37	1153.27	1097.32	1108.93
CkIalpha	891.844	1022.02	1168.12	970.702	1290.93	1181.12	1052.43	1007.25	1056.2	1129.09	1243.38	1044.51	980.561	999.204	1199.43
CG4364	904.985	793.284	931.073	962.23	952.41	1108.1	996.615	1046.78	1207.72	1279.9	1326.27	1221.75	1284.76	1292.66	1070.14
CG5676	733.015	972.11	928.629	1043.93	1110.3	1085.77	1262	1260.76	1080.71	1210.3	1279.55	1172.71	1294.79	1178.34	1215.34
CG14767	705.591	1033.45	955.51	884.767	1186.09	1121.84	1136.71	1014.06	1120.82	1000.72	1062.53	1070.43	1148.82	1048.71	1131.8
EloC	798.146	977.309	1064.26	912	1107.78	1067.73	1054.7	1125.83	1188.78	1042.48	1116.78	1132.78	1186.7	1127.03	1098.98
eff	1195.79	1023.06	1091.14	1092.95	1284.62	1084.05	957.89	920.017	813.319	1019.28	1047.45	1027	1028.47	1016.31	1096.99
Elal	715.875	865.022	1179.11	703.82	803.359	879.609	928.276	1184.44	1090.74	849.915	821.385	852.564	909.248	1060.42	869.24
Pif1A	697.593	1192.52	959.176	671.745	994.094	1156.2	946.5	915.928	1023.89	1120.59	917.841	1040.31	839.048	1010.91	1031.35
Pif1B	696.45	1192.52	954.288	671.745	994.094	1155.35	945.361	915.928	1022.78	1119.81	917.841	1040.31	829.02	1010.91	1030.36
Appl	653.6	960.674	918.854	679.008	1154.51	1106.38	922.581	1009.97	1021.66	1044.8	1061.02	973.057	851.305	942.493	1049.25
Iris	961.547	1108.31	1539.57	977.964	1414.72	1279.9	997.754	958.181	1076.25	1081.15	1095.68	1007.38	1212.33	1361.08	1018.42
CG11739	824.428	983.547	1212.11	846.641	927.147	935.443	982.948	845.053	947.015	987.571	917.841	1001.08	1039.62	1026.21	926.924
ppl	923.839	1090.64	1540.79	743.761	1044.62	1000.73	1018.26	926.832	823.346	1104.35	973.604	928.923	1032.93	1153.14	1018.42
Gip	1028.96	1118.71	1326.96	968.282	981.462	1043.68	1006.87	1009.97	928.075	1108.21	1127.33	1175.52	1164.42	1219.75	1085.06
Eaat2	522.195	952.356	900.526	707.451	1196.2	1090.92	1154.93	1184.44	1131.96	1114.4	1112.26	1091.45	957.161	1137.83	1120.86
alpha-Spec	684.452	1057.36	922.519	764.943	1131.78	1157.06	1289.34	1038.6	990.466	1037.84	1054.99	1161.5	899.219	1061.32	1072.13
Ih	579.328	1127.02	1037.38	685.059	1125.46	1047.11	1125.32	1225.33	1098.54	1125.23	958.533	1091.45	852.42	969.498	1075.11
eIF-4E	1224.93	1045.93	964.063	1244.85	1015.57	1036.8	1092.29	1069.95	1017.21	1160.8	1038.41	1083.04	1172.22	1070.32	1128.82
fbp	992.398	1230.99	1814.49	693.532	743.991	759.35	1069.51	947.277	926.96	832.127	770.142	800.723	825.677	919.088	719.062
Irc	571.329	885.816	821.103	775.23	910.726	970.662	1123.04	1052.23	1195.47	980.611	1058	997.577	1161.07	1103.63	955.766
Gbeta13F	790.148	1012.66	937.182	894.45	1199.99	1076.32	1033.06	1042.69	1011.63	1136.83	1085.13	1053.62	961.619	1010.91	1083.07
Clect27	643.316	1292.33	1394.17	591.862	861.464	913.968	941.944	909.113	916.933	1195.6	1136.37	1297.41	1221.24	1138.73	1458.02
CG12269	698.164	1104.15	1076.48	637.25	1015.57	1129.58	1099.12	925.469	1004.95	1246.64	1261.47	1123.67	1132.1	1133.33	1121.86
Gclm	920.411	858.784	1032.49	870.848	947.357	917.404	874.744	903.661	870.14	892.449	982.647	853.965	943.79	1021.71	910.016
CG18812	802.146	1004.34	943.291	927.13	1169.67	1069.45	990.921	1057.68	1051.74	1055.63	1192.14	1073.24	1076.39	1074.82	1051.24
CG5174	841.567	926.364	946.957	936.812	948.62	964.649	1022.81	1089.03	1173.18	1075.73	1122.81	1122.97	1006.19	1041.51	1096
Apoltp	521.623	845.268	970.173	671.14	890.516	909.673	1027.37	1072.67	918.047	835.221	910.305	773.402	900.333	1078.42	828.463
Tep4	337.084	562.472	547.402	793.386	1143.14	1196.58	1194.8	1129.92	997.151	1317.79	1341.34	1412.3	1313.73	1099.12	1130.81
Cpn	955.262	1624	1968.45	596.704	930.936	1027.36	1020.53	922.743	1003.84	1003.04	963.055	1087.95	988.361	1015.41	1018.42
CG30118	827.284	893.094	1065.48	831.512	909.463	908.814	1070.65	1034.51	1100.77	1086.56	1053.48	954.843	968.304	992.903	962.728
oys	932.98	968.991	1124.13	938.628	1129.25	1103.81	1096.85	1217.15	1090.74	1035.52	1017.31	1019.99	910.362	1089.22	1072.13
CG16713	664.456	813.038	1127.8	631.804	824.832	856.416	1010.28	1147.64	1201.04	924.93	1059.51	910.008	912.59	1050.51	763.817
DOR	779.293	1020.98	1142.46	1050.59	1083.78	1081.47	907.774	1026.33	1107.45	1081.92	1202.69	867.976	997.275	1113.53	1040.3
Bsg	786.72	881.657	906.635	864.797	1319.98	1070.3	833.74	971.811	816.661	979.838	1122.81	934.527	903.676	938.892	1069.14
Obp18a	586.755	900.372	882.197	757.68	1130.51	1080.61	936.249	911.839	986.01	1127.55	1223.79	1019.29	1185.59	1195.44	1071.13
CG30503	427.354	637.33	700.137	656.616	911.989	966.367	1035.34	1120.38	1135.3	962.051	1042.93	890.393	966.076	1140.53	892.114
kappaB-Ras	427.354	637.33	700.137	656.616	911.989	966.367	1035.34	1120.38	1135.3	962.051	1042.93	890.393	966.076	1140.53	892.114
CG13364	1016.97	920.126	992.167	998.54	707.36	743.888	918.025	1048.14	932.531	839.088	892.22	823.841	879.162	985.702	877.196
Adk2	1121.52	1130.14	1282.97	1133.49	880.411	859.852	1028.51	993.619	932.531	854.555	810.835	769.199	912.59	997.404	873.218
CG9399	830.141	1022.02	1103.36	968.282	966.304	1045.39	915.747	839.601	913.591	1083.47	941.955	1002.48	1055.22	1026.21	1020.41
CG9676	1280.35	1306.89	1747.29	688.085	1063.57	1127	1116.21	1049.5	1037.26	922.61	1051.98	917.714	824.563	1133.33	856.31
CG3348	908.413	778.728	784.447	1384.64	1957.87	1881.19	1430.57	1348	1100.77	1928.74	2137.11	1668	2640.83	3089.43	2219.84
CG10932	698.164	953.396	978.726	969.492	1077.46	1185.41	1041.04	1294.84	1144.22	962.824	893.727	907.907	1113.16	1092.82	910.016
CG6084	1387.76	1355.76	1865.81	924.104	664.413	899.365	812.099	749.644	686.307	867.702	697.8	925.42	944.904	814.667	1017.43
CG2767	758.725	1139.5	1202.33	725.606	1014.3	1045.39	1291.61	948.64	802.177	954.317	866.598	955.544	1093.1	919.988	1015.44
unc-104	581.613	1113.51	872.422	702.004	1091.36	1153.63	1010.28	1109.47	1060.66	1113.63	1103.22	1148.89	996.161	910.986	1163.63
ND-13B	886.702	1177.97	1236.54	962.835	903.147	925.135	862.215	832.786	899.107	906.369	839.47	966.052	1069.7	1119.83	1039.31
CG2254	581.041	1074	949.401	834.538	1154.51	1376.11	1128.74	1181.71	1238.92	1177.82	1217.76	1176.92	1279.19	1128.83	1320.77
CG7322	1051.82	1143.66	1948.9	687.48	890.516	986.983	757.428	824.608	835.601	886.262	889.205	1008.08	951.59	992.003	1011.46
Cpr	1132.95	1017.86	1031.27	1250.29	946.094	1050.55	929.415	834.149	949.243	917.196	952.505	930.324	1144.36	931.691	936.869
CG9338	609.608	938.84	953.066	689.295	800.833	914.827	951.056	932.284	1070.68	1031.65	1026.35	1057.82	1128.76	1007.31	1013.45
CG3699	1390.04	1896.39	2557.39	743.761	834.938	1196.58	1084.32	1169.44	1128.62	1054.85	949.49	1234.36	1105.36	857.876	1052.24
Sdc	735.3	1051.13	957.954	660.247	1179.78	959.495	938.527	989.53	1030.57	1092.75	1050.47	937.33	870.248	958.696	1023.4
arm	916.983	928.443	1011.72	902.923	980.199	1019.62	1084.32	1042.69	1043.94	1075.73	1136.37	1086.55	1040.73	996.504	1015.44
CG15093	1329.48	1356.8	1820.6	1164.96	943.568	923.417	1334.9	1091.75	1125.28	550.627	611.894	600.367	834.591	876.779	787.686
Gad1	578.185	1050.09	883.419	636.645	976.41	1128.72	912.33	1007.25	901.335	1107.44	1068.55	1120.87	1032.93	919.088	1114.89
CG9686	621.035	1050.09	1258.54	610.623	723.781	1022.2	1115.07	1000.43	1136.42	956.637	931.405	974.459	924.847	847.974	888.136
CG8397	720.446	976.269	895.638	896.871	1186.09	1051.41	1115.07	1031.78	1094.08	993.758	1035.4	1029.8	1122.07	985.702	1065.17
Tapdelta	1122.66	989.785	1257.31	999.751	674.518	760.209	1028.51	1044.05	1105.22	904.823	1009.78	866.575	1020.68	965.898	879.185
tobi	751.869	1019.94	1225.55	982.806	1193.67	1559.93	1158.35	1189.89	1098.54	1719.94	1461.91	2051.9	1532.13	1320.57	1461.99
PMCA	678.167	1030.33	920.076	757.075	1082.51	912.25	905.496	864.135	813.319	983.705	857.556	989.871	1149.93	955.095	1004.5
Pgd	1016.97	1101.03	1468.7	870.848	1127.99	985.265	1010.28	815.067	922.504	881.622	827.413	870.778	1016.22	1087.42	996.542
sqd	1571.73	858.784	904.191	1546.83	1126.72	954.341	906.635	1078.12	899.107	989.891	1071.57	942.934	873.591	901.985	930.902
Jabba	1562.58	716.347	794.222	1538.36	1074.93	925.994	845.13	877.765	765.411	1142.24	1133.36	1109.66	1114.27	1325.97	1096.99
Vha68-1	610.751	1024.09	1058.15	758.286	1061.04	1143.32	1011.42	1184.44	977.096	1151.52	1113.77	1201.44	1074.16	1143.23	1241.2
CG12338	607.323	737.14	877.31	631.804	823.569	856.416	850.825	969.085	1008.29	1037.07	1071.57	1027	970.533	1055.92	891.12
Dic1	770.723	1037.61	1138.79	758.891	904.41	988.701	837.157	875.039	916.933	846.048	809.328	832.948	908.133	962.297	893.109
SPoCk	567.33	878.538	906.635	777.046	1131.78	1037.66	1005.73	1206.24	1078.48	1054.08	1143.91	1122.97	985.018	1020.81	1161.64
slgA	841.567	1019.94	973.838	865.402	1038.3	1090.92	995.476	1072.67	1098.54	1081.15	997.719	1148.19	1006.19	1019.01	1172.58
Syp	560.474	974.19	845.541	714.108	1307.35	947.469	947.639	1138.1	949.243	998.398	1127.33	1040.31	917.048	867.778	1044.28
Cyp9f2	626.176	952.356	767.341	769.179	947.357	1037.66	902.079	973.174	1000.49	996.852	997.719	1068.33	1096.45	1075.72	1014.44
SkpA	902.7	806.8	1026.38	950.126	971.357	894.211	843.991	930.921	805.52	984.478	949.49	1023.5	935.99	882.181	947.809
for	911.841	904.53	1075.25	927.735	992.83	904.519	1045.59	926.832	1057.31	992.211	1026.35	992.673	903.676	1098.22	806.583
Acer	580.47	704.91	796.666	682.639	977.673	891.634	713.007	827.334	842.286	914.103	1041.43	923.319	1001.73	1057.72	940.847
CG6180	1007.25	957.555	1105.8	991.278	909.463	847.826	945.361	903.661	879.053	982.931	910.305	936.629	977.218	1057.72	972.673
Gdi	979.258	897.253	934.738	905.949	1014.3	979.252	977.253	956.818	909.134	974.424	987.169	951.341	999.504	1022.61	952.782
CG6852	968.402	1068.8	1215.77	768.574	872.832	957.777	832.601	836.875	801.063	865.382	987.169	888.292	949.361	986.602	898.082
SelG	595.896	934.681	814.994	703.82	870.306	948.328	980.67	1023.6	925.846	1029.33	964.562	888.292	951.59	991.103	905.044
CG14591	613.036	1065.68	1152.23	615.464	887.99	932.866	977.253	1048.14	941.444	1027.01	996.211	1077.44	951.59	907.386	1082.07
eIF3-S8	906.128	843.189	944.513	890.214	881.674	962.931	989.782	911.839	1055.09	933.437	1014.3	938.731	1010.65	1068.52	866.256
Clc	1010.11	1011.62	1142.46	862.981	920.831	895.929	866.771	885.942	890.194	895.542	862.077	942.934	935.99	862.376	982.619
CaMKI	685.595	872.3	883.419	784.308	910.726	883.045	1118.49	1039.96	1067.34	917.196	997.719	928.923	808.963	845.273	876.202
CG3625	618.178	982.507	911.523	679.613	932.2	950.905	932.832	860.046	890.194	899.409	964.562	958.346	1076.39	1019.01	1062.18
CG8586	551.332	933.642	1063.04	686.875	1066.09	1023.92	862.215	900.935	855.656	1027.01	1050.47	1174.81	1196.73	1184.64	1072.13
VhaPPA1-1	900.986	889.975	763.675	944.075	1048.41	1041.96	867.91	842.327	884.623	1021.6	1136.37	1041.71	1005.08	926.29	1060.19
AttC	488.486	551.036	1245.1	1192.8	1198.72	946.61	1429.43	1352.08	1285.71	432.304	669.165	818.237	1315.96	620.227	470.424
Kaz1-ORFB	687.309	860.863	1005.61	869.033	1260.62	1080.61	877.022	774.177	784.351	986.798	1012.79	789.515	1134.33	1074.82	896.093
Rop	598.753	942.999	805.219	697.163	999.146	1054.84	946.5	840.964	968.183	1135.28	1110.75	1115.97	1083.07	1024.41	1112.91
VhaM8.9	779.864	862.943	788.113	900.502	1071.15	910.532	918.025	861.409	896.879	979.838	979.633	980.063	947.133	873.179	957.755
CG11267	1321.48	891.014	1126.57	1348.94	762.938	826.351	1064.95	1084.94	1027.23	912.556	914.826	958.346	971.647	1003.71	842.387
CG7470	493.057	649.806	580.393	590.047	798.306	993.855	755.15	1003.16	1033.92	917.97	818.37	950.64	929.305	964.997	920.956
CG13887	794.147	869.181	979.948	920.473	915.779	872.737	943.083	1019.52	1013.86	940.397	1045.95	1006.68	1056.33	905.585	950.793
VGlut	478.202	1007.46	857.76	566.445	953.673	841.813	929.415	861.409	901.335	1036.29	993.197	1001.08	947.133	1028.91	993.559
kcc	622.177	1144.7	1072.81	714.108	1064.83	1116.69	971.558	823.245	912.477	1072.64	1110.75	1117.37	890.305	838.071	1004.5
Mal-B2	495.913	651.886	642.709	692.927	953.673	1128.72	947.639	1169.44	1130.85	868.475	886.191	900.901	904.791	871.378	763.817
Chc	719.874	933.642	793	867.217	1026.94	974.957	905.496	737.377	688.535	909.463	884.684	943.635	895.876	892.083	950.793
CG17244	537.62	874.379	994.61	637.856	837.464	799.722	1019.4	1003.16	1170.96	881.622	1002.24	865.174	820.106	1019.91	838.408
CG4577	541.048	1130.14	978.726	663.878	983.988	980.97	919.164	1166.72	1133.08	1003.04	931.405	997.577	840.163	855.175	776.746
Sec61alpha	1004.97	843.189	1140.01	979.78	935.989	801.44	877.022	813.704	795.492	730.045	839.47	752.386	927.076	990.203	827.468
CG8788	592.468	1218.52	1190.11	761.917	828.622	827.21	910.052	914.565	920.276	999.945	881.67	870.077	756.592	789.462	943.831
CG44286	592.468	1218.52	1190.11	761.917	828.622	827.21	910.052	914.565	920.276	999.945	881.67	870.077	756.592	789.462	943.831
CG5991	691.879	986.666	877.31	870.848	903.147	919.981	855.381	802.8	944.787	920.29	880.163	884.789	997.275	1042.41	982.619
CG1461	562.759	911.808	902.969	640.881	1103.99	1108.1	998.893	1054.95	1102.99	951.224	862.077	994.074	941.562	898.384	916.978
CG2736	541.62	917.007	988.501	689.901	983.988	986.983	900.94	1008.61	1048.4	986.025	955.519	1015.09	1056.33	1109.03	1009.47
VhaM9.7-a	437.067	789.125	751.456	572.497	1127.99	1097.79	867.91	914.565	894.65	1124.45	1112.26	1083.04	1059.67	1136.03	1151.69
yps	720.446	881.657	797.888	784.913	1091.36	985.265	754.011	849.142	774.324	974.424	1050.47	820.339	815.649	766.957	754.866
Rh2	432.496	832.792	683.031	623.331	994.094	984.406	841.713	828.697	887.966	1067.23	1064.03	1016.49	1048.53	1002.81	962.728
Fis1	790.719	878.538	779.559	715.923	886.726	827.21	800.709	899.572	973.754	849.141	963.055	883.388	992.818	893.883	971.679
CG7461	669.597	784.966	998.276	815.777	866.516	895.07	1039.9	1023.6	855.656	797.327	803.299	865.874	1026.25	1120.73	968.695
CG11841	389.075	757.934	673.256	576.128	905.674	913.968	1067.23	1075.4	1149.79	1047.12	929.898	954.843	933.762	932.591	941.842
Pfk	756.439	927.404	1120.46	954.968	1086.3	954.341	981.809	869.587	935.873	938.077	950.998	949.239	1035.16	1023.51	1001.52
shep	538.192	855.665	679.365	662.668	1111.57	880.468	855.381	899.572	993.809	1067.23	941.955	972.357	707.564	840.772	972.673
Cg25C	880.989	1129.1	1140.01	677.192	831.148	911.391	698.2	602.441	643.97	822.847	756.578	767.798	864.677	918.188	947.809
Jheh2	634.175	954.436	894.416	797.017	909.463	976.675	869.049	1012.7	1108.56	874.662	902.769	910.008	932.647	942.493	949.798
Uev1A	939.265	841.109	727.019	882.952	814.727	884.763	866.771	883.216	794.378	941.17	1012.79	941.533	1073.05	905.585	992.564
Zasp52	927.267	962.753	1077.7	896.871	881.674	761.068	779.069	704.665	871.254	770.259	813.849	814.734	931.533	909.186	964.717
Pu	1442.61	2239.49	3395.6	531.345	994.094	908.814	800.709	801.437	719.731	880.075	902.769	991.272	1012.88	997.404	1100.97
CG9813	410.785	876.459	753.9	587.021	956.199	1039.38	1052.43	962.27	1018.32	1006.13	946.476	895.297	921.505	916.388	985.602
Alas	639.317	753.775	752.678	852.693	771.78	801.44	1149.24	935.01	989.352	809.7	836.456	830.146	1030.7	847.073	916.978
Pcd	833.569	956.515	957.954	791.57	862.727	850.403	837.157	815.067	896.879	953.544	877.148	817.536	954.933	884.881	911.011
Cals	525.051	1036.57	745.347	733.473	1079.99	1009.32	959.029	969.085	975.982	978.291	925.376	911.41	976.104	1031.61	982.619
cnc	910.127	849.427	844.319	820.619	1067.36	903.66	867.91	876.402	901.335	883.169	905.784	907.907	804.506	826.369	790.67
stmA	593.611	950.277	942.07	646.933	991.567	938.02	957.89	832.786	820.003	1018.51	973.604	996.876	951.59	910.986	1051.24
CG42319	505.055	803.681	949.401	787.334	1010.51	883.045	979.531	1041.32	999.379	1040.16	910.305	955.544	1017.33	1009.11	906.038
Spat	714.732	872.3	1025.16	697.163	882.937	878.75	863.354	840.964	970.412	907.143	800.285	894.596	863.562	913.687	776.746
Glo1	1079.24	778.728	1113.13	1043.32	843.78	774.811	851.964	977.263	857.884	771.033	714.379	891.794	940.447	929.89	804.594
CG12091	713.59	809.919	865.091	785.518	837.464	1000.73	970.419	1080.85	999.379	824.394	801.792	920.517	993.932	847.974	842.387
CG7299	550.761	846.308	905.413	596.098	970.094	1181.97	824.628	935.01	951.471	1184.78	1300.65	1204.94	1184.47	1305.27	1159.65
CG9331	951.263	1241.39	1458.92	668.72	866.516	947.469	805.265	883.216	779.895	950.45	972.097	1030.5	1090.87	996.504	903.054
Ssadh	580.47	909.729	899.304	666.904	829.885	1035.09	1006.87	988.167	918.047	921.063	878.655	992.673	931.533	928.99	950.793
CG14275	660.456	1124.94	981.17	597.309	1006.73	909.673	783.625	880.49	906.906	1095.84	991.69	1154.5	1046.3	953.295	944.826
CG10550	505.626	897.253	978.726	680.823	809.675	932.007	891.828	996.345	965.955	909.463	996.211	887.591	864.677	1009.11	899.076
santa-maria	453.635	878.538	922.519	573.102	885.463	1011.89	922.581	974.537	926.96	1000.72	904.277	998.978	1040.73	938.892	891.12
Jwa	714.161	829.673	874.866	783.703	870.306	810.889	916.886	896.846	912.477	924.93	822.892	919.116	959.39	877.68	766.801
lectin-28C	510.197	816.157	678.143	610.017	1082.51	950.905	707.312	817.793	840.058	1241.23	1223.79	1158.7	1169.99	1187.34	956.76
Cpr11B	282.808	377.408	530.296	550.71	889.253	950.905	912.33	791.896	1001.61	1229.63	1128.84	1114.57	1115.39	1277.36	1050.25
Mob2	593.611	815.117	827.213	593.073	1001.67	889.057	939.666	778.266	832.259	839.861	862.077	868.676	796.706	831.77	945.82
Kap-alpha3	872.991	722.585	716.022	979.78	1002.94	851.262	814.377	849.142	803.291	740.098	840.977	808.429	787.792	887.582	794.648
CG17919	653.029	807.839	1093.58	553.131	870.306	835.8	822.35	857.32	845.629	869.248	944.969	862.371	902.562	860.576	966.706
CG4842	466.776	913.888	723.353	589.441	860.2	937.161	846.269	940.462	1000.49	965.917	935.926	931.025	1015.1	911.887	890.125
CG6439	777.007	845.268	973.838	940.444	925.884	822.915	774.513	699.213	773.21	951.224	944.969	947.137	970.533	892.083	890.125
Msp300	489.629	724.664	794.222	602.755	1135.57	938.02	888.412	820.519	947.015	890.902	919.348	909.308	747.678	1003.71	918.967
CG17325	465.633	470.98	412.995	482.93	716.202	851.262	859.937	869.587	959.27	797.327	1035.4	783.91	837.934	921.789	888.136
CG6357	519.909	848.387	742.903	541.027	852.622	917.404	723.258	737.377	669.595	938.85	821.385	848.36	1002.85	843.473	987.592
fne	387.361	811.998	744.125	629.383	1072.41	888.198	1061.54	1210.33	990.466	1005.36	999.226	984.266	671.907	824.569	978.641
IM18	555.903	698.672	1000.72	537.396	204.629	201.863	1213.02	1258.04	737.557	743.192	1133.36	1816.51	2394.57	1186.44	904.049
CG14989	465.633	811.998	895.638	542.843	967.568	957.777	855.381	805.526	762.068	977.518	1026.35	990.571	883.619	829.07	983.613
TER94	1024.39	1080.24	1131.46	965.861	894.305	795.427	694.783	670.59	678.508	691.377	827.413	746.781	796.706	847.073	794.648
CG31548	758.725	816.157	1041.04	703.82	731.36	766.222	903.218	903.661	892.422	771.033	813.849	784.611	1013.99	958.696	819.512
Gnmt	1165.51	1369.27	1540.79	780.677	697.255	1017.05	1331.48	1139.46	1107.45	655.03	568.187	699.144	841.277	610.325	743.926
Hex-C	623.891	763.133	966.507	542.843	668.203	728.426	764.262	891.394	948.129	779.539	657.108	734.872	892.534	886.681	811.556
Vha44	834.712	835.911	774.672	886.583	837.464	903.66	789.319	795.985	764.297	818.207	839.47	905.105	913.705	837.171	872.223
GlyS	1104.95	1244.51	1413.72	824.855	698.518	719.836	734.648	716.932	788.808	794.233	744.521	791.616	821.22	839.872	842.387
Inx2	649.601	901.411	940.848	741.946	991.567	974.098	864.493	879.128	706.362	951.224	905.784	1034	924.847	940.692	1009.47
Hex-A	813.572	909.729	927.407	719.554	845.043	854.698	931.693	770.088	755.384	905.596	874.134	854.665	864.677	820.968	837.414
CG32441	513.053	717.386	648.818	703.82	947.357	962.931	758.567	891.394	961.499	942.717	991.69	985.667	835.706	937.092	813.545
CG40045	1031.25	891.014	814.994	1037.88	799.57	812.607	780.208	810.978	802.177	878.529	843.991	789.515	929.305	852.474	745.915
CG10077	739.871	891.014	749.012	671.14	833.674	803.158	1001.17	890.031	899.107	907.143	812.342	837.852	612.851	638.231	818.517
Ran	1624.29	831.752	1058.15	1315.05	880.411	833.223	831.462	793.259	781.009	795.006	779.185	691.438	856.877	938.892	848.354
Treh	550.761	711.148	674.478	866.612	1024.41	1088.34	854.242	820.519	897.993	900.182	857.556	891.794	924.847	964.097	912.005
shi	569.044	869.181	818.66	574.312	1000.41	960.354	781.347	813.704	842.286	932.663	985.661	888.292	830.134	783.16	947.809
Tsp97E	508.483	837.99	735.572	634.224	948.62	888.198	1156.07	979.989	964.841	916.423	934.419	931.025	805.62	808.365	1034.34
CG10799	460.491	810.958	698.915	511.374	756.623	853.839	715.285	789.17	848.971	914.876	803.299	935.929	963.847	847.974	830.452
CG10031	438.781	792.244	718.465	649.959	1033.25	1005.02	858.798	914.565	913.591	855.328	991.69	855.366	913.705	1043.31	859.294
lost	931.266	486.575	558.399	904.133	790.728	872.737	640.112	550.647	559.296	723.858	797.271	721.562	713.135	822.768	744.92
CG8974	528.479	664.362	639.043	587.021	901.884	870.16	648.085	656.96	724.188	777.219	926.884	748.182	872.477	831.77	788.681
NUCB1	614.75	921.166	883.419	793.386	911.989	831.505	933.971	937.736	947.015	877.755	782.199	769.199	748.792	754.354	632.536
CG34424	570.186	698.672	977.504	664.483	731.36	750.76	1134.43	1163.99	1023.89	783.406	801.792	849.061	886.962	783.16	737.959
CG1628	665.598	809.919	1191.33	738.315	1160.83	1028.21	1113.93	898.209	877.938	695.244	803.299	664.117	746.564	1155.84	644.471
Lsd-1	459.348	727.783	800.331	752.839	1010.51	1116.69	973.836	736.014	679.622	1088.11	898.248	1065.53	1163.3	1388.98	1149.7
CG32687	673.025	903.491	1044.71	616.069	898.095	822.915	805.265	887.305	821.118	743.192	715.886	675.326	689.736	755.255	694.198
Hsromega	601.609	1041.77	935.96	597.309	982.725	814.325	1031.92	1143.55	951.471	763.299	831.934	772.702	699.764	660.735	776.746
CG32425	872.991	945.078	1182.78	718.949	653.045	747.324	715.285	596.989	619.459	744.739	687.25	714.556	786.677	802.964	757.85
Ms	401.644	814.077	664.703	505.322	778.096	865.865	875.883	951.366	718.617	964.371	929.898	928.923	786.677	828.169	820.507
futsch	379.362	898.292	636.6	516.215	711.15	922.558	977.253	885.942	951.471	860.741	776.171	841.355	866.905	760.656	945.82
P5CDh1	636.46	977.309	818.66	651.169	939.778	923.417	822.35	790.533	698.563	872.342	839.47	888.292	758.821	870.478	909.022
gem	550.761	884.776	727.019	594.283	918.305	817.761	788.18	647.419	862.341	823.621	717.393	689.337	700.878	766.957	816.528
maf-S	687.88	852.546	829.657	702.004	728.834	736.157	862.215	847.779	821.118	907.916	821.385	808.429	759.935	739.951	770.779
ced-6	823.856	894.134	613.384	818.198	841.253	916.545	703.895	749.644	748.699	798.1	920.855	838.553	814.534	768.757	894.103
CG11137	681.024	728.823	764.897	791.57	846.306	810.03	816.655	1031.78	836.715	945.037	850.02	870.077	914.819	933.491	843.381
Pepck	580.47	1356.8	1510.24	396.39	284.207	524.845	1000.03	1154.45	1069.57	593.161	700.814	961.849	615.079	414.985	706.133
CG5532	490.2	739.22	675.7	665.694	757.886	816.043	738.065	800.074	856.77	917.97	834.949	916.313	943.79	897.484	919.962
sif	458.206	772.49	678.143	483.536	1088.83	844.39	798.431	936.373	811.09	893.996	1002.24	934.527	690.85	784.961	987.592
Vap-33A	719.303	880.618	763.675	796.412	985.252	863.288	761.984	888.668	775.438	861.515	905.784	872.88	766.621	756.155	804.594
CAH2	618.178	891.014	999.498	588.231	786.938	767.081	880.439	868.224	942.558	786.5	813.849	883.388	768.849	811.066	906.038
gw	793.576	913.888	769.784	767.968	942.305	861.57	776.791	850.505	881.281	818.207	839.47	839.253	756.592	758.855	841.392
CG7971	582.755	879.578	806.441	591.862	797.043	724.131	957.89	933.647	945.901	826.714	743.014	726.466	705.335	708.445	775.752
bai	789.005	862.943	960.398	833.933	812.201	819.479	750.594	780.992	842.286	810.474	950.998	830.847	923.733	834.471	767.795
CG44242	718.16	820.316	964.063	753.444	639.15	814.325	761.984	666.501	736.443	904.823	875.641	894.596	932.647	872.278	971.679
CG11089	530.765	652.925	753.9	694.742	997.883	798.863	935.11	888.668	1138.65	784.953	685.743	894.596	719.821	753.454	708.122
Pdk	583.327	729.863	873.644	700.189	1042.09	915.686	890.689	884.579	833.373	810.474	872.627	850.462	704.221	791.262	785.697
GILT1	859.279	862.943	762.453	877.505	703.571	715.541	867.91	776.903	786.579	972.104	788.228	924.019	843.505	881.28	845.37
CG16817	1571.73	769.371	811.328	1321.1	901.884	714.682	838.296	869.587	799.949	818.207	819.877	745.38	831.248	771.458	738.953
EloB	602.181	710.108	769.784	624.542	831.148	810.889	805.265	832.786	733.101	784.18	810.835	776.204	911.476	912.787	793.654
CG1927	733.015	779.768	844.319	731.658	770.517	803.158	907.774	880.49	828.917	866.928	776.171	823.841	886.962	819.168	904.049
SREBP	647.316	787.045	769.784	725.606	893.042	899.365	646.946	699.213	802.177	821.3	896.741	791.616	744.335	893.883	765.806
Dp1	939.836	791.204	978.726	881.741	793.254	767.081	709.59	794.622	795.492	706.844	706.843	692.139	709.793	823.669	677.291
CD98hc	940.979	848.387	833.322	845.431	786.938	813.466	710.729	907.75	796.607	720.765	774.664	763.594	757.706	765.157	690.22
Rab2	620.463	742.339	684.253	649.959	824.832	767.94	664.031	704.665	758.726	747.059	833.442	756.589	755.478	823.669	756.855
CG17352	449.065	850.467	640.265	547.079	932.2	861.57	933.971	913.202	962.613	842.954	856.049	818.938	849.077	848.874	867.251
Gp93	826.713	806.8	1050.82	812.146	706.097	696.643	1010.28	779.629	865.683	685.964	658.615	769.199	869.134	775.059	737.959
Slob	411.357	731.942	597.499	610.623	956.199	936.302	1117.35	1031.78	910.248	964.371	904.277	973.758	845.734	887.582	958.749
rdhB	875.276	1690.54	1540.79	514.4	836.201	853.839	784.763	749.644	748.699	840.634	774.664	835.05	845.734	937.992	896.093
Idgf3	554.76	789.125	753.9	609.412	823.569	831.505	895.245	924.106	941.444	767.166	797.271	809.83	876.934	847.974	796.637
PPO2	653.6	852.546	968.951	746.182	805.885	909.673	818.933	873.676	857.884	913.329	928.391	870.077	632.908	829.07	684.253
Sec61beta	824.428	748.577	1061.81	840.59	606.309	668.296	700.478	864.135	822.232	670.497	714.379	692.839	743.221	799.364	679.28
eIF-2beta	1244.35	749.617	902.969	1194.62	661.887	691.489	705.034	808.252	792.15	736.232	736.985	645.903	735.421	881.28	683.258
Trp1	559.902	696.592	796.666	595.493	804.622	816.043	654.919	895.483	725.302	658.123	753.564	704.048	823.449	777.759	697.182
CG17059	608.465	805.76	762.453	671.14	847.569	817.761	842.852	887.305	890.194	898.636	898.248	884.088	850.191	790.362	810.561
CG4729	640.46	809.919	795.444	743.156	896.832	804.876	875.883	858.683	973.754	818.207	836.456	810.531	808.963	821.868	775.752
l(2)34Fc	707.877	1078.16	1429.6	579.759	623.993	688.053	593.413	621.523	703.019	964.371	960.04	923.319	1027.36	905.585	930.902
CG1161	579.899	697.632	814.994	599.729	766.728	774.811	785.902	779.629	777.666	849.141	857.556	821.74	890.305	731.85	845.37
CG5597	556.474	794.323	775.894	560.998	778.096	749.901	690.227	746.918	719.731	670.497	628.472	690.738	806.734	824.569	723.04
CG7829	419.927	770.41	716.022	524.688	867.779	951.764	711.868	880.49	822.232	764.846	944.969	749.584	774.42	837.171	738.953
CG16953	491.343	706.989	694.028	614.254	764.202	796.286	897.523	990.893	850.085	665.083	569.694	764.996	734.307	794.863	756.855
CG13220	700.449	771.45	891.972	844.826	687.15	803.158	904.357	798.711	783.237	747.059	821.385	771.3	813.42	874.979	801.61
Atx2	625.605	837.99	739.237	613.648	933.463	788.555	628.722	752.37	753.155	746.285	789.735	771.3	746.564	767.857	780.724
mei-P26	529.051	735.061	755.122	656.011	1005.46	855.557	865.632	1072.67	890.194	888.582	819.877	812.633	668.564	718.347	832.441
CG8206	525.051	605.1	575.506	602.755	627.782	691.489	869.049	881.853	862.341	627.189	651.079	695.642	662.993	626.528	656.405
CG1637	675.882	949.237	812.55	770.389	871.569	901.083	714.146	715.569	718.617	771.033	845.499	748.883	890.305	784.961	804.594
CG43340	464.49	735.061	629.268	609.412	929.673	1018.77	877.022	903.661	845.629	875.435	842.484	753.086	712.021	850.674	883.163
Cyp12a4	563.902	767.291	898.082	639.671	831.148	858.993	865.632	866.861	786.579	895.542	797.271	845.558	961.619	785.861	789.675
Roc1a	823.856	862.943	909.079	751.629	660.624	688.053	740.343	689.672	828.917	765.619	765.621	680.23	841.277	732.75	747.904
SelR	508.483	649.806	695.25	718.949	824.832	826.351	865.632	890.031	836.715	911.783	845.499	832.248	794.477	870.478	824.485
Cchl	736.443	732.982	829.657	737.104	637.887	758.491	695.922	718.295	793.264	774.899	806.313	747.482	894.762	709.345	808.572
Sec61gamma	1020.39	843.189	979.948	957.994	548.204	538.588	739.204	691.035	825.574	662.763	721.914	561.837	811.192	760.656	594.743
yellow-c	488.486	1038.65	839.432	481.115	754.096	807.453	814.377	763.273	833.373	870.022	840.977	914.212	859.105	757.055	843.381
mtd	637.032	837.99	716.022	621.516	764.202	757.632	725.536	677.405	726.416	777.219	785.214	721.562	659.65	704.844	847.359
CG17896	786.72	906.61	1014.16	657.221	742.728	730.144	692.505	695.124	777.666	634.149	691.772	663.416	652.965	718.347	743.926
CG30423	711.304	741.299	860.204	672.351	846.306	746.465	751.733	786.444	890.194	796.553	789.735	809.13	921.505	803.864	694.198
Prosbeta5	1058.67	998.103	1092.36	867.822	714.939	684.617	734.648	730.562	772.096	713.031	631.486	655.01	758.821	786.761	715.084
Tspo	570.186	687.235	520.521	625.147	776.833	812.607	707.312	691.035	739.786	849.141	923.869	841.355	888.076	865.077	743.926
CG4962	558.188	1249.71	1749.73	541.633	795.78	853.839	766.54	1039.96	870.14	798.873	913.319	825.242	749.906	811.066	730.997
CG1572	494.771	723.624	778.338	552.526	733.886	682.04	605.942	731.925	660.682	734.685	768.635	683.732	840.163	765.157	835.425
eIF5	683.309	813.038	591.39	830.907	769.254	769.657	875.883	765.999	738.672	715.351	777.678	708.251	825.677	748.053	789.675
CG44001	590.183	726.743	658.593	689.901	877.884	809.171	771.096	730.562	724.188	698.337	709.857	766.397	713.135	712.046	801.61
CG33995	590.183	726.743	658.593	689.901	877.884	809.171	771.096	730.562	724.188	698.337	709.857	766.397	713.135	712.046	801.61
und	883.274	786.006	858.982	865.402	673.255	692.348	815.516	884.579	786.579	741.645	792.749	729.968	803.392	750.754	665.356
GstE6	819.857	735.061	684.253	769.784	901.884	984.406	898.662	778.266	833.373	885.489	929.898	833.649	930.419	862.376	787.686
SpdS	814.715	675.799	1203.55	658.432	650.519	632.219	768.818	746.918	768.753	714.578	752.057	709.652	738.764	856.075	687.236
CG8736	2942.34	6450.24	10175.8	206.97	337.259	323.84	380.422	388.452	423.371	598.575	608.88	760.792	836.82	744.452	1000.52
Hsc70-5	755.297	746.498	891.972	846.036	822.306	822.915	767.679	858.683	729.758	771.806	709.857	850.462	830.134	772.358	676.296
CG9780	522.766	752.736	1036.15	473.248	583.572	741.311	616.193	850.505	743.128	735.458	776.171	814.034	753.249	691.341	702.155
CG13631	420.498	774.569	609.718	577.338	882.937	894.211	805.265	804.163	755.384	859.968	818.37	823.141	791.135	909.186	790.67
Listericin	685.023	878.538	890.751	378.84	596.204	694.925	867.91	718.295	779.895	805.06	1023.34	849.762	667.45	790.362	613.639
GNBP-like3	338.227	578.068	642.709	532.555	646.729	767.94	872.466	1019.52	1109.68	722.311	1041.43	828.045	1016.22	1039.71	603.694
vig2	1459.17	544.798	689.14	1430.03	805.885	670.014	633.278	692.398	571.551	658.123	623.951	643.101	616.194	802.064	668.34
smt3	1153.51	751.696	634.156	1089.32	764.202	812.607	808.682	770.088	657.34	788.046	837.963	715.257	738.764	844.373	753.871
Ilp2	413.071	809.919	772.228	549.5	848.832	967.226	874.744	840.964	858.998	797.327	834.949	814.034	812.306	812.866	769.784
MESK2	616.464	867.102	637.821	571.286	679.571	734.439	744.899	854.594	748.699	808.927	735.478	760.792	712.021	731.85	869.24
CG11050	776.436	816.157	933.516	679.008	865.253	820.338	687.949	746.918	620.573	698.337	771.649	676.026	757.706	868.678	794.648
Stat92E	611.322	784.966	830.878	689.295	708.623	809.171	722.119	790.533	827.802	774.126	735.478	755.188	652.965	794.863	705.138
CG14483	562.188	662.283	763.675	600.94	697.255	643.386	681.115	742.829	707.476	719.991	697.8	743.279	879.162	774.158	790.67
Gale	691.879	866.062	1104.58	574.312	559.572	727.567	615.054	707.391	707.476	743.965	655.601	704.749	686.393	651.733	604.688
CG9297	649.601	662.283	862.647	677.797	678.308	780.824	645.807	483.861	597.176	792.686	605.865	680.23	857.991	804.765	971.679
CG31199	378.791	669.56	716.022	433.911	617.677	682.04	769.957	947.277	887.966	768.713	756.578	777.605	806.734	781.36	758.844
pio	529.051	807.839	874.866	513.189	747.781	791.132	727.814	800.074	756.498	735.458	709.857	767.097	678.593	777.759	824.485
Pomp	921.554	1006.42	1025.16	774.625	573.467	613.321	697.061	640.605	636.171	658.123	664.643	684.433	846.848	753.454	678.285
Arf102F	831.855	679.957	782.003	830.907	711.15	633.078	670.865	738.74	697.449	698.337	712.871	676.026	836.82	790.362	749.893
BI-1	540.477	662.283	620.715	632.409	756.623	836.659	715.285	667.864	707.476	775.673	688.757	783.21	806.734	806.565	764.812
Adk1	656.457	976.269	1198.66	541.633	689.676	647.681	695.922	723.747	652.883	640.336	625.458	604.571	666.336	671.537	677.291
Phb2	985.542	694.513	830.878	1002.78	706.097	695.784	806.404	835.512	838.944	715.351	625.458	707.551	696.421	767.857	675.302
Synd	529.622	690.354	621.937	582.785	767.991	821.197	756.289	693.761	864.569	808.927	693.279	743.979	756.592	707.545	743.926
svr	529.051	595.742	586.502	565.84	684.624	779.965	797.292	950.003	774.324	733.912	752.057	682.331	724.278	762.456	777.741
Dro	453.064	357.653	823.547	527.108	298.102	256.839	1725.57	1023.6	901.335	465.558	1681.95	3281.35	1505.38	864.177	464.456
CG12025	515.91	776.649	806.441	550.71	754.096	824.633	725.536	857.32	836.715	692.924	688.757	732.07	766.621	674.238	736.964
CG31769	321.658	570.79	502.193	479.299	764.202	732.721	635.556	729.199	720.845	805.06	738.493	780.408	859.105	803.864	721.051
CG1124	377.077	622.774	653.706	538.001	972.62	749.042	670.865	688.309	728.644	779.539	880.163	847.66	835.706	951.495	721.051
rdgA	502.198	873.34	825.991	462.354	867.779	749.901	818.933	850.505	809.976	754.019	749.042	778.306	670.793	673.338	740.942
sqh	625.034	783.926	788.113	623.331	707.36	696.643	686.81	860.046	704.133	757.886	696.293	757.99	681.936	671.537	749.893
AGBE	1003.82	1194.6	1714.3	617.28	623.993	645.963	566.078	477.046	573.78	627.962	676.7	704.048	753.249	866.877	725.029
CG2016	383.362	711.148	519.299	494.429	645.466	757.632	813.238	830.06	813.319	757.886	690.264	748.883	715.364	719.247	831.447
CG9837	525.051	716.347	965.285	710.477	938.515	866.724	792.736	714.206	817.775	633.376	729.45	523.307	684.164	1002.81	629.552
CG16721	534.193	942.999	1131.46	537.396	627.782	682.04	739.204	789.17	710.818	661.216	758.085	770.6	673.022	648.133	606.678
Csp	575.328	617.576	667.147	607.597	746.518	733.58	543.298	613.345	600.519	737.778	690.264	770.6	807.849	698.543	736.964
Hexo2	460.491	770.41	794.222	586.416	708.623	844.39	871.327	768.725	698.563	790.366	740	861.671	649.622	751.654	704.144
stau	506.769	679.957	659.815	602.15	871.569	791.991	833.74	704.665	755.384	700.657	726.436	641.7	639.593	666.136	744.92
CG8602	623.891	728.823	841.875	696.558	711.15	761.068	577.467	763.273	725.302	660.443	663.136	722.963	730.964	722.848	678.285
Moe	590.183	712.188	646.375	590.652	853.885	713.823	591.135	748.281	743.128	756.339	777.678	741.177	646.279	665.236	675.302
ben	602.752	697.632	802.775	652.985	924.621	703.515	785.902	727.836	706.362	805.06	729.45	758.691	722.05	750.754	733.98
Syb	796.432	851.506	910.301	711.082	706.097	729.285	620.749	583.359	629.486	616.362	586.273	584.255	680.821	712.946	681.269
CG5167	481.059	499.051	658.593	575.522	754.096	702.656	656.058	671.953	668.481	688.284	779.185	639.598	813.42	931.691	676.296
CG7781	441.637	729.863	629.268	485.956	884.2	824.633	613.915	678.768	597.176	755.566	697.8	739.075	650.736	583.319	843.381
Lis-1	605.037	756.894	832.1	662.063	809.675	731.003	788.18	738.74	653.997	798.1	724.928	821.74	706.45	658.935	735.969
TM4SF	478.774	876.459	885.863	442.989	704.834	795.427	763.123	700.576	736.443	778.766	833.442	813.333	756.592	775.059	880.18
CG11400	557.046	760.014	970.173	493.824	848.832	726.708	567.217	667.864	662.91	723.085	902.769	765.696	862.448	875.879	721.051
Prosbeta1	926.695	868.141	1089.92	864.191	598.73	578.961	773.374	715.569	754.269	675.137	654.093	704.048	814.534	716.547	694.198
Rab11	735.872	847.348	702.581	698.978	726.307	780.824	635.556	652.871	638.399	627.962	773.156	659.914	670.793	667.036	682.264
aay	858.136	1033.45	1318.41	485.351	593.677	626.206	670.865	725.11	743.128	489.532	563.666	609.474	530.394	518.506	488.326
CG13124	485.058	760.014	642.709	483.536	707.36	645.963	677.699	855.957	655.111	730.818	649.572	600.367	597.251	696.743	632.536
elm	596.467	728.823	662.259	635.435	736.412	745.606	672.004	711.48	604.975	735.458	767.128	776.905	879.162	810.166	780.724
CG12239	383.362	762.093	587.724	551.315	788.201	895.929	734.648	774.177	816.661	911.783	746.028	811.232	774.42	765.157	710.111
ninaA	319.373	747.537	563.287	513.794	834.938	887.339	826.906	791.896	746.471	822.847	827.413	936.629	961.619	879.48	922.946
CG42808	429.068	700.751	742.903	489.587	540.625	656.27	681.115	710.117	670.709	632.602	617.922	676.026	615.079	619.327	725.029
CG42497	855.851	754.815	785.669	807.305	635.361	700.938	724.397	771.451	718.617	680.55	690.264	626.988	644.05	674.238	651.432
Tim10	855.851	754.815	785.669	807.305	635.361	700.938	724.397	771.451	718.617	680.55	690.264	626.988	644.05	674.238	651.432
Cow	418.213	801.601	887.085	458.118	653.045	671.732	653.78	748.281	714.161	655.03	687.25	692.839	616.194	646.332	735.969
CG18598	385.076	745.458	614.606	484.746	716.202	816.043	657.197	670.59	752.041	762.526	727.943	762.894	806.734	840.772	864.267
CG7607	306.232	422.114	553.512	458.723	771.78	621.911	580.884	656.96	570.437	750.152	809.328	724.364	627.336	671.537	654.416
AdSS	829.57	712.188	717.244	875.69	711.15	674.309	689.088	682.857	680.737	689.831	575.723	627.689	806.734	649.933	631.541
MSBP	666.169	693.473	630.49	745.577	736.412	668.296	728.953	564.277	629.486	677.457	648.065	687.936	857.991	649.933	811.556
hig	383.362	749.617	653.706	441.779	709.886	686.335	682.254	676.042	818.889	872.342	822.892	864.473	747.678	748.053	792.659
Jupiter	1032.96	865.022	999.498	882.952	713.676	619.334	777.93	801.437	559.296	706.844	655.601	718.059	718.707	680.539	671.324
CG17124	299.948	534.401	463.093	487.167	569.678	709.528	613.915	547.921	591.606	713.031	700.814	622.785	768.849	777.759	703.149
CG34200	723.874	638.37	833.322	673.561	575.993	603.013	669.726	693.761	558.182	682.87	693.279	648.004	651.85	737.251	690.22
sxe2	203.964	857.744	272.479	541.027	761.675	1090.06	1055.84	1060.4	1035.03	1048.67	738.493	1211.24	940.447	685.04	1146.72
CG1552	339.369	622.774	656.15	467.801	851.358	778.247	640.112	686.946	691.878	755.566	759.592	785.311	914.819	881.28	844.376
CG9065	527.337	693.473	731.906	584.6	545.678	628.783	673.143	576.544	757.612	711.484	629.979	648.004	698.65	749.853	674.307
mub	550.19	736.101	595.056	553.131	757.886	828.069	566.078	707.391	704.133	725.405	753.564	636.095	678.593	647.232	787.686
NAT1	733.015	694.513	689.14	766.758	612.624	693.207	697.061	676.042	645.084	634.149	645.051	692.839	597.251	646.332	725.029
NaPi-III	518.195	690.354	645.153	642.697	740.202	866.724	782.486	857.32	789.922	816.66	688.757	720.861	714.25	687.741	714.089
Pino	746.727	705.95	615.828	648.749	869.042	760.209	691.366	681.494	698.563	708.391	806.313	765.696	797.82	682.34	769.784
Pp1alpha-96A	531.336	646.687	494.861	553.736	757.886	748.183	646.946	587.448	577.122	767.939	759.592	741.177	735.421	722.848	713.095
Hmu	805.002	760.014	819.882	739.525	622.73	615.898	567.217	692.398	742.014	674.363	732.464	691.438	675.25	714.746	666.351
Vha100-1	503.912	656.045	597.499	531.95	790.728	799.722	692.505	631.064	642.856	733.138	733.971	739.776	736.535	759.755	729.008
Nckx30C	382.79	773.53	620.715	456.303	798.306	840.095	764.262	809.615	803.291	758.659	703.829	745.38	550.451	613.926	841.392
vig	450.778	638.37	645.153	560.393	837.464	811.748	675.421	629.701	581.579	678.23	824.399	607.373	744.335	807.465	740.942
mRpL53	569.615	669.56	707.469	688.69	658.098	651.116	711.868	712.843	721.96	740.872	747.535	664.117	712.021	720.147	635.52
CG33155	569.615	669.56	707.469	688.69	658.098	651.975	711.868	712.843	721.96	740.872	747.535	664.117	712.021	720.147	635.52
Tango9	430.211	577.028	544.959	594.888	726.307	718.118	717.563	774.177	791.036	719.991	679.715	770.6	679.707	762.456	702.155
CG31706	366.222	649.806	532.74	467.801	664.413	846.967	619.61	677.405	661.796	635.696	648.065	668.32	762.163	741.752	636.514
Cbp53E	404.501	736.101	742.903	479.905	704.834	700.079	708.451	745.555	788.808	883.169	755.071	801.424	740.992	777.759	784.703
CG32486	439.923	736.101	735.572	469.011	688.413	639.95	690.227	745.555	685.193	675.137	651.079	627.689	647.393	658.935	646.46
AP-1-2beta	607.323	697.632	669.59	622.121	663.15	670.873	691.366	636.516	730.873	702.204	642.036	686.534	667.45	658.035	712.1
CG4390	749.584	672.68	709.912	751.023	664.413	620.193	714.146	736.014	787.694	726.178	645.051	641.7	665.222	732.75	606.678
CG6067	432.496	731.942	626.824	513.794	828.622	775.67	708.451	537.017	586.035	713.031	792.749	697.043	817.877	865.977	702.155
Dsk	289.092	569.75	389.78	444.199	736.412	749.901	689.088	646.056	703.019	841.408	724.928	893.896	655.193	672.438	854.321
CG6028	708.448	789.125	832.1	636.645	601.256	668.296	620.749	701.939	610.546	642.656	666.15	610.175	655.193	655.334	702.155
betaTub97EF	449.636	621.735	790.556	474.458	697.255	659.706	684.532	686.946	727.53	699.111	669.165	746.781	786.677	775.959	706.133
CG31200	390.789	712.188	676.922	398.206	699.781	720.695	674.282	700.576	831.145	702.978	643.544	772.001	804.506	785.861	735.969
fax	584.469	804.72	835.766	482.325	674.518	604.731	484.07	522.025	519.187	692.924	691.772	612.977	628.451	562.615	699.171
Cyp6w1	547.904	673.719	718.465	551.921	863.99	913.968	988.643	920.017	971.526	509.639	486.802	635.395	637.365	548.212	573.857
HmgZ	638.746	693.473	862.647	506.532	631.572	587.551	589.996	581.996	635.057	685.19	663.136	666.919	705.335	837.171	805.588
Cpr67B	446.208	615.497	806.441	489.587	746.518	611.603	730.092	775.54	649.541	669.723	717.393	653.609	660.765	830.87	638.503
b	453.064	720.505	727.019	575.522	762.938	850.403	728.953	688.309	619.459	760.979	785.214	763.594	779.992	870.478	811.556
Pp2A-29B	682.167	665.402	564.509	731.053	611.361	665.719	795.014	697.85	629.486	644.976	625.458	680.23	693.078	711.146	718.068
CG1354	703.877	697.632	877.31	810.331	684.624	604.731	611.637	706.028	728.644	572.281	654.093	614.378	694.193	676.939	608.667
ref(2)P	674.168	715.307	628.046	672.351	629.045	672.591	547.854	580.633	602.747	619.455	631.486	589.159	606.165	660.735	533.081
Pmp70	690.165	702.831	829.657	790.36	785.675	881.327	683.393	655.597	773.21	641.883	663.136	673.925	755.478	852.474	693.204
Ser7	298.234	577.028	673.256	421.203	568.414	637.373	690.227	667.864	700.791	716.125	596.823	772.702	662.993	741.752	759.839
Prx3	670.169	645.648	745.347	721.975	608.835	632.219	751.733	691.035	695.22	700.657	604.358	639.598	680.821	667.937	692.209
Rheb	463.919	476.178	432.546	657.826	741.465	675.168	646.946	699.213	601.633	634.922	651.079	610.876	647.393	623.828	597.727
Rab14	461.634	631.092	634.156	577.338	751.57	671.732	634.417	727.836	668.481	711.484	732.464	729.968	705.335	715.646	654.416
Uba1	884.988	720.505	788.113	873.269	771.78	773.093	822.35	710.117	745.356	626.416	694.786	654.309	678.593	635.53	611.65
EndoA	442.78	712.188	707.469	551.315	699.781	747.324	787.041	830.06	763.183	846.048	770.142	837.152	570.508	657.134	715.084
Mtch	660.456	684.116	785.669	702.609	708.623	680.322	718.702	673.316	769.867	662.763	670.672	625.587	730.964	688.641	606.678
AMPdeam	545.619	692.434	841.875	556.157	572.204	625.347	933.971	734.651	625.03	672.043	566.68	636.095	615.079	721.048	575.846
Dhpr	527.337	673.719	782.003	553.131	683.36	637.373	718.702	830.06	728.644	709.938	642.036	669.021	729.849	769.657	681.269
CanB	333.085	713.227	626.824	465.986	823.569	743.888	613.915	667.864	621.687	843.728	759.592	753.086	700.878	675.138	773.763
amon	277.095	591.584	527.852	426.044	778.096	741.311	645.807	663.775	807.748	657.35	651.079	672.524	662.993	654.434	745.915
Hrb98DE	852.423	643.568	558.399	781.282	640.414	704.374	815.516	789.17	655.111	709.164	560.651	686.534	599.479	631.929	680.275
CG10345	309.089	649.806	489.974	457.513	706.097	762.786	830.323	843.69	844.514	690.604	709.857	620.683	675.25	613.025	774.757
Pkn	474.203	706.989	577.949	522.872	658.098	615.898	588.857	628.338	656.226	599.348	663.136	587.758	569.394	581.519	613.639
AdenoK	466.204	491.773	493.64	534.37	474.942	634.796	620.749	617.434	617.231	653.483	657.108	634.694	660.765	676.038	695.193
CG4721	417.641	639.409	608.496	476.879	636.624	694.066	624.166	801.437	648.427	739.325	703.829	836.451	708.678	719.247	610.656
mge	678.167	594.703	641.487	738.315	533.046	595.282	675.421	680.131	635.057	639.563	667.658	649.406	637.365	668.837	663.367
Orct	426.783	478.257	779.559	629.383	871.569	818.62	631	622.886	581.579	582.335	532.016	531.013	777.763	1155.84	625.574
CG3961	447.922	699.711	697.694	444.804	674.518	613.321	543.298	453.875	557.068	639.563	669.165	622.084	625.108	615.726	646.46
Pex19	519.338	658.124	658.593	562.209	627.782	577.243	609.359	666.501	713.046	682.097	598.33	662.015	673.022	655.334	686.242
eIF-3p66	712.447	473.059	580.393	764.943	559.572	636.514	567.217	648.782	645.084	563.001	566.68	543.623	632.908	635.53	637.509
Arc1	863.849	962.753	791.778	579.153	521.678	575.525	692.505	534.291	619.459	566.094	631.486	668.32	720.935	531.109	547.999
CG5493	312.517	601.981	584.059	504.112	656.834	759.35	746.038	800.074	746.471	631.056	625.458	598.266	628.451	654.434	581.814
wtrw	310.232	590.544	585.281	473.853	684.624	783.401	667.448	749.644	777.666	669.723	721.914	714.556	616.194	662.536	665.356
CG34417	425.069	695.553	623.159	416.966	621.466	600.436	589.996	538.38	630.6	647.296	538.045	635.395	610.622	669.737	644.471
stnB	297.091	656.045	521.743	444.804	797.043	807.453	700.478	676.042	680.737	674.363	744.521	779.006	803.392	711.146	793.654
boss	337.655	577.028	630.49	470.827	625.256	783.401	785.902	757.822	744.242	792.686	687.25	760.092	818.991	773.258	807.577
ScpX	556.474	659.164	758.788	611.228	707.36	773.952	648.085	611.982	587.149	559.134	800.285	699.144	676.364	658.035	668.34
CG17734	694.165	696.592	816.216	745.577	618.94	615.898	684.532	632.427	755.384	536.707	601.344	596.865	579.423	656.234	598.721
CG17159	435.353	545.837	471.646	440.568	697.255	639.95	576.328	661.049	649.541	653.483	611.894	600.367	545.994	687.741	667.345
CG17162	435.353	545.837	471.646	440.568	697.255	639.95	576.328	661.049	649.541	653.483	611.894	600.367	545.994	687.741	667.345
csw	474.774	668.521	694.028	501.691	790.728	775.67	706.173	577.907	626.144	642.656	648.065	678.128	548.223	683.24	653.422
Act87E	819.857	961.713	1785.17	715.318	462.31	457.843	651.502	399.356	487.991	529.747	529.002	563.939	737.649	624.728	777.741
SsRbeta	782.149	677.878	922.519	721.37	478.731	472.446	555.827	546.558	583.807	459.371	494.338	556.934	602.822	694.942	534.075
Tom20	710.733	626.933	712.356	708.661	567.151	542.024	605.942	618.797	632.829	631.829	557.637	628.389	765.506	645.432	646.46
REG	606.18	485.535	574.284	702.609	555.783	569.512	623.027	644.694	554.839	539.8	613.401	589.159	609.508	629.229	543.026
unc-13	362.223	792.244	575.506	522.872	688.413	736.157	847.408	817.793	705.248	711.484	717.393	692.139	559.366	583.319	662.373
CG2846	494.199	662.283	819.882	452.066	699.781	609.885	555.827	579.27	628.372	655.03	632.994	700.545	677.479	595.922	634.525
Baldspot	576.471	607.179	747.791	657.826	776.833	733.58	644.668	741.466	759.84	573.828	681.222	576.549	734.307	730.95	654.416
slmo	641.031	687.235	739.237	654.8	496.415	613.321	628.722	661.049	699.677	621.776	681.222	619.282	625.108	640.931	570.874
CG6523	621.606	544.798	712.356	693.532	740.202	633.937	609.359	691.035	726.416	679.777	575.723	662.015	640.708	670.637	640.492
CG7675	438.209	740.259	636.6	452.066	506.52	566.935	600.247	605.167	643.97	573.054	572.709	665.518	618.422	529.308	537.059
CG33129	660.456	510.488	546.18	792.175	646.729	649.399	572.912	594.263	547.04	582.335	625.458	608.073	650.736	668.837	581.814
cpo	346.797	590.544	574.284	462.96	831.148	688.912	633.278	767.362	631.715	719.991	691.772	692.139	678.593	634.63	701.16
CG17931	719.874	645.648	641.487	695.347	551.994	615.898	691.366	617.434	657.34	598.575	658.615	659.914	641.822	572.517	654.416
CG5080	470.204	946.118	915.188	518.636	646.729	652.834	589.996	532.928	599.405	494.172	488.309	547.826	556.023	540.111	557.944
Adam	663.313	610.298	676.922	665.694	606.309	551.473	624.166	618.797	554.839	504.999	666.15	584.255	576.08	615.726	584.797
v	462.776	625.893	841.875	424.228	517.889	564.358	673.143	652.871	616.117	541.347	541.059	435.739	579.423	618.427	516.173
CG5604	694.165	725.704	723.353	742.551	707.36	673.45	620.749	577.907	699.677	664.31	607.372	669.721	631.793	636.43	614.634
PPO1	374.22	583.266	652.484	600.335	721.255	833.223	609.359	677.405	679.622	719.218	696.293	599.667	579.423	640.931	480.369
CG3566	626.748	596.782	762.453	584.6	703.571	657.988	591.135	633.79	548.154	556.041	736.985	568.843	704.221	721.048	577.836
Prosalpha3	965.546	888.935	1058.15	801.253	605.046	554.909	603.664	611.982	597.176	609.402	587.78	542.923	688.621	628.329	559.934
CG3061	457.063	610.298	645.153	542.843	615.151	676.027	793.875	665.138	700.791	657.35	563.666	571.645	636.25	635.53	650.438
CG33926	437.638	672.68	289.586	631.804	928.41	798.004	481.792	891.394	541.47	491.852	610.387	632.592	456.852	459.994	428.653
Ubc6	609.608	706.989	718.465	623.936	675.782	588.41	694.783	714.206	621.687	600.895	604.358	639.598	616.194	587.82	625.574
AMPKalpha	486.772	519.845	542.515	536.791	613.888	743.029	536.464	588.811	651.769	641.883	642.036	663.416	648.507	586.92	629.552
Mtpalpha	425.64	490.734	532.74	587.021	526.731	571.23	489.765	489.313	547.04	513.506	542.566	520.505	669.679	695.842	665.356
CG5885	674.168	676.838	852.872	682.033	411.785	444.099	739.204	741.466	581.579	526.653	560.651	502.992	549.337	611.225	512.195
CG2269	359.937	722.585	463.093	324.98	567.151	594.423	441.928	368.007	451.225	636.469	614.908	554.131	759.935	659.835	823.49
shrb	518.767	578.068	670.812	533.765	577.256	615.039	624.166	545.195	541.47	556.814	608.88	638.897	657.422	584.22	542.032
Tim23	775.293	630.052	741.681	766.153	594.94	570.371	689.088	663.775	667.367	620.229	596.823	637.496	576.08	594.122	638.503
comt	370.221	624.854	467.98	471.432	746.518	704.374	605.942	661.049	577.122	762.526	771.649	803.526	687.507	755.255	689.225
CG11796	529.622	871.26	839.432	378.84	602.519	721.554	660.614	601.078	698.563	621.002	529.002	766.397	638.479	479.798	566.895
GstS1	611.322	672.68	766.119	1260.58	627.782	717.259	628.722	586.085	481.306	658.123	613.401	619.282	701.993	647.232	636.514
CG16935	478.774	575.988	824.769	624.542	591.151	691.489	553.549	684.22	724.188	692.924	580.244	615.079	654.079	628.329	642.481
CG31205	438.781	622.774	791.778	402.442	754.096	645.963	564.939	617.434	631.715	801.967	830.427	777.605	625.108	623.828	614.634
Prosbeta2	848.423	934.681	1218.21	765.548	515.362	535.152	603.664	497.491	578.236	583.881	497.352	563.939	595.022	589.621	546.01
CG5618	461.062	619.655	845.541	446.62	679.571	650.258	529.63	517.936	451.225	474.065	619.429	475.67	637.365	805.665	705.138
Rpt2	924.41	1004.34	1179.11	764.943	539.362	515.396	643.529	581.996	535.899	528.2	516.945	550.629	691.964	584.22	642.481
Eb1	615.893	596.782	587.724	602.15	592.414	587.551	641.251	598.352	711.932	655.803	599.837	629.09	597.251	598.622	680.275
Tsp	422.783	647.727	782.003	478.694	634.098	678.604	652.641	587.448	636.171	659.67	629.979	671.122	626.222	667.937	736.964
CG42446	702.163	633.171	629.268	688.69	541.888	607.308	676.56	605.167	637.285	588.521	648.065	653.609	636.25	561.715	642.481
4EHP	466.776	621.735	571.84	528.924	728.834	609.885	591.135	688.309	603.861	726.178	649.572	666.219	568.28	575.218	684.253
CG11309	453.635	539.599	624.381	540.422	674.518	669.155	657.197	549.284	519.187	588.521	684.236	622.084	619.536	657.134	567.89
CG17224	294.234	425.233	265.148	489.587	805.885	719.836	474.958	678.768	530.328	563.001	601.344	599.667	582.765	605.824	480.369
SLIRP1	642.745	663.322	613.384	652.38	646.729	629.642	660.614	549.284	574.894	603.215	652.586	666.219	664.107	603.123	676.296
Lpin	474.774	617.576	570.618	480.51	606.309	646.822	677.699	606.53	642.856	586.201	613.401	592.661	552.68	635.53	605.683
CG5973	404.501	657.084	587.724	452.672	602.519	682.04	512.545	577.907	576.008	600.895	643.544	664.818	708.678	628.329	784.703
eca	589.04	623.814	687.918	684.454	462.31	601.295	719.841	636.516	705.248	619.455	563.666	638.197	708.678	667.937	599.716
Actn	687.88	773.53	890.751	657.221	641.677	513.678	496.599	353.014	430.056	529.747	554.623	601.768	679.707	627.428	795.643
bgm	425.64	284.875	388.558	620.305	563.362	532.575	501.155	633.79	560.41	645.749	685.743	608.073	706.45	705.744	561.923
CG3775	323.372	430.432	559.621	447.225	610.098	514.537	561.522	561.551	584.921	607.082	694.786	607.373	642.936	677.839	556.95
aralar1	652.458	676.838	893.194	576.733	613.888	663.142	629.861	607.893	466.823	558.361	620.937	597.565	651.85	839.872	630.547
ade3	579.328	686.196	860.204	501.086	524.204	522.268	576.328	562.914	549.269	439.264	507.902	535.917	527.052	569.817	441.582
CG42613	387.361	700.751	564.509	352.818	684.624	668.296	537.603	498.854	479.078	659.67	645.051	624.886	583.88	568.916	664.362
Lmpt	434.781	672.68	669.59	465.38	621.466	542.024	726.675	543.832	533.671	588.521	532.016	581.453	486.938	592.321	600.71
l(2)37Cc	697.593	531.282	482.643	737.71	510.31	612.462	596.83	596.989	646.198	547.534	571.201	536.618	606.165	689.541	547.004
dnc	367.364	557.274	560.843	490.798	714.939	652.834	689.088	790.533	627.258	682.87	679.715	623.485	475.795	584.22	667.345
Sod3	975.258	758.974	898.082	861.165	620.203	652.834	601.386	595.626	626.144	554.494	541.059	615.779	567.165	581.519	606.678
CG3597	613.607	740.259	1060.59	381.261	482.521	437.227	431.677	399.356	376.578	482.572	525.988	472.168	580.537	655.334	503.244
CG2201	587.897	529.202	554.734	536.186	627.782	564.358	526.213	567.003	615.003	631.829	664.643	657.812	590.565	608.525	626.569
sgg	434.781	611.338	557.177	499.27	679.571	695.784	545.576	587.448	540.356	613.269	709.857	598.266	560.48	566.216	615.629
rdgC	350.796	575.988	471.646	411.52	682.097	667.437	620.749	633.79	583.807	642.656	669.165	707.551	586.108	651.733	624.58
CG16974	461.634	656.045	552.29	528.924	668.203	640.809	689.088	591.537	606.089	620.229	684.236	640.999	659.65	590.521	622.59
CG32017	300.519	635.251	417.883	466.591	702.308	585.833	534.186	556.099	637.285	740.098	773.156	707.551	669.679	563.515	637.509
Cyp4e2	519.909	604.06	591.39	479.299	653.045	635.655	567.217	654.234	629.486	556.041	586.273	619.983	673.022	602.223	632.536
CG3609	811.858	775.609	838.21	528.924	515.362	724.99	495.46	460.69	448.996	622.549	571.201	753.787	696.421	608.525	677.291
Gpo-1	685.595	648.767	933.516	738.92	550.73	559.204	587.718	583.359	542.584	471.745	500.366	507.895	635.136	702.144	572.863
CG40486	269.667	439.789	421.549	455.092	546.941	481.036	651.502	994.982	901.335	624.096	631.486	612.277	696.421	681.439	620.601
bt	429.068	695.553	680.587	615.464	603.782	490.485	560.383	561.551	558.182	526.653	553.116	464.462	530.394	559.915	638.503
Mitofilin	505.626	575.988	533.962	507.743	664.413	582.397	454.457	415.711	503.589	582.335	589.287	631.191	667.45	627.428	700.166
CG11594	493.057	649.806	993.388	387.313	546.941	521.409	595.691	641.968	588.263	631.829	550.102	641.7	632.908	593.221	546.01
Prosbeta4	942.693	772.49	944.513	761.917	495.152	551.473	511.406	588.811	579.35	500.359	497.352	507.895	574.965	559.915	467.44
Galt	581.613	697.632	909.079	373.999	483.784	456.125	435.094	519.299	485.763	519.693	489.816	509.997	544.88	590.521	576.841
CG5958	723.302	670.6	1074.03	479.299	449.679	456.125	523.935	493.402	476.85	384.356	415.967	461.659	484.709	573.417	543.026
frma	395.931	411.717	559.621	506.532	791.991	604.731	651.502	726.473	616.117	554.494	768.635	545.725	623.993	719.247	571.868
CG4670	495.342	640.449	670.812	616.069	588.625	601.295	801.848	816.43	738.672	561.454	598.33	552.73	632.908	613.025	580.819
Tep2	266.239	416.916	478.977	507.138	623.993	757.632	742.621	710.117	676.28	607.855	771.649	609.474	690.85	745.353	660.383
spin	542.191	607.179	772.228	572.497	762.938	731.862	635.556	576.544	516.959	631.056	535.03	552.03	660.765	696.743	615.629
Cyp4g15	313.66	587.425	573.062	423.623	664.413	749.042	613.915	616.071	689.65	646.523	654.093	673.925	587.222	640.931	619.607
igl	351.939	575.988	476.533	396.39	751.57	630.501	449.901	568.366	454.567	621.002	620.937	648.705	686.393	579.719	685.247
CG31937	518.195	619.655	593.834	530.134	488.836	585.833	583.162	616.071	587.149	594.708	560.651	643.801	691.964	628.329	612.645
CG17691	597.039	568.711	758.788	666.904	584.835	504.229	519.379	590.174	580.464	596.255	544.073	598.266	674.136	554.513	560.928
Aldh-III	450.778	667.481	564.509	516.215	587.362	633.937	700.478	725.11	685.193	676.684	556.13	651.507	606.165	549.112	678.285
UK114	613.607	666.441	879.754	519.241	495.152	619.334	559.244	573.818	568.209	576.921	489.816	649.406	641.822	575.218	570.874
CG13077	391.932	743.378	659.815	400.627	626.519	624.488	555.827	584.722	577.122	624.096	590.794	653.609	619.536	584.22	610.656
l(2)efl	525.623	571.83	640.265	533.765	592.414	538.588	645.807	519.299	588.263	628.736	572.709	588.458	683.05	777.759	750.888
CG9391	393.646	624.854	489.974	447.225	516.626	657.129	679.976	549.284	613.888	691.377	708.35	720.861	628.451	739.951	626.569
CG9510	597.039	762.093	1049.59	425.439	515.362	754.196	489.765	576.544	552.611	556.041	498.859	601.768	683.05	523.907	587.781
chrb	454.778	660.203	521.743	512.584	747.781	693.207	580.884	658.323	590.492	786.5	675.193	678.828	642.936	572.517	734.975
Cyp28a5	300.519	689.315	557.177	427.254	569.678	656.27	582.023	466.142	580.464	674.363	623.951	676.727	680.821	645.432	637.509
CG3940	537.049	683.076	635.378	486.562	695.992	731.003	469.264	449.786	489.105	584.655	670.672	594.062	648.507	644.532	585.792
Marf	494.771	535.44	492.418	543.448	589.888	595.282	649.224	661.049	633.943	650.39	601.344	580.752	600.594	598.622	506.228
Picot	739.3	621.735	664.703	596.704	584.835	662.283	660.614	637.879	570.437	682.87	590.794	734.172	720.935	710.245	606.678
CG42813	525.051	611.338	603.609	604.571	559.572	664.001	674.282	590.174	698.563	601.668	640.529	632.592	625.108	677.839	577.836
Prosalpha2	904.414	835.911	993.388	803.069	531.783	523.127	599.108	620.16	547.04	507.319	510.916	573.046	583.88	665.236	516.173
par-1	515.339	625.893	441.099	612.438	636.624	589.269	611.637	607.893	557.068	630.282	598.33	531.714	534.852	547.312	592.754
twr	603.895	632.132	669.59	616.069	525.468	545.46	659.475	591.537	587.149	523.56	503.381	498.788	619.536	673.338	485.342
MFS14	764.438	678.918	998.276	450.856	535.573	590.987	505.711	534.291	576.008	498.039	471.731	404.215	486.938	639.131	523.135
atl	540.477	580.147	728.241	593.678	558.309	597.859	597.969	643.331	590.492	603.215	634.501	582.854	607.279	587.82	587.781
e	447.922	719.466	752.678	392.154	679.571	625.347	690.227	558.825	609.432	644.203	539.552	664.117	656.307	643.632	690.22
GstO2	517.624	551.036	549.846	551.921	584.835	542.024	626.444	572.455	551.497	518.146	681.222	558.335	552.68	612.125	589.77
mts	747.298	653.965	576.727	639.671	665.676	661.424	626.444	490.676	520.301	542.12	607.372	596.164	603.937	554.513	564.906
CG14259	371.364	708.029	720.909	365.526	594.94	700.079	662.892	680.131	672.938	696.017	735.478	703.348	694.193	689.541	780.724
mRpL28	499.341	586.385	653.706	578.548	500.205	475.882	615.054	498.854	684.079	522.786	614.908	507.195	590.565	558.114	497.277
Syt1	390.789	709.069	661.037	355.844	621.466	596.141	570.634	545.195	505.817	550.627	661.629	557.634	445.71	542.811	641.487
CG16756	317.088	506.329	560.843	419.387	669.466	545.46	421.426	449.786	480.192	657.35	651.079	576.549	719.821	658.935	608.667
Rpt1	762.724	781.847	939.626	666.904	474.942	535.152	572.912	479.772	548.154	542.12	491.324	540.821	556.023	523.907	607.672
Mlf	488.486	584.306	515.633	507.743	617.677	642.527	560.383	592.9	587.149	643.429	712.871	676.026	616.194	557.214	619.607
CG5065	368.507	622.774	569.396	449.646	631.572	633.937	627.583	587.448	525.872	612.495	575.723	586.356	523.709	562.615	594.743
Akap200	778.15	728.823	730.684	616.674	610.098	607.308	444.206	528.839	512.502	496.492	544.073	513.5	540.423	533.809	564.906
Spase25	625.605	621.735	632.934	641.487	531.783	470.728	571.773	605.167	510.274	523.56	545.58	552.73	563.823	639.131	558.939
VhaSFD	546.762	555.195	621.937	513.189	549.467	645.104	525.074	560.188	499.133	557.587	696.293	636.095	666.336	546.412	529.102
CG45186	463.919	620.695	643.931	470.222	663.15	639.091	624.166	519.299	547.04	629.509	620.937	575.848	562.708	590.521	611.65
TotC	491.914	1560.57	494.861	252.964	1289.67	248.249	234.632	149.929	191.631	2387.34	916.334	1011.59	827.906	662.536	774.757
CG6126	379.934	516.726	557.177	549.5	716.202	702.656	589.996	656.96	603.861	750.152	681.222	725.765	794.477	772.358	740.942
Chmp1	423.926	502.17	500.971	516.215	538.099	554.909	509.128	509.758	521.415	685.19	522.973	548.527	528.166	547.312	564.906
CG30497	643.888	484.496	441.099	754.049	750.307	633.078	694.783	629.701	615.003	581.561	586.273	588.458	531.509	541.011	587.781
capt	654.743	566.631	678.143	703.82	579.783	550.614	556.966	534.291	544.812	609.402	571.201	612.277	552.68	651.733	564.906
Usp8	301.09	424.194	367.786	412.73	636.624	603.013	469.264	543.832	484.649	551.4	569.694	652.908	512.566	540.111	612.645
Nca	450.207	541.679	538.849	491.403	677.045	627.065	608.22	579.27	599.405	596.255	714.379	571.645	659.65	666.136	722.046
CG31676	337.655	717.386	571.84	410.309	607.572	548.896	675.421	583.359	504.703	615.589	599.837	665.518	586.108	621.127	608.667
pros	283.379	632.132	532.74	352.212	653.045	574.666	603.664	648.782	708.59	532.84	652.586	605.972	410.053	492.401	657.4
CASK	380.505	584.306	478.977	485.351	706.097	612.462	579.745	610.619	584.921	633.376	687.25	630.491	537.08	556.314	701.16
Maf1	485.63	531.282	487.53	469.617	557.046	542.024	559.244	571.092	580.464	616.362	565.173	601.768	509.223	574.318	586.786
CG43324	334.799	648.767	551.068	408.494	558.309	635.655	650.363	640.605	600.519	661.99	682.729	661.315	534.852	525.708	620.601
Reg-2	356.509	525.044	691.584	456.303	578.52	572.948	602.525	676.042	685.193	508.866	605.865	554.131	551.566	529.308	469.429
pr	875.847	1513.79	1989.22	425.439	575.993	614.18	533.047	575.181	528.1	541.347	498.859	549.928	657.422	604.024	580.819
Vmat	325.657	625.893	514.412	415.151	684.624	657.988	571.773	542.469	492.448	576.921	663.136	610.876	551.566	601.323	671.324
CG42456	397.645	494.893	544.959	478.089	651.782	649.399	617.332	519.299	612.774	603.988	590.794	578.65	686.393	650.833	596.732
CG12016	397.645	494.893	544.959	478.089	651.782	649.399	617.332	519.299	612.774	603.988	590.794	578.65	686.393	650.833	596.732
CG11425	874.133	914.927	1375.84	597.914	737.676	718.977	816.655	545.195	716.389	299.287	311.975	198.254	459.081	718.347	361.023
CG7888	321.658	605.1	447.208	366.131	607.572	548.896	574.051	504.306	648.427	611.722	513.931	480.574	493.623	542.811	536.064
Mapmodulin	777.579	541.679	510.746	742.551	636.624	569.512	662.892	665.138	558.182	552.947	596.823	533.115	533.737	487	583.803
CG3887	459.92	582.227	577.949	594.283	588.625	615.898	602.525	508.395	531.442	631.829	545.58	504.393	610.622	610.325	577.836
CG8860	586.183	563.512	709.912	563.419	383.996	427.778	602.525	531.565	503.589	507.319	533.523	452.552	524.823	600.423	525.124
CG2493	369.65	505.289	493.64	515.005	538.099	694.925	543.298	507.032	519.187	630.282	678.207	601.068	591.68	586.92	603.694
sPLA2	378.791	630.052	560.843	366.131	457.258	533.434	544.437	556.099	494.676	680.55	586.273	620.683	619.536	602.223	580.819
CG1444	673.025	500.091	522.965	695.347	692.202	670.014	534.186	478.409	543.698	627.189	658.615	553.431	747.678	620.227	532.086
AP-2sigma	481.63	625.893	632.934	528.319	610.098	588.41	547.854	576.544	559.296	675.91	648.065	619.983	645.165	625.628	603.694
hui	280.522	444.987	563.287	385.497	644.203	600.436	608.22	517.936	610.546	645.749	690.264	648.004	616.194	687.741	551.977
CG9467	345.654	599.901	524.187	437.542	549.467	606.449	584.301	505.669	557.068	540.573	616.415	570.944	592.794	631.929	528.108
Spn42Dd	329.085	632.132	575.506	406.073	572.204	577.243	569.495	571.092	494.676	589.295	637.515	573.747	678.593	587.82	566.895
mino	432.496	494.893	577.949	580.969	589.888	597	637.834	462.053	569.323	549.854	553.116	517.703	537.08	577.018	421.691
CCHa2	405.072	839.03	642.709	349.187	543.152	512.819	585.44	584.722	510.274	692.924	614.908	622.785	606.165	468.996	611.65
beta-Spec	343.369	500.091	422.771	397.601	550.73	575.525	553.549	418.437	529.214	610.175	519.959	607.373	638.479	598.622	543.026
ITP	329.657	529.202	614.606	346.161	562.099	639.091	584.301	562.914	625.03	610.949	556.13	559.035	534.852	563.515	564.906
Eip93F	326.8	601.981	547.402	346.161	698.518	527.422	558.105	547.921	552.611	585.428	599.837	532.414	378.853	553.613	563.912
Irk2	359.937	666.441	676.922	402.442	526.731	587.551	562.661	553.373	609.432	556.041	485.295	520.505	503.652	586.02	567.89
Etf-QO	546.19	579.107	647.596	502.296	534.31	589.269	510.267	498.854	597.176	573.054	532.016	560.436	535.966	642.732	570.874
CG1674	454.206	592.623	700.137	443.594	442.1	460.42	463.569	399.356	435.627	463.238	414.46	465.863	581.651	502.303	636.514
Prosalpha5	844.424	830.712	910.301	737.71	500.205	537.729	472.68	541.106	557.068	488.759	408.432	460.258	605.051	574.318	526.119
scf	415.927	537.52	641.487	502.901	583.572	579.82	548.993	528.839	603.861	609.402	539.552	555.532	586.108	523.907	528.108
whd	470.775	486.575	603.609	567.05	591.151	661.424	497.738	595.626	564.866	568.414	515.438	488.981	514.795	541.011	479.375
Gyk	370.221	456.424	532.74	427.254	467.363	541.165	489.765	587.448	474.622	494.172	544.073	549.228	528.166	544.611	565.901
Gs1l	571.329	572.869	695.25	548.895	560.836	590.987	563.8	650.145	633.943	565.321	525.988	619.983	582.765	623.828	564.906
CG3091	271.953	510.488	410.552	456.908	639.15	547.178	591.135	505.669	523.643	708.391	634.501	691.438	623.993	712.046	619.607
Rpn5	888.988	769.371	1097.25	732.868	482.521	489.626	515.962	478.409	414.458	458.598	506.395	481.275	466.881	511.305	494.293
trol	410.785	626.933	647.596	409.704	617.677	555.768	547.854	508.395	424.485	558.361	559.144	535.917	535.966	551.813	600.71
lola	1108.95	555.195	500.971	945.285	615.151	590.987	562.661	647.419	640.628	593.935	593.808	580.052	486.938	509.504	547.999
Surf4	535.335	577.028	691.584	552.526	487.573	537.729	610.498	591.537	503.589	489.532	547.087	499.489	539.309	585.12	434.62
tau	322.801	644.608	461.871	404.258	620.203	591.846	550.132	509.758	523.643	541.347	519.959	622.785	570.508	594.122	597.727
l(3)03670	459.348	587.425	607.274	502.901	526.731	551.473	546.715	508.395	557.068	534.387	568.187	552.73	615.079	567.116	601.705
CG32695	334.227	437.71	547.402	332.242	589.888	466.433	582.023	500.217	480.192	423.797	580.244	454.654	576.08	548.212	463.462
CG5455	322.801	551.036	378.783	439.358	651.782	601.295	537.603	433.43	425.6	635.696	578.737	635.395	459.081	602.223	625.574
nAChRbeta1	321.087	632.132	575.506	372.183	635.361	511.96	610.498	697.85	592.72	634.922	480.774	609.474	440.138	439.29	561.923
CG34120	347.368	548.956	492.418	386.102	565.888	607.308	554.688	631.064	607.204	523.56	580.244	580.052	609.508	507.704	597.727
AOX1	340.512	415.876	434.989	444.804	389.048	530.858	635.556	602.441	680.737	543.667	510.916	611.576	693.078	576.118	619.607
cbt	439.923	509.448	521.743	555.552	688.413	613.321	492.043	440.245	406.659	613.269	669.165	622.084	675.25	658.935	614.634
CG2781	317.088	578.068	481.421	452.672	599.993	684.617	772.235	785.081	672.938	577.694	456.66	560.436	524.823	531.109	621.596
CG6746	485.058	558.314	610.94	613.648	565.888	588.41	610.498	622.886	577.122	509.639	461.181	460.258	627.336	586.02	506.228
CaMKII	403.93	530.242	552.29	492.613	627.782	566.935	522.796	569.729	503.589	599.348	595.315	576.549	623.993	616.626	558.939
alrm	304.518	649.806	527.852	406.678	549.467	642.527	560.383	498.854	446.768	649.616	636.008	615.079	670.793	606.724	677.291
Prosbeta6	773.579	766.252	876.088	730.447	450.942	481.895	492.043	538.38	537.013	456.278	417.474	448.349	619.536	472.597	570.874
Su(var)205	699.878	510.488	470.424	664.483	583.572	511.101	478.375	564.277	529.214	546.76	565.173	465.162	525.937	529.308	567.89
CG17839	314.231	571.83	525.408	366.131	674.518	581.538	637.834	550.647	466.823	514.279	667.658	659.213	593.908	546.412	586.786
Ect3	323.943	527.123	499.749	405.468	560.836	550.614	660.614	554.736	534.785	616.362	566.68	582.854	553.794	551.813	555.955
GNBP3	287.95	480.337	432.546	402.442	541.888	560.063	566.078	565.64	523.643	685.964	654.093	664.117	735.421	630.129	625.574
CG31523	667.312	527.123	620.715	617.885	546.941	496.498	528.491	552.01	456.795	501.906	482.281	465.162	622.879	553.613	470.424
CG8498	572.472	510.488	603.609	506.532	486.31	499.934	474.958	462.053	448.996	543.667	544.073	449.75	679.707	536.51	480.369
CAP	357.081	580.147	514.412	399.416	529.257	469.869	497.738	489.313	481.306	487.212	485.295	500.189	510.338	515.806	552.972
CG10205	311.374	490.734	593.834	423.623	473.679	582.397	593.413	501.58	524.758	641.109	589.287	643.801	641.822	661.635	599.716
Sesn	579.899	611.338	728.241	567.655	469.889	519.691	534.186	562.914	555.953	525.88	483.788	526.11	495.852	490.6	519.157
CG14439	395.931	624.854	588.946	453.277	592.414	630.501	623.027	576.544	685.193	620.229	592.301	592.661	528.166	691.341	679.28
Vps60	392.503	466.821	428.88	493.218	541.888	536.011	538.742	494.765	602.747	569.188	548.594	529.612	584.994	519.406	464.456
Pink1	377.648	408.598	419.105	472.642	570.941	503.37	507.989	528.839	583.807	494.172	461.181	525.409	515.909	568.916	484.347
Spn77Ba	343.369	459.543	608.496	381.261	583.572	504.229	570.634	571.092	602.747	504.226	522.973	569.543	522.595	559.014	534.075
CG5177	353.653	554.155	591.39	409.704	439.574	426.919	531.908	478.409	493.562	540.573	432.546	504.393	616.194	643.632	745.915
CG34330	521.052	530.242	492.418	640.881	578.52	617.616	481.792	648.782	679.622	626.416	767.128	625.587	527.052	477.098	502.249
Syt4	277.666	574.949	483.865	360.08	573.467	502.511	435.094	459.327	437.855	555.267	530.509	544.324	494.738	497.802	564.906
Swim	564.473	701.791	899.304	407.283	514.099	551.473	561.522	436.156	441.198	648.069	547.087	616.48	533.737	496.902	586.786
CG6766	447.351	543.758	518.077	492.613	433.258	559.204	609.359	603.804	552.611	531.293	521.466	580.752	537.08	539.21	548.993
CG10639	436.495	573.909	711.134	442.384	509.047	536.011	511.406	452.512	558.182	573.828	548.594	540.12	567.165	502.303	511.2
CG9759	396.502	391.963	525.408	323.769	502.731	558.345	561.522	610.619	617.231	716.125	997.719	579.351	553.794	723.748	419.702
vkg	487.915	622.774	685.475	442.384	560.836	671.732	430.538	370.733	437.855	403.69	420.489	480.574	592.794	555.414	599.716
Pcmt	392.503	429.392	449.652	354.633	458.521	527.422	478.375	457.964	516.959	510.413	504.888	475.67	509.223	522.107	536.064
CG4572	402.216	505.289	422.771	574.312	623.993	614.18	511.406	553.373	509.16	658.123	652.586	636.095	679.707	594.122	547.004
Rab4	407.358	499.051	554.734	499.27	516.626	523.127	579.745	579.27	656.226	542.894	584.766	470.066	560.48	573.417	512.195
babos	395.36	554.155	636.6	424.834	457.258	471.587	553.549	492.039	522.529	591.615	494.338	533.115	611.736	663.436	561.923
Snx3	442.209	512.567	612.162	478.089	498.942	499.934	659.475	528.839	572.665	539.027	483.788	485.478	532.623	493.301	520.151
scyl	498.77	546.877	533.962	423.623	718.728	562.64	545.576	414.348	464.594	498.812	601.344	436.44	343.196	481.599	542.032
CG8360	406.786	480.337	599.943	389.733	473.679	510.242	454.457	509.758	564.866	469.425	500.366	482.676	590.565	524.807	500.26
CHOp24	467.347	463.702	542.515	487.772	448.416	464.715	461.291	497.491	506.931	535.16	458.167	473.569	574.965	581.519	468.435
ras	638.746	620.695	676.922	548.289	535.573	463.856	404.341	444.334	435.627	481.025	432.546	442.745	459.081	556.314	495.288
Hf	284.522	385.725	503.415	353.423	468.626	469.869	416.87	527.477	543.698	446.224	617.922	486.178	544.88	623.828	497.277
Ipp	338.227	567.671	520.521	378.235	503.994	625.347	519.379	543.832	581.579	584.655	675.193	550.629	529.28	565.316	535.07
REPTOR-BP	387.932	500.091	513.19	418.782	577.256	494.78	547.854	530.202	562.638	580.788	515.438	500.89	543.766	531.109	499.266
Prosbeta3	922.125	755.855	899.304	773.415	482.521	449.253	476.097	490.676	459.024	463.238	452.138	513.5	573.851	494.201	500.26
Aps	597.039	567.671	592.612	606.386	507.784	581.538	567.217	552.01	600.519	562.227	596.823	587.057	574.965	541.911	505.233
CG33170	433.639	486.575	625.603	442.384	457.258	456.984	522.796	492.039	499.133	514.279	569.694	505.093	577.194	542.811	487.331
bbc	519.338	557.274	625.603	487.167	622.73	558.345	556.966	537.017	540.356	555.267	551.609	541.522	558.251	567.116	579.825
CG11073	335.37	661.243	656.15	329.821	487.573	496.498	535.325	560.188	491.334	470.198	402.403	456.055	527.052	507.704	473.407
tacc	347.939	520.885	472.868	451.461	610.098	469.869	555.827	531.565	589.377	558.361	506.395	552.03	521.48	463.595	538.053
lwr	648.458	527.123	663.481	629.988	507.784	578.102	443.067	580.633	489.105	508.866	586.273	489.681	517.023	583.319	528.108
Smox	405.072	415.876	521.743	473.853	531.783	565.217	563.8	607.893	561.524	524.333	535.03	593.362	426.767	489.7	552.972
CG7272	380.505	534.401	508.302	339.504	594.94	529.999	403.202	433.43	396.632	477.159	431.039	524.708	605.051	531.109	589.77
Rpt6	790.148	814.077	1004.39	665.694	500.205	498.216	528.491	472.957	461.252	486.439	470.224	423.129	523.709	516.706	449.538
CG34215	168.542	257.843	262.704	412.125	482.521	448.394	545.576	626.975	538.127	1186.32	1317.23	977.961	1115.39	901.985	842.387
Rab18	413.642	461.622	436.211	507.138	514.099	504.229	468.125	524.751	475.736	539.027	485.295	486.178	481.366	531.109	477.386
Mal-A5	407.358	429.392	486.308	447.225	469.889	467.292	474.958	475.683	537.013	547.534	519.959	570.244	542.651	507.704	538.053
CG16926	421.641	416.916	458.205	587.021	762.938	631.36	616.193	606.53	591.606	655.03	678.207	669.721	739.878	423.087	542.032
CLIP-190	360.509	533.361	547.402	397.601	654.308	531.717	553.549	504.306	589.377	543.667	584.766	526.11	513.68	502.303	537.059
Ubc10	499.913	556.234	597.499	514.4	500.205	542.883	571.773	426.615	600.519	503.453	532.016	494.585	549.337	507.704	532.086
Wbp2	358.795	442.908	406.886	373.999	493.889	521.409	459.013	549.284	435.627	551.4	575.723	517.703	482.481	433.889	544.021
loqs	272.524	439.789	412.995	375.209	607.572	609.026	545.576	580.633	599.405	599.348	547.087	629.79	600.594	523.907	494.293
Rab3	307.375	542.718	443.542	329.821	641.677	581.538	490.904	531.565	496.904	640.336	557.637	650.807	439.024	582.419	631.541
Tudor-SN	882.703	567.671	686.697	959.809	437.048	409.74	544.437	556.099	452.339	416.064	458.167	456.055	518.137	497.802	415.723
CG5590	389.075	376.368	454.539	455.092	505.257	520.55	456.735	500.217	548.154	532.067	524.48	549.228	538.194	595.922	546.01
Mfe2	322.229	495.932	392.223	484.141	424.416	512.819	546.715	549.284	535.899	565.321	580.244	652.908	620.651	627.428	526.119
Pur-alpha	378.22	524.004	524.187	340.109	607.572	530.858	466.986	528.839	446.768	505.773	539.552	526.11	597.251	534.709	612.645
Cyp9b2	399.93	583.266	557.177	383.076	512.836	515.396	459.013	472.957	443.426	484.892	522.973	512.099	494.738	480.698	497.277
CG40178	272.524	486.575	406.886	362.5	622.73	580.679	454.457	516.573	531.442	554.494	565.173	582.153	587.222	540.111	634.525
NTPase	487.344	556.234	511.968	446.015	525.468	535.152	478.375	471.594	500.247	445.451	533.523	535.917	515.909	562.615	502.249
CG31103	302.233	525.044	531.518	363.711	653.045	458.702	440.789	393.904	442.312	570.734	542.566	529.612	616.194	606.724	617.618
CG9932	321.087	547.917	623.159	410.309	543.152	522.268	538.742	487.95	538.127	509.639	557.637	546.425	512.566	507.704	636.514
Men-b	488.486	698.672	755.122	509.558	555.783	499.075	587.718	505.669	550.383	532.84	498.859	559.736	508.109	492.401	589.77
CG10576	1015.25	408.598	500.971	1100.21	433.258	443.24	485.209	472.957	443.426	411.424	497.352	441.344	476.909	526.608	438.598
CG8417	422.783	596.782	573.062	367.342	382.732	487.908	515.962	513.847	547.04	488.759	441.588	510.698	591.68	480.698	441.582
CG1882	367.936	404.439	395.889	485.956	502.731	455.266	529.63	500.217	553.725	441.584	554.623	478.472	520.366	533.809	448.544
CG6044	286.807	577.028	449.652	353.423	531.783	590.128	558.105	591.537	547.04	532.84	497.352	585.656	603.937	569.817	559.934
Sem1	847.852	757.934	1010.49	666.299	416.837	438.086	428.26	459.327	460.138	464.785	507.902	442.745	566.051	487.9	485.342
CG1907	423.926	502.17	602.387	430.885	520.415	554.05	470.402	445.697	455.681	444.678	539.552	507.195	554.908	579.719	503.244
Yeti	792.433	584.306	661.037	512.584	483.784	438.945	407.758	583.359	421.143	503.453	519.959	445.547	522.595	436.589	526.119
mRpS9	469.061	529.202	645.153	439.358	493.889	565.217	511.406	430.704	551.497	527.426	516.945	511.398	583.88	594.122	545.015
Cnx99A	307.375	373.249	305.47	475.063	594.94	534.293	457.874	601.078	476.85	543.667	459.674	505.093	485.823	475.297	531.092
CR43051	499.341	462.662	797.888	427.859	665.676	591.846	487.487	389.815	529.214	556.814	697.8	491.082	603.937	785.861	508.217
Idgf5	255.955	421.075	481.421	408.494	641.677	514.537	470.402	590.174	599.405	597.028	568.187	585.656	547.109	578.818	482.358
CG31248	309.089	525.044	642.709	340.714	496.415	469.01	538.742	486.587	544.812	457.825	467.21	411.921	472.452	471.697	435.614
CG9917	425.64	533.361	449.652	456.303	538.099	554.05	513.684	468.868	498.018	498.039	611.894	566.741	523.709	517.606	539.048
Prosalpha4	801.574	686.196	797.888	798.832	458.521	473.305	438.511	437.519	548.154	475.612	399.389	472.168	538.194	458.194	522.141
CG16978	290.235	539.599	502.193	297.747	429.469	421.765	541.02	501.58	443.426	655.803	532.016	512.099	578.308	548.212	594.743
cact	734.158	591.584	574.284	605.176	487.573	479.318	452.179	512.484	552.611	474.839	421.996	486.178	408.939	524.807	442.576
Atox1	475.346	537.52	575.506	480.51	517.889	498.216	461.291	426.615	396.632	570.734	538.045	612.277	427.881	483.399	521.146
CG8665	299.376	387.804	586.502	534.37	749.044	612.462	478.375	531.565	612.774	476.385	524.48	372.69	417.853	568.016	377.93
ogre	352.51	493.853	496.083	403.652	560.836	584.115	379.283	436.156	482.421	513.506	626.965	549.928	460.195	535.61	533.081
CG5023	394.217	432.511	691.584	447.225	440.837	481.895	487.487	406.171	376.578	450.091	406.924	442.044	582.765	556.314	648.449
CG11151	429.068	488.654	559.621	465.38	402.943	456.984	594.552	512.484	571.551	534.387	450.631	483.376	510.338	494.201	512.195
Not1	549.047	470.98	471.646	580.969	573.467	489.626	527.352	561.551	452.339	505.773	527.495	563.939	471.338	464.495	518.162
AGO1	468.49	530.242	477.755	472.642	611.361	591.846	430.538	496.128	521.415	532.067	515.438	485.478	443.481	468.996	467.44
Reep1	457.063	658.124	719.687	403.652	469.889	446.676	477.236	442.971	530.328	486.439	489.816	534.516	482.481	459.994	571.868
shot	359.366	501.131	496.083	320.743	495.152	550.614	464.708	516.573	494.676	467.878	403.91	466.563	420.081	468.096	522.141
CG6983	386.218	475.138	516.855	473.853	530.52	554.05	486.348	625.612	554.839	511.959	574.216	572.346	556.023	629.229	535.07
CG11147	297.091	548.956	362.898	359.475	620.203	615.898	564.939	430.704	369.893	539.027	474.745	562.538	574.965	513.105	636.514
CG8112	375.363	401.32	421.549	381.866	354.943	445.817	397.507	459.327	453.453	464.785	479.267	423.83	404.481	468.996	379.919
PhKgamma	447.922	514.647	608.496	540.422	541.888	503.37	498.877	535.654	529.214	565.321	506.395	509.997	608.394	467.196	580.819
D1	677.596	480.337	450.874	675.982	608.835	611.603	507.989	508.395	424.485	536.707	516.945	528.211	556.023	557.214	563.912
CG32267	595.896	467.861	444.764	562.814	482.521	490.485	470.402	467.505	432.284	450.091	449.124	407.717	521.48	517.606	516.173
jp	362.223	545.837	634.156	315.902	551.994	490.485	381.561	415.711	460.138	482.572	455.153	441.344	501.423	471.697	562.917
CG5045	425.069	509.448	569.396	483.536	553.257	529.14	495.46	471.594	492.448	542.12	596.823	557.634	506.995	568.916	603.694
GstT4	397.074	588.465	601.165	492.008	522.941	444.958	375.866	661.049	541.47	440.038	441.588	459.558	524.823	508.604	465.451
smp-30	571.329	584.306	891.972	331.636	450.942	422.624	377.005	316.213	411.116	511.186	417.474	512.799	506.995	497.802	476.391
CG7967	422.212	476.178	565.73	428.465	522.941	479.318	496.599	531.565	516.959	529.747	495.845	501.59	459.081	512.205	499.266
Hlc	481.63	427.313	516.855	510.769	529.257	532.575	506.85	438.882	475.736	490.306	464.195	458.157	501.423	515.806	489.32
Syngr	305.661	535.44	476.533	349.792	541.888	522.268	559.244	523.388	519.187	572.281	449.124	545.024	511.452	499.602	578.83
Ppn	301.662	490.734	543.737	355.844	516.626	498.216	419.148	391.178	332.012	462.465	547.087	402.814	421.196	487	426.663
CG14407	478.774	496.972	650.04	518.031	428.206	486.19	567.217	508.395	453.453	427.664	476.252	428.033	543.766	551.813	505.233
CG13928	290.235	483.456	361.676	322.559	610.098	589.269	613.915	565.64	492.448	571.508	500.366	576.549	514.795	550.013	525.124
msk	1028.39	484.496	498.527	1044.53	496.415	467.292	641.251	501.58	465.708	386.676	483.788	464.462	444.595	539.21	474.402
Irp-1B	437.638	532.321	630.49	542.843	434.521	453.548	519.379	513.847	571.551	395.957	370.753	423.83	482.481	455.493	494.293
CG34179	484.487	472.019	533.962	542.843	377.68	479.318	523.935	524.751	544.812	508.866	542.566	489.681	493.623	505.003	444.565
CG14715	277.095	252.645	276.145	553.736	479.994	439.804	627.583	552.01	481.306	461.692	532.016	429.434	517.023	615.726	438.598
Prosbeta7	722.731	643.568	828.435	608.202	449.679	477.6	437.372	515.21	421.143	432.304	473.238	432.236	554.908	457.294	504.239
CRG	295.377	478.257	415.439	378.235	584.835	546.319	496.599	531.565	506.931	545.987	605.865	540.821	449.052	472.597	586.786
CanA-14F	411.357	547.917	503.415	406.073	616.414	475.882	563.8	599.715	540.356	597.802	545.58	553.431	435.681	460.894	632.536
Sec23	461.634	450.186	482.643	452.066	454.732	438.945	440.789	532.928	500.247	479.479	437.067	467.264	520.366	550.013	502.249
Gadd34	469.061	619.655	544.959	437.542	507.784	578.961	534.186	531.565	569.323	481.025	480.774	505.093	510.338	479.798	475.397
CG10621	786.72	813.038	1165.67	298.352	322.101	316.109	430.538	353.014	502.475	467.878	548.594	451.151	330.939	342.07	293.393
CG6767	467.918	456.424	581.615	570.076	630.308	543.742	582.023	482.498	417.801	478.705	515.438	437.841	451.281	378.978	411.745
CG6421	295.377	498.012	425.214	321.348	517.889	526.563	537.603	490.676	550.383	640.336	577.23	609.474	522.595	610.325	537.059
CG9689	169.113	348.296	285.92	384.287	502.731	597	539.881	629.701	561.524	640.336	525.988	559.736	432.338	487.9	405.778
Galphao	391.36	518.805	474.089	396.39	596.204	502.511	618.471	545.195	501.361	603.988	547.087	539.42	414.51	468.096	520.151
CG11791	369.65	514.647	514.412	390.339	463.574	464.715	553.549	478.409	463.48	446.224	519.959	464.462	566.051	536.51	503.244
CG1358	343.369	470.98	415.439	376.419	574.73	557.486	530.769	508.395	518.073	477.159	414.46	435.739	490.281	457.294	554.961
cer	393.074	577.028	592.612	531.345	570.941	529.14	506.85	425.252	541.47	453.185	471.731	446.247	566.051	572.517	510.206
Cct1	354.795	372.209	454.539	395.785	501.468	493.921	454.457	442.971	455.681	353.422	456.66	355.176	443.481	545.512	386.881
mod(mdg4)	799.289	519.845	515.633	697.768	490.1	463.856	528.491	500.217	510.274	453.958	406.924	461.659	432.338	456.393	421.691
Cpr72Ec	507.911	685.156	946.957	254.779	332.207	435.509	396.368	376.185	442.312	456.278	461.181	475.67	442.367	396.981	359.034
CG11444	613.607	468.9	548.624	588.836	453.468	352.187	503.433	318.939	532.557	439.264	453.645	458.157	451.281	521.207	482.358
Sh	282.236	521.924	540.071	334.057	586.098	444.958	559.244	556.099	567.095	547.534	489.816	512.799	363.253	456.393	568.885
Rpn13	690.737	632.132	766.119	532.555	431.995	448.394	403.202	426.615	450.111	435.398	441.588	452.552	456.852	383.478	390.859
Fkbp14	431.925	505.289	618.271	436.937	472.416	497.357	512.545	524.751	491.334	443.131	387.332	391.605	534.852	533.809	528.108
Dip-B	1080.95	611.338	929.851	948.916	443.363	460.42	487.487	423.889	414.458	459.371	456.66	529.612	515.909	422.186	414.729
CG17574	594.753	433.551	516.855	563.419	663.15	611.603	531.908	546.558	562.638	452.411	443.096	395.808	417.853	435.689	358.039
CG10311	340.512	490.734	527.852	328.005	444.626	514.537	471.541	417.074	402.203	477.159	468.717	520.505	443.481	468.096	447.549
CG18343	223.961	287.994	232.157	482.93	581.046	597.859	617.332	579.27	529.214	534.387	497.352	477.071	471.338	490.6	437.603
CG9119	595.325	558.314	856.538	370.368	301.891	566.935	452.179	383	537.013	419.157	456.66	453.953	446.824	373.576	452.522
robl	382.79	433.551	444.764	484.746	469.889	492.203	413.453	508.395	504.703	508.866	447.617	472.168	560.48	525.708	535.07
Idgf1	238.244	331.661	304.248	304.404	371.364	366.79	339.419	385.726	452.339	393.636	440.081	432.937	446.824	442.891	373.952
KdelR	475.917	429.392	502.193	556.762	454.732	490.485	520.518	516.573	444.54	439.264	425.01	472.168	466.881	504.103	411.745
Gat	288.521	542.718	482.643	347.976	575.993	554.909	470.402	481.135	440.083	515.053	492.831	536.618	551.566	545.512	614.634
AnxB10	325.086	418.995	405.664	305.009	437.048	485.331	358.782	388.452	506.931	491.852	456.66	456.756	452.395	493.301	521.146
Syn	289.092	547.917	384.892	303.193	510.31	500.793	572.912	562.914	596.062	523.56	474.745	479.874	509.223	433.889	562.917
ltl	317.088	520.885	525.408	330.426	515.362	554.05	435.094	498.854	463.48	479.479	486.802	448.349	422.31	454.593	479.375
nwk	290.235	495.932	486.308	305.614	543.152	633.078	528.491	505.669	495.79	599.348	548.594	581.453	483.595	486.099	539.048
UbcE2H	914.698	499.051	618.271	762.522	486.31	462.997	440.789	400.719	487.991	426.891	533.523	386	350.996	428.488	421.691
CG11077	329.085	429.392	358.011	394.575	421.89	512.819	512.545	556.099	559.296	484.119	426.517	500.189	541.537	512.205	498.271
Rpn10	809.002	780.807	1070.37	548.895	382.732	420.047	418.009	438.882	408.888	409.877	483.788	435.739	490.281	441.09	432.631
CG7997	334.799	611.338	485.086	431.491	467.363	603.013	569.495	581.996	519.187	525.106	503.381	569.543	502.538	514.005	565.901
wat	254.241	377.408	393.445	375.814	453.468	449.253	452.179	602.441	543.698	484.119	524.48	524.008	484.709	450.092	472.413
CG14141	263.954	515.686	471.646	360.08	467.363	523.127	534.186	468.868	367.665	573.828	506.395	484.077	556.023	525.708	575.846
Rpt3	714.732	896.213	1003.16	562.814	433.258	458.702	504.572	396.63	367.665	393.636	302.933	402.113	469.109	449.192	445.56
Indy	435.924	426.273	480.199	518.031	548.204	477.6	486.348	414.348	465.708	396.73	420.489	456.756	529.28	493.301	523.135
CG17776	486.201	386.765	511.968	436.332	378.943	385.688	435.094	511.121	506.931	419.93	388.839	461.659	478.024	448.292	437.603
alphaTub84D	431.353	482.416	476.533	462.96	356.206	473.305	460.152	486.587	510.274	515.826	527.495	510.698	527.052	538.31	494.293
CkIIalpha	676.453	433.551	492.418	666.299	463.574	481.895	465.847	494.765	521.415	535.933	435.56	410.52	483.595	496.902	547.004
CG4538	501.627	481.377	441.099	432.096	582.309	487.908	420.287	448.423	480.192	525.88	510.916	522.607	513.68	451.892	472.413
CG3308	315.945	427.313	350.68	343.74	466.1	462.997	502.294	493.402	572.665	432.304	431.039	472.868	320.911	396.981	431.636
Tim8	509.054	439.789	455.761	496.244	390.311	428.637	465.847	427.978	489.105	423.797	465.702	480.574	520.366	496.902	456.5
hoe1	393.646	522.964	408.108	349.792	498.942	444.099	496.599	347.562	365.436	430.757	468.717	452.552	504.766	451.892	494.293
Lsd-2	790.719	480.337	544.959	662.063	450.942	521.409	496.599	524.751	521.415	505.773	525.988	478.472	416.738	517.606	479.375
GILT2	383.362	513.607	483.865	412.125	521.678	573.807	418.009	403.445	381.034	568.414	577.23	533.816	583.88	598.622	599.716
CG9328	347.939	502.17	469.202	380.656	583.572	547.178	562.661	460.69	446.768	525.88	452.138	454.654	525.937	487	593.748
emc	349.653	446.027	483.865	397.601	509.047	556.627	487.487	537.017	470.165	478.705	578.737	481.975	509.223	505.904	474.402
Rab10	561.616	498.012	488.752	504.717	453.468	431.214	445.345	474.32	500.247	500.359	452.138	462.36	464.652	449.192	440.587
Rpn11	956.405	911.808	1226.77	708.661	389.048	408.022	437.372	468.868	455.681	381.263	379.796	405.616	505.88	517.606	474.402
CG32278	306.232	474.099	416.661	388.523	445.89	499.075	560.383	568.366	540.356	487.986	515.438	439.242	535.966	548.212	507.222
DnaJ-1	393.074	442.908	261.482	573.707	621.466	657.129	460.152	392.541	410.002	553.72	513.931	662.015	488.052	581.519	630.547
CG31777	281.094	404.439	540.071	297.747	404.206	323.84	313.222	340.747	462.366	393.636	355.682	347.47	325.368	514.905	324.224
l(2)k12914	517.624	447.067	437.433	507.743	455.995	487.049	518.24	497.491	534.785	462.465	542.566	490.382	484.709	536.51	476.391
Vamp7	413.642	465.781	522.965	436.332	415.574	491.344	559.244	538.38	512.502	484.119	527.495	514.2	476.909	477.998	475.397
AOX3	352.51	405.479	323.798	391.549	488.836	524.845	445.345	445.697	412.23	506.546	554.623	554.832	490.281	506.804	523.135
DptB	305.09	231.851	486.308	360.08	146.525	40.3727	1037.62	1288.02	700.791	153.897	738.493	551.329	743.221	271.856	316.268
cwo	426.783	502.17	598.721	416.361	526.731	502.511	488.626	482.498	524.758	415.29	379.796	366.385	375.51	462.695	487.331
Prosalpha7	819.857	641.489	714.8	632.409	396.627	444.099	452.179	402.082	477.964	375.076	387.332	387.402	509.223	459.994	375.941
Zw	524.48	643.568	928.629	438.753	476.205	554.909	556.966	459.327	446.768	469.425	381.303	543.623	542.651	440.19	474.402
PAPLA1	389.075	506.329	514.412	493.218	496.415	485.331	464.708	501.58	532.557	480.252	409.939	468.665	440.138	465.395	460.478
gammaSnap1	329.657	506.329	471.646	354.633	474.942	487.908	501.155	483.861	491.334	462.465	515.438	521.206	493.623	475.297	560.928
pum	497.056	494.893	442.321	458.118	505.257	465.574	460.152	501.58	553.725	537.48	504.888	500.89	406.71	390.68	434.62
CG42492	278.809	580.147	444.764	312.271	522.941	470.728	542.159	438.882	418.915	435.398	367.739	476.371	440.138	405.083	600.71
CG14526	337.084	479.297	656.15	343.74	589.888	515.396	397.507	368.007	437.855	487.212	486.802	598.266	510.338	578.818	478.38
CG33307	275.381	422.114	478.977	350.397	406.732	418.329	530.769	594.263	508.046	464.012	581.751	454.654	492.509	460.894	419.702
Vinc	402.787	453.305	493.64	391.549	452.205	495.639	477.236	479.772	444.54	473.292	489.816	518.404	416.738	454.593	484.347
CG8993	500.484	685.156	756.344	370.368	396.627	413.176	455.596	479.772	541.47	436.944	396.375	453.953	466.881	532.909	444.565
l(1)G0136	370.221	514.647	535.183	413.94	448.416	452.689	505.711	527.477	528.1	481.799	462.688	502.992	466.881	446.491	552.972
CG3530	295.377	513.607	460.649	354.028	467.363	509.383	471.541	438.882	475.736	504.226	510.916	509.296	400.024	456.393	483.353
poe	313.66	505.289	362.898	506.532	512.836	527.422	545.576	453.875	514.73	528.2	500.366	514.901	513.68	477.098	485.342
CG7296	355.367	588.465	552.29	294.116	444.626	517.973	530.769	527.477	508.046	630.282	669.165	706.85	623.993	614.826	472.413
Nlp	1290.06	418.995	489.974	1359.23	445.89	423.483	447.623	449.786	503.589	418.384	519.959	455.354	452.395	458.194	430.642
CG45076	413.071	512.567	670.812	413.335	372.627	399.432	451.04	392.541	375.464	428.437	468.717	446.247	540.423	554.513	526.119
CG5254	583.327	1209.16	1422.27	344.345	376.417	426.06	415.731	437.519	441.198	433.077	411.446	343.267	446.824	446.491	395.832
slo	247.957	490.734	395.889	338.293	536.836	469.01	501.155	524.751	460.138	558.361	489.816	568.843	388.882	434.789	534.075
l(1)G0196	409.071	486.575	475.311	424.834	404.206	486.19	488.626	497.491	529.214	518.146	494.338	491.783	385.539	430.288	492.304
CG8818	372.506	422.114	358.011	395.18	392.838	497.357	504.572	498.854	503.589	477.159	443.096	533.816	452.395	496.001	495.288
glo	498.77	426.273	392.223	419.387	464.837	418.329	472.68	534.291	489.105	476.385	491.324	451.151	371.053	446.491	516.173
tral	1304.92	508.409	533.962	1210.96	534.31	472.446	484.07	489.313	472.393	419.93	550.102	480.574	395.567	433.889	439.593
CG8306	255.384	498.012	415.439	393.97	498.942	610.744	460.152	494.765	535.899	602.442	604.358	563.238	519.252	504.103	610.656
CG9498	542.762	591.584	640.265	322.559	371.364	490.485	541.02	442.971	467.937	279.18	310.468	306.138	479.138	408.684	478.38
ChAT	247.385	475.138	415.439	313.481	606.309	572.089	497.738	590.174	503.589	573.054	544.073	624.886	534.852	496.001	584.797
CG6340	442.78	489.694	502.193	426.649	503.994	471.587	526.213	526.114	534.785	492.626	449.124	477.071	478.024	426.687	474.402
Eip71CD	467.918	484.496	647.596	313.481	428.206	397.714	413.453	332.569	313.072	377.396	429.531	357.979	465.767	432.088	405.778
Rel	406.215	456.424	507.08	410.915	503.994	411.458	472.68	531.565	525.872	444.678	426.517	474.269	454.624	428.488	414.729
CG17765	450.778	488.654	531.518	445.41	588.625	503.37	576.328	471.594	528.1	492.626	545.58	480.574	511.452	470.796	475.397
Opa1	401.644	436.67	519.299	421.808	396.627	433.791	472.68	425.252	446.768	446.998	462.688	460.959	413.396	473.497	490.315
Timp	313.66	597.822	474.089	344.345	502.731	478.459	528.491	433.43	526.986	497.266	470.224	463.761	506.995	426.687	444.565
ens	477.06	525.044	456.983	439.358	467.363	502.511	478.375	430.704	426.714	416.837	369.246	449.05	338.739	396.081	449.538
Ric	340.512	393.003	448.43	367.342	545.678	580.679	496.599	534.291	554.839	504.226	483.788	549.928	457.967	462.695	537.059
Rbp1-like	279.951	494.893	421.549	297.747	524.204	476.741	556.966	550.647	528.1	448.545	437.067	469.365	383.31	450.992	442.576
CG10737	305.09	383.646	498.527	350.397	439.574	407.163	504.572	425.252	411.116	449.318	414.46	439.242	376.625	385.279	431.636
Ubqn	483.344	456.424	400.777	527.108	492.626	406.304	412.314	468.868	469.051	461.692	425.01	501.59	459.081	471.697	398.816
CG6415	316.516	475.138	568.174	285.643	375.154	398.573	437.372	601.078	531.442	412.97	366.232	349.572	359.911	417.685	379.919
Rpn9	810.144	1030.33	1322.07	528.319	416.837	427.778	418.009	378.911	427.828	379.716	396.375	379.696	384.425	384.379	427.658
rogdi	372.506	449.146	422.771	349.792	517.889	464.715	487.487	508.395	437.855	463.238	492.831	448.349	457.967	433.889	454.511
scaf	250.813	506.329	442.321	323.164	496.415	485.331	464.708	417.074	459.024	478.705	525.988	577.95	524.823	505.904	499.266
Spase22-23	456.492	444.987	482.643	472.642	386.522	450.971	519.379	447.06	441.198	479.479	497.352	507.195	503.652	501.403	459.484
jim	268.525	458.503	485.086	321.954	531.783	469.869	615.054	637.879	520.301	486.439	583.258	454.654	291.94	423.987	454.511
CG2004	329.657	351.415	354.345	416.966	471.152	439.804	482.931	456.601	433.399	405.237	400.896	404.915	463.538	478.898	429.647
Nipsnap	407.358	504.25	575.506	436.332	483.784	447.535	435.094	429.341	425.6	508.093	519.959	447.648	489.166	525.708	449.538
CG3036	317.659	417.955	422.771	331.031	333.47	409.74	413.453	455.238	494.676	355.742	381.303	419.627	366.596	459.994	418.707
CG4598	416.499	480.337	475.311	424.834	382.732	425.201	459.013	430.704	434.513	464.785	480.774	394.407	483.595	451.892	483.353
cora	267.953	443.948	469.202	332.242	488.836	461.279	597.969	462.053	423.371	481.025	467.21	506.494	440.138	476.197	433.625
cib	735.3	627.973	573.062	598.519	466.1	494.78	370.171	421.163	381.034	440.811	500.366	526.11	519.252	409.584	419.702
CG11155	269.667	519.845	426.436	333.452	575.993	504.229	470.402	557.462	445.654	522.013	435.56	431.536	486.938	465.395	522.141
tsl	317.659	543.758	546.18	296.536	468.626	429.496	403.202	417.074	356.523	415.29	349.654	428.033	402.253	462.695	402.794
Gbp	300.519	498.012	493.64	280.197	423.153	392.56	394.09	477.046	453.453	384.356	414.46	396.509	467.995	405.083	465.451
mRpS7	574.757	402.36	491.196	534.976	423.153	402.009	618.471	553.373	471.279	429.984	400.896	420.327	510.338	516.706	400.805
CG30172	238.244	486.575	410.552	300.167	459.784	453.548	425.982	497.491	548.154	474.065	405.417	427.333	503.652	426.687	496.282
Cul1	676.453	508.409	455.761	694.137	501.468	490.485	481.792	463.416	482.421	525.106	456.66	474.269	520.366	418.586	456.5
Hml	266.811	444.987	488.752	349.792	487.573	554.05	367.893	377.548	456.795	501.906	625.458	566.741	418.967	549.112	399.81
CG13067	565.616	961.713	1584.78	289.879	308.207	264.57	404.341	383	395.518	522.013	574.216	532.414	544.88	525.708	604.688
Syx7	310.803	541.679	409.33	383.682	450.942	446.676	427.121	481.135	462.366	464.012	432.546	421.028	454.624	420.386	457.495
CG13369	358.795	414.836	524.187	372.788	415.574	429.496	421.426	471.594	487.991	451.638	387.332	413.322	462.424	485.199	385.887
bsk	249.671	477.218	448.43	336.478	511.573	463.856	515.962	447.06	470.165	487.986	438.574	465.162	519.252	479.798	540.042
Ank	349.082	426.273	371.452	373.394	486.31	565.217	471.541	444.334	443.426	457.825	593.808	425.231	404.481	426.687	464.456
CG4409	207.392	468.9	422.771	289.274	471.152	545.46	384.978	402.082	406.659	646.523	636.008	619.983	503.652	514.905	589.77
Ect4	303.376	450.186	395.889	319.533	447.153	470.728	521.657	400.719	455.681	494.946	535.03	457.456	404.481	419.486	408.761
milt	600.467	462.662	472.868	536.186	492.626	462.138	498.877	425.252	452.339	450.091	498.859	470.766	439.024	492.401	463.462
CG13751	384.504	404.439	540.071	335.873	341.049	423.483	597.969	553.373	463.48	445.451	458.167	489.681	506.995	480.698	444.565
CG14509	261.669	475.138	427.658	278.381	522.941	481.895	482.931	468.868	447.882	514.279	516.945	477.772	467.995	435.689	495.288
Rap1	474.774	377.408	443.542	429.07	500.205	444.958	400.924	470.231	396.632	426.891	437.067	396.509	384.425	360.974	465.451
qtc	275.952	410.678	443.542	304.404	466.1	477.6	430.538	477.046	440.083	399.823	358.696	467.264	432.338	400.582	449.538
Sply	476.488	480.337	563.287	444.804	474.942	470.728	436.233	451.149	386.605	398.277	506.395	378.995	446.824	541.011	417.712
se	759.867	1305.85	2171.28	267.488	391.574	409.74	365.616	383	408.888	397.503	319.511	408.418	428.996	411.384	435.614
Spn42Da	333.656	416.916	466.758	327.4	373.89	399.432	363.338	426.615	464.594	487.986	489.816	449.05	486.938	506.804	406.772
CG5482	393.074	369.09	420.327	456.303	478.731	430.355	362.199	426.615	414.458	412.197	464.195	412.621	515.909	454.593	378.925
RpL7-like	490.2	425.233	476.533	498.665	418.1	402.868	438.511	430.704	372.121	413.744	425.01	399.311	502.538	479.798	408.761
CG34164	490.2	425.233	476.533	498.665	418.1	402.868	438.511	430.704	372.121	413.744	425.01	399.311	502.538	479.798	408.761
Inx3	310.232	480.337	488.752	308.035	490.1	450.971	428.26	421.163	374.349	452.411	382.81	421.028	472.452	447.392	457.495
CG17493	386.79	407.559	409.33	383.682	540.625	429.496	386.117	406.171	420.029	509.639	421.996	461.659	463.538	437.49	468.435
Diap2	461.634	504.25	511.968	437.542	450.942	415.752	523.935	537.017	481.306	492.626	444.603	502.992	411.167	444.691	394.838
Scp1	1437.46	379.487	536.405	3595.96	150.314	127.99	505.711	365.281	281.876	365.022	233.605	322.951	1080.85	788.561	1413.26
Odc1	309.66	285.915	464.314	328.611	415.574	434.65	370.171	464.779	398.86	524.333	556.13	495.286	393.339	531.109	383.898
CG11000	281.665	431.471	433.767	329.821	520.415	521.409	511.406	492.039	552.611	545.987	477.759	497.387	424.538	466.295	488.326
CG11842	228.532	278.637	470.424	278.381	421.89	439.804	486.348	602.441	432.284	448.545	461.181	425.932	485.823	558.114	372.958
PI4KIIIalpha	319.944	391.963	316.467	389.128	510.31	518.832	497.738	477.046	465.708	512.733	504.888	547.126	517.023	568.016	513.19
Lst	386.218	505.289	570.618	278.381	313.259	304.083	362.199	481.135	481.306	256.753	272.79	227.677	277.454	249.351	242.671
CG42540	251.956	478.257	399.555	294.116	483.784	494.78	416.87	464.779	453.453	439.264	550.102	460.959	405.596	367.275	475.397
Sp7	293.663	408.598	459.427	305.614	428.206	416.611	420.287	467.505	455.681	412.197	354.175	408.418	530.394	504.103	377.93
CG42542	441.066	385.725	431.324	429.07	445.89	447.535	399.785	471.594	508.046	452.411	420.489	427.333	421.196	445.591	454.511
tmod	562.188	985.626	1177.89	326.795	405.469	424.342	378.144	327.117	365.436	390.543	400.896	439.942	387.767	376.277	430.642
CG33494	218.248	324.383	431.324	309.85	416.837	369.367	325.751	385.726	384.377	392.09	479.267	428.033	508.109	545.512	460.478
crq	421.641	429.392	436.211	403.652	473.679	507.665	455.596	444.334	431.17	434.624	375.275	467.964	494.738	483.399	453.516
Mlc-c	466.776	472.019	453.318	485.351	472.416	440.663	456.735	368.007	412.23	403.69	412.953	405.616	508.109	471.697	393.843
CG9372	246.814	401.32	443.542	299.562	414.311	456.125	435.094	432.067	444.54	479.479	425.01	441.344	490.281	605.824	452.522
Pka-R1	407.929	513.607	555.955	321.348	421.89	398.573	414.592	294.405	354.295	377.396	428.024	390.904	358.796	412.284	436.609
CG11699	426.211	414.836	520.521	393.364	402.943	426.06	416.87	419.8	430.056	445.451	426.517	386.701	415.624	423.087	448.544
CG42489	193.109	359.733	416.661	313.481	418.1	481.895	546.715	539.743	490.219	491.852	524.48	554.832	506.995	505.904	540.042
CG43427	330.799	385.725	433.767	336.478	428.206	414.034	530.769	372.096	383.262	446.998	420.489	409.819	364.368	405.083	422.685
CG2698	333.085	395.082	420.327	344.95	507.784	440.663	478.375	507.032	505.817	474.839	495.845	446.247	474.681	541.011	405.778
CG7778	283.95	499.051	412.995	299.562	437.048	443.24	518.24	482.498	505.817	479.479	489.816	417.525	459.081	409.584	450.533
CG10465	585.612	454.345	449.652	552.526	455.995	450.112	449.901	553.373	477.964	446.224	459.674	386.701	461.309	455.493	393.843
CG14757	340.512	410.678	391.002	425.439	501.468	460.42	552.41	496.128	455.681	460.145	459.674	498.788	504.766	479.798	450.533
CG4302	338.798	377.408	412.995	295.931	455.995	493.062	402.063	338.021	412.23	371.209	494.338	393.006	524.823	511.305	438.598
CG4365	537.049	385.725	475.311	522.872	405.469	392.56	470.402	493.402	456.795	424.571	423.503	431.536	511.452	456.393	355.056
flw	325.086	442.908	378.783	352.818	459.784	477.6	420.287	449.786	442.312	496.492	453.645	494.585	416.738	435.689	520.151
CG11388	257.098	469.94	364.12	310.455	430.732	529.999	490.904	569.729	538.127	462.465	387.332	508.596	459.081	442.891	447.549
uzip	245.671	484.496	376.339	303.193	449.679	550.614	422.565	373.459	389.947	459.371	431.039	519.805	434.567	450.092	492.304
CG14688	547.904	532.321	795.444	438.147	356.206	335.007	513.684	417.074	423.371	387.45	468.717	386.701	420.081	462.695	359.034
DppIII	732.444	428.352	568.174	735.289	409.258	386.547	459.013	406.171	314.186	374.303	369.246	356.578	450.167	435.689	415.723
Sxl	371.935	412.757	475.311	378.235	477.468	391.701	474.958	481.135	450.111	445.451	497.352	363.583	347.654	378.077	372.958
tud	330.799	460.583	371.452	336.478	496.415	470.728	446.484	351.651	382.148	378.943	402.403	427.333	317.568	394.281	460.478
CG16743	218.248	269.28	188.17	339.504	435.784	448.394	456.735	564.277	523.643	343.369	373.768	304.737	387.767	429.388	379.919
Gfat1	339.941	559.353	603.609	271.119	418.1	369.367	349.67	324.391	376.578	491.852	443.096	473.569	482.481	480.698	516.173
TSG101	365.65	435.63	391.002	393.97	396.627	419.188	436.233	490.676	491.334	413.744	388.839	439.942	498.08	505.003	445.56
TpnC41C	458.777	394.043	587.724	472.642	263.997	230.21	309.805	224.893	281.876	387.45	203.462	336.962	598.365	462.695	642.481
UBL3	333.656	408.598	412.995	370.973	511.573	420.906	374.727	475.683	340.925	428.437	471.731	458.857	396.682	447.392	445.56
Cadps	281.094	496.972	417.883	285.643	491.363	507.665	461.291	393.904	420.029	463.238	426.517	454.654	405.596	428.488	422.685
CG11306	341.655	427.313	461.871	329.216	381.469	402.009	413.453	384.363	481.306	426.891	399.389	464.462	472.452	431.188	485.342
CG9153	269.667	404.439	425.214	370.368	457.258	445.817	420.287	549.284	441.198	472.518	464.195	502.291	450.167	459.994	454.511
CG31689	323.372	443.948	434.989	404.258	490.1	492.203	414.592	483.861	403.317	482.572	390.346	512.099	381.082	471.697	444.565
dysc	181.683	374.288	320.133	268.698	661.887	478.459	351.948	442.971	423.371	489.532	480.774	435.739	317.568	434.789	459.484
Dlc90F	484.487	382.606	399.555	489.587	378.943	398.573	425.982	430.704	462.366	416.837	432.546	427.333	462.424	406.883	446.554
Lsp1beta	650.172	1028.25	1484.58	588.231	646.729	1022.2	451.04	433.43	405.545	279.954	278.819	315.946	322.025	301.562	342.126
TM9SF2	373.649	406.519	384.892	396.39	463.574	440.663	407.758	332.569	413.344	378.943	420.489	409.819	392.224	424.887	440.587
SRPK	455.92	461.622	425.214	465.38	495.152	477.6	496.599	455.238	447.882	444.678	437.067	446.247	394.453	403.283	422.685
Sgt	446.779	438.749	431.324	477.484	401.68	430.355	485.209	452.512	428.942	443.904	405.417	505.093	482.481	507.704	429.647
Amun	477.06	416.916	417.883	491.403	479.994	400.291	392.951	433.43	440.083	400.597	390.346	421.028	417.853	385.279	438.598
CG17065	314.231	447.067	498.527	316.507	444.626	450.112	485.209	486.587	492.448	411.424	476.252	466.563	445.71	422.186	407.767
CG10082	328.514	478.257	470.424	314.086	524.204	465.574	473.819	441.608	417.801	434.624	357.189	462.36	332.054	403.283	461.473
CG44247	188.539	361.812	245.598	274.145	493.889	528.281	454.457	541.106	452.339	480.252	458.167	459.558	466.881	442.891	501.255
ClC-a	321.087	425.233	434.989	332.242	479.994	481.895	465.847	403.445	451.225	456.278	414.46	426.632	425.653	456.393	466.446
CG2246	409.643	404.439	432.546	475.668	414.311	407.163	466.986	447.06	490.219	419.93	369.246	453.953	354.339	430.288	472.413
PRL-1	354.795	356.614	384.892	334.057	548.204	480.177	387.256	351.651	376.578	420.704	432.546	395.808	456.852	408.684	437.603
Hsc70Cb	586.183	425.233	380.005	590.652	482.521	461.279	453.318	387.089	476.85	471.745	495.845	472.168	378.853	412.284	457.495
CG31075	429.068	464.742	663.481	394.575	416.837	454.407	388.395	340.747	368.779	438.491	557.637	521.206	485.823	489.7	478.38
sws	446.779	454.345	516.855	377.025	416.837	432.932	500.016	489.313	448.996	399.823	405.417	373.391	442.367	417.685	421.691
Ddc	247.385	466.821	383.67	292.905	419.364	384.829	548.993	513.847	483.535	464.785	428.024	465.863	362.139	394.281	435.614
Hydr1	361.08	368.05	322.576	354.633	522.941	481.036	334.863	358.466	394.404	473.292	504.888	487.58	460.195	476.197	470.424
CG3702	497.056	413.797	370.23	508.348	373.89	418.329	361.06	440.245	438.969	369.663	385.825	398.61	423.424	456.393	434.62
PIP82	198.251	371.169	239.488	264.462	449.679	546.319	405.48	475.683	446.768	412.97	423.503	454.654	508.109	427.587	513.19
EfTuM	528.479	397.162	465.536	530.739	351.154	444.099	396.368	426.615	414.458	433.077	501.874	490.382	453.51	438.39	454.511
eIF-2alpha	553.046	374.288	463.093	538.001	414.311	386.547	400.924	421.163	412.23	386.676	498.859	388.102	444.595	518.506	410.751
dj-1beta	383.362	413.797	459.427	436.332	438.311	475.023	413.453	362.555	416.687	501.132	468.717	497.387	450.167	521.207	470.424
CG13877	269.667	356.614	427.658	354.028	418.1	511.96	406.619	421.163	396.632	464.785	470.224	380.396	509.223	439.29	468.435
Txl	588.469	597.822	658.593	498.665	383.996	349.61	406.619	400.719	395.518	326.355	302.933	403.514	403.367	389.78	417.712
CG8012	337.655	512.567	529.074	300.772	423.153	407.163	345.114	369.37	310.844	397.503	370.753	465.863	506.995	395.181	489.32
CG9691	170.256	326.463	243.154	291.695	375.154	455.266	600.247	616.071	622.802	552.174	385.825	571.645	470.224	502.303	432.631
tko	510.197	423.154	502.193	516.82	407.995	373.662	424.843	451.149	401.089	374.303	390.346	357.979	439.024	419.486	342.126
CG31038	227.389	455.384	326.242	277.776	391.574	424.342	462.43	489.313	442.312	424.571	440.081	385.3	411.167	406.883	445.56
CG7611	422.212	536.48	527.852	447.225	390.311	370.226	403.202	381.637	405.545	368.116	400.896	395.808	391.11	390.68	383.898
Catsup	392.503	449.146	460.649	410.915	481.258	418.329	481.792	436.156	403.317	440.811	370.753	379.696	401.139	485.199	400.805
janA	546.762	363.892	469.202	588.836	426.942	389.983	439.65	474.32	444.54	384.356	360.204	368.487	425.653	416.785	396.827
endos	665.598	385.725	425.214	579.153	425.679	430.355	465.847	373.459	397.746	393.636	425.01	398.61	354.339	387.979	446.554
Pep	509.054	376.368	273.701	602.15	410.522	467.292	522.796	344.836	368.779	408.33	391.853	435.739	339.854	339.369	438.598
CG8547	255.384	412.757	411.774	295.931	396.627	399.432	425.982	351.651	483.535	396.73	429.531	452.552	444.595	418.586	424.674
CG31030	302.804	535.44	509.524	280.802	454.732	401.15	445.345	374.822	418.915	432.304	467.21	475.67	422.31	458.194	403.789
Obp57d	257.669	387.804	441.099	311.06	435.784	406.304	395.229	430.704	460.138	419.93	429.531	389.503	431.224	433.889	406.772
DCP2	361.08	423.154	380.005	395.785	516.626	408.881	471.541	427.978	379.92	428.437	455.153	399.311	388.882	386.179	457.495
DNaseII	244.529	413.797	529.074	260.226	347.364	378.816	345.114	378.911	407.773	377.396	431.039	405.616	407.824	507.704	387.876
CG2076	367.364	444.987	423.992	459.934	439.574	456.125	504.572	468.868	469.051	465.558	421.996	430.135	498.08	474.397	393.843
CG9947	340.512	399.241	449.652	410.915	386.522	444.099	484.07	412.985	422.257	470.972	441.588	437.14	452.395	428.488	414.729
CanB2	585.612	420.035	526.63	551.921	428.206	346.174	411.175	434.793	465.708	397.503	399.389	402.113	446.824	346.571	433.625
ALiX	179.969	245.367	279.811	398.811	479.994	429.496	510.267	444.334	475.736	392.863	503.381	505.794	432.338	454.593	403.789
cry	207.964	374.288	327.464	324.374	485.047	517.114	473.819	414.348	474.622	474.839	437.067	514.901	543.766	477.098	407.767
Fie	270.81	425.233	460.649	249.938	476.205	423.483	379.283	434.793	382.148	419.93	405.417	402.113	404.481	425.787	423.68
Tpr2	424.497	434.59	520.521	436.332	442.1	429.496	315.5	392.541	366.55	396.73	400.896	403.514	439.024	411.384	411.745
Unr	293.663	376.368	338.461	389.128	545.678	408.881	365.616	430.704	446.768	413.744	473.238	423.129	265.197	328.567	431.636
Rpt4	641.602	638.37	851.65	487.167	314.523	365.931	363.338	314.85	374.349	392.863	385.825	366.385	352.111	408.684	389.865
Rpn3	738.728	819.276	855.316	539.212	363.785	394.278	414.592	385.726	374.349	399.05	381.303	377.594	388.882	416.785	388.87
fwe	346.797	424.194	463.093	358.869	430.732	480.177	463.569	407.534	441.198	409.104	437.067	390.904	473.566	408.684	433.625
CG14817	377.077	402.36	452.096	411.52	367.575	432.932	421.426	437.519	473.507	461.692	418.981	418.226	473.566	469.896	464.456
CR44832	203.964	368.05	425.214	303.798	420.627	485.331	445.345	411.622	487.991	499.586	486.802	492.483	426.767	402.382	422.685
CG14777	333.656	453.305	557.177	268.698	341.049	363.354	422.565	389.815	408.888	348.009	346.639	393.706	318.682	387.979	421.691
antdh	151.402	233.93	223.604	239.65	455.995	450.971	522.796	549.284	541.47	448.545	453.645	460.959	471.338	477.998	469.429
Past1	366.793	399.241	522.965	335.268	378.943	408.022	444.206	313.487	364.322	358.062	390.346	413.322	440.138	390.68	349.088
eRF1	509.054	348.296	454.539	537.396	339.786	362.495	359.921	380.274	377.692	368.889	384.318	435.739	363.253	431.188	398.816
ytr	473.632	409.638	472.868	409.704	413.048	388.265	444.206	455.238	329.784	399.05	425.01	397.91	366.596	369.076	414.729
NKAIN	370.792	426.273	423.992	395.785	490.1	413.176	386.117	442.971	417.801	438.491	342.118	339.064	354.339	428.488	418.707
Faf2	374.22	389.884	420.327	420.597	505.257	443.24	435.094	365.281	415.572	378.943	434.053	435.739	402.253	423.987	391.854
CG9577	399.93	409.638	513.19	440.568	322.101	385.688	329.168	391.178	481.306	412.97	438.574	444.146	393.339	490.6	394.838
Rad23	682.738	460.583	581.615	508.348	399.153	381.393	371.31	395.267	363.208	348.009	327.047	357.278	446.824	361.874	395.832
CG42846	236.53	341.018	439.877	328.611	511.573	435.509	379.283	445.697	381.034	446.998	507.902	420.327	484.709	469.896	400.805
CG32264	342.226	390.924	366.564	351.607	468.626	444.099	404.341	385.726	398.86	444.678	412.953	412.621	359.911	411.384	429.647
CG15715	506.197	432.511	453.318	473.853	449.679	360.777	400.924	381.637	448.996	374.303	387.332	364.284	427.881	426.687	392.849
CG6805	270.239	292.153	365.342	260.831	415.574	415.752	330.307	369.37	333.126	399.05	336.089	350.273	470.224	409.584	416.718
CG17454	374.22	446.027	370.23	396.995	358.733	363.354	436.233	426.615	392.176	382.036	369.246	378.294	396.682	377.177	439.593
CG4972	334.799	349.336	294.473	516.215	431.995	450.112	436.233	504.306	461.252	382.036	428.024	410.52	435.681	447.392	376.936
Rbp2	454.778	397.162	310.358	453.882	545.678	359.918	400.924	348.925	346.496	420.704	458.167	421.028	286.368	343.87	405.778
Arf51F	433.067	364.931	393.445	424.228	437.048	408.881	337.141	294.405	352.067	417.61	412.953	388.102	446.824	376.277	421.691
mbf1	483.344	402.36	383.67	515.61	430.732	402.009	418.009	395.267	425.6	446.224	434.053	386	435.681	376.277	420.696
CG15784	326.229	479.297	310.358	295.326	503.994	465.574	412.314	357.103	359.866	382.81	349.654	420.327	356.568	298.861	350.083
CG34117	398.216	393.003	420.327	353.423	362.522	419.188	317.778	403.445	377.692	401.37	339.104	350.273	368.825	428.488	395.832
ade2	319.373	374.288	391.002	313.481	394.101	359.059	404.341	385.726	339.811	355.742	420.489	341.866	347.654	382.578	357.045
KFase	238.815	467.861	552.29	223.31	425.679	420.047	436.233	509.758	382.148	388.223	384.318	397.91	391.11	427.587	406.772
mRpL42	393.074	396.122	481.421	450.856	343.575	394.278	444.206	389.815	438.969	361.929	396.375	364.284	423.424	412.284	435.614
qvr	238.244	468.9	365.342	267.488	424.416	434.65	473.819	363.918	443.426	446.998	376.782	429.434	454.624	379.878	365.001
CG8177	397.645	408.598	358.011	396.39	496.415	481.036	381.561	396.63	484.649	472.518	491.324	421.728	319.797	350.172	485.342
CG32000	338.227	365.971	304.248	313.481	458.521	372.803	348.531	415.711	454.567	385.903	396.375	431.536	389.996	391.58	402.794
Mipp1	326.229	371.169	483.865	384.892	397.89	383.97	435.094	530.202	430.056	451.638	369.246	414.022	437.91	414.085	434.62
cac	200.536	472.019	303.026	297.141	514.099	357.341	476.097	541.106	463.48	505.773	476.252	492.483	252.94	373.576	415.723
Usp7	288.521	358.693	314.023	379.445	389.048	414.034	435.094	387.089	384.377	343.369	403.91	376.893	385.539	383.478	371.963
CG10470	502.769	402.36	507.08	415.151	327.154	365.931	432.816	427.978	392.176	384.356	342.118	347.47	397.796	478.898	377.93
kraken	351.939	373.249	261.482	384.287	409.258	361.636	406.619	415.711	460.138	360.382	351.161	368.487	422.31	361.874	377.93
eas	354.795	380.527	444.764	294.116	392.838	407.163	293.859	294.405	340.925	378.169	458.167	350.973	363.253	397.881	376.936
CG8216	223.39	440.829	333.573	282.617	471.152	414.893	501.155	429.341	435.627	508.866	426.517	449.75	406.71	414.985	411.745
CG44014	314.231	390.924	465.536	302.588	399.153	354.764	350.809	389.815	373.235	410.65	449.124	428.734	430.11	450.092	381.908
OstStt3	346.225	367.011	474.089	403.047	363.785	398.573	384.978	444.334	421.143	371.983	361.711	426.632	461.309	444.691	323.23
Cct5	1063.81	397.162	469.202	1166.17	482.521	354.764	444.206	485.224	474.622	378.943	476.252	389.503	416.738	472.597	400.805
stv	215.391	414.836	365.342	273.54	389.048	354.764	485.209	423.889	426.714	368.116	399.389	372.69	359.911	393.38	391.854
CG42748	318.23	399.241	387.336	364.316	462.31	432.932	384.978	347.562	338.697	393.636	421.996	386.701	342.082	399.682	355.056
Eps-15	322.801	427.313	438.655	363.106	407.995	446.676	545.576	474.32	428.942	471.745	464.195	449.05	425.653	371.776	526.119
eIF3-S10	435.353	427.313	384.892	458.723	421.89	422.624	372.449	366.644	413.344	395.183	421.996	437.14	398.91	473.497	410.751
TfIIA-S	374.22	365.971	369.008	388.523	371.364	426.919	444.206	429.341	417.801	387.45	336.089	417.525	381.082	378.978	398.816
Tig	270.81	372.209	604.831	238.439	361.259	338.443	378.144	231.708	265.164	403.69	396.375	401.412	460.195	436.589	406.772
para	237.673	344.137	382.448	259.621	520.415	360.777	470.402	447.06	404.431	439.264	418.981	445.547	236.226	382.578	429.647
CG3760	564.473	432.511	543.737	590.652	315.786	352.187	399.785	436.156	350.953	346.462	354.175	370.588	348.768	370.876	312.29
mRpL12	669.026	428.352	493.64	570.076	365.048	359.059	367.893	392.541	387.719	434.624	319.511	384.599	327.597	402.382	388.87
pyd3	354.795	438.749	503.415	271.119	397.89	383.111	341.697	328.48	298.588	334.862	340.611	324.352	347.654	393.38	364.007
eIF-2gamma	572.472	356.614	400.777	518.636	378.943	362.495	337.141	313.487	310.844	321.715	369.246	318.748	463.538	418.586	376.936
MAPk-Ak2	407.929	372.209	373.895	424.834	437.048	454.407	338.28	425.252	440.083	409.104	432.546	419.627	384.425	375.377	394.838
mlt	301.662	427.313	344.57	359.475	492.626	491.344	466.986	421.163	450.111	457.051	501.874	446.247	439.024	353.772	439.593
Npl4	635.318	382.606	337.239	611.833	354.943	394.278	451.04	421.163	413.344	346.462	355.682	388.803	420.081	348.371	393.843
alphaCOP	376.506	410.678	420.327	433.306	373.89	396.855	468.125	338.021	352.067	384.356	330.061	363.583	428.996	400.582	406.772
Cdk5alpha	234.816	386.765	366.564	289.274	445.89	530.858	453.318	434.793	398.86	492.626	384.318	455.354	427.881	375.377	450.533
MP1	222.818	342.058	392.223	260.831	421.89	361.636	512.545	485.224	530.328	368.116	384.318	395.808	388.882	354.673	379.919
CG5021	384.504	397.162	459.427	398.811	368.838	393.419	412.314	497.491	495.79	440.811	373.768	473.569	391.11	369.076	384.892
obst-E	248.528	374.288	416.661	254.779	423.153	403.727	440.789	474.32	456.795	381.263	357.189	429.434	393.339	389.78	360.028
Rsf1	290.235	361.812	409.33	349.187	455.995	461.279	482.931	436.156	395.518	426.891	420.489	429.434	453.51	443.791	423.68
alpha-Man-Ia	301.662	426.273	483.865	330.426	413.048	489.626	388.395	538.38	443.426	461.692	382.81	384.599	328.711	411.384	428.653
CG12576	474.203	426.273	398.333	373.999	330.943	352.187	388.395	408.897	416.687	378.943	328.554	362.882	411.167	369.076	341.132
CG4658	356.509	405.479	309.136	392.154	516.626	422.624	384.978	412.985	373.235	438.491	369.246	402.113	406.71	401.482	380.914
Alg-2	408.5	385.725	342.126	410.309	405.469	365.072	465.847	327.117	374.349	401.37	388.839	390.204	439.024	444.691	405.778
CG7382	257.098	369.09	336.017	317.717	351.154	419.188	443.067	440.245	460.138	393.636	369.246	438.541	379.967	415.885	405.778
CG7016	253.099	360.772	362.898	251.148	349.891	416.611	411.175	426.615	413.344	428.437	390.346	386	381.082	423.087	346.105
CG6290	169.113	406.519	322.576	246.307	389.048	453.548	463.569	550.647	496.904	452.411	441.588	438.541	467.995	405.983	432.631
sls	397.074	357.653	469.202	280.802	410.522	380.534	420.287	306.672	398.86	389.77	348.146	346.069	308.654	371.776	392.849
l(3)01239	477.06	313.986	430.102	506.532	269.049	294.635	534.186	554.736	407.773	319.395	286.354	332.759	333.168	356.473	354.061
CG10939	367.364	422.114	472.868	387.918	402.943	335.007	318.917	440.245	453.453	366.569	336.089	380.396	344.311	373.576	403.789
CG5009	265.097	380.527	331.129	313.481	376.417	380.534	377.005	333.932	320.871	406.783	369.246	355.176	397.796	387.979	374.947
B52	645.602	455.384	492.418	714.713	402.943	397.714	375.866	388.452	395.518	395.183	328.554	424.53	344.311	362.774	403.789
CG42668	374.22	453.305	373.895	369.763	430.732	346.174	530.769	393.904	399.975	361.929	307.454	400.712	308.654	414.985	403.789
CG1598	382.219	432.511	408.108	361.895	346.101	348.751	354.226	321.665	451.225	371.983	308.961	367.786	404.481	411.384	407.767
Rpb12	462.205	333.741	344.57	441.173	376.417	383.97	365.616	400.719	410.002	358.062	352.668	368.487	352.111	398.782	358.039
CG31522	347.368	455.384	450.874	312.876	511.573	482.754	431.677	333.932	357.637	392.09	441.588	393.006	422.31	409.584	403.789
CG7766	401.073	401.32	405.664	384.892	442.1	373.662	414.592	414.348	427.828	412.197	349.654	374.792	359.911	377.177	340.137
Fit1	384.504	395.082	433.767	384.892	320.838	356.482	383.839	316.213	303.045	336.408	299.918	353.775	368.825	371.776	452.522
Unc-76	275.381	418.995	408.108	280.197	454.732	457.843	435.094	389.815	461.252	383.583	409.939	413.322	356.568	330.368	402.794
Gint3	293.663	391.963	401.999	371.578	356.206	409.74	430.538	317.576	344.268	394.41	400.896	437.841	393.339	398.782	402.794
Vps24	335.37	421.075	387.336	292.3	386.522	330.712	381.561	449.786	482.421	402.917	438.574	377.594	349.882	327.667	323.23
Spn27A	281.094	354.534	387.336	230.572	396.627	350.469	447.623	400.719	435.627	412.197	444.603	449.05	371.053	401.482	347.099
Pxn	269.667	373.249	400.777	306.219	418.1	505.947	454.457	378.911	391.061	457.051	408.432	439.242	386.653	450.992	411.745
CG5938	321.658	417.955	433.767	328.611	407.995	401.15	353.087	380.274	418.915	435.398	361.711	347.47	345.425	389.78	369.974
Prosalpha6	534.764	447.067	586.502	515.005	390.311	314.391	373.588	396.63	401.089	338.728	348.146	327.855	483.595	409.584	379.919
Ubc7	270.81	359.733	354.345	358.869	440.837	357.341	457.874	467.505	479.078	395.957	363.218	357.979	373.282	405.983	368.979
DnaJ-H	382.219	458.503	439.877	323.769	424.416	433.791	422.565	399.356	330.898	425.344	375.275	409.118	372.168	368.175	399.81
CG13360	229.674	373.249	427.658	287.459	402.943	422.624	391.812	348.925	353.181	470.198	529.002	414.022	522.595	516.706	512.195
l(1)G0320	437.067	351.415	498.527	360.08	382.732	345.315	316.639	363.918	375.464	300.834	349.654	297.031	332.054	373.576	310.301
Cyp6a17	142.261	220.414	186.948	347.371	493.889	489.626	381.561	384.363	489.105	336.408	298.411	283.02	401.139	400.582	369.974
CG3829	264.525	353.495	475.311	275.96	322.101	322.122	299.554	305.309	348.724	357.289	453.645	322.951	349.882	379.878	335.164
CG15735	453.635	416.916	410.552	446.62	389.048	408.881	424.843	381.637	358.752	359.609	378.289	399.311	308.654	322.266	401.8
Reg-5	254.813	374.288	359.233	248.122	410.522	372.803	382.7	370.733	442.312	366.569	324.032	397.91	342.082	368.175	398.816
mRpL33	263.383	319.185	329.908	361.895	335.996	374.521	384.978	366.644	456.795	419.93	444.603	422.429	402.253	437.49	364.007
Amy-d	657.6	187.144	141.738	1177.07	601.256	667.437	366.754	404.808	389.947	716.898	614.908	851.863	1136.56	574.318	687.236
Hexo1	298.234	336.86	373.895	278.986	246.313	384.829	330.307	393.904	473.507	354.969	349.654	369.187	357.682	386.179	422.685
sNPF	173.113	360.772	276.145	288.669	468.626	443.24	420.287	383	448.996	459.371	482.281	518.404	288.597	325.867	375.941
CG3719	410.785	415.876	439.877	340.714	381.469	353.046	447.623	466.142	393.29	358.836	455.153	388.803	405.596	398.782	365.996
CG10960	492.486	443.948	434.989	410.309	367.575	377.098	353.087	340.747	393.29	376.623	394.867	371.99	404.481	359.173	356.05
Mtp	288.521	317.106	487.53	312.271	395.364	432.073	416.87	339.384	352.067	302.381	337.597	353.775	396.682	378.978	331.186
tal-AA	229.103	291.113	295.695	263.252	370.101	412.317	462.43	419.8	372.121	422.251	409.939	378.995	394.453	398.782	455.505
CG14977	284.522	306.709	415.439	304.404	250.102	393.419	379.283	395.267	436.741	389.77	379.796	411.22	414.51	358.273	345.11
gol	286.236	455.384	458.205	227.546	311.996	340.161	346.253	407.534	397.746	522.786	486.802	541.522	426.767	490.6	497.277
lap	262.811	380.527	323.798	356.449	404.206	444.958	361.06	429.341	368.779	440.811	414.46	418.226	359.911	359.173	421.691
CG5037	394.788	396.122	460.649	415.151	338.522	341.02	316.639	425.252	391.061	423.797	349.654	393.006	449.052	437.49	385.887
alpha-Est1	169.685	289.034	230.935	297.141	325.891	369.367	421.426	407.534	447.882	454.731	428.024	440.643	511.452	395.181	441.582
CG34423	490.772	310.867	282.254	319.533	472.416	390.842	421.426	350.288	441.198	306.248	387.332	280.218	332.054	369.076	273.502
Ntf-2	451.921	338.939	391.002	410.915	357.47	348.751	415.731	433.43	373.235	378.943	396.375	378.995	316.454	364.575	336.159
Jheh1	279.38	398.201	334.795	318.928	496.415	473.305	446.484	545.195	437.855	391.316	381.303	386	424.538	457.294	388.87
msta	226.246	382.606	349.458	249.333	357.47	470.728	356.504	344.836	465.708	448.545	358.696	449.75	395.567	420.386	402.794
Rpn1	518.195	546.877	653.706	469.617	368.838	358.2	379.283	370.733	295.246	339.502	355.682	327.855	347.654	385.279	351.077
Klc	338.798	420.035	334.795	377.025	443.363	404.586	371.31	343.473	330.898	429.984	406.924	322.951	408.939	403.283	425.669
cni	322.801	350.376	315.245	341.319	399.153	380.534	340.558	388.452	399.975	385.903	357.189	380.396	386.653	408.684	372.958
CG2918	373.649	349.336	334.795	386.102	341.049	382.252	412.314	418.437	440.083	392.09	307.454	353.075	382.196	407.783	336.159
rin	577.042	343.098	416.661	616.674	495.152	398.573	437.372	368.007	367.665	403.69	409.939	348.872	311.997	354.673	368.979
CG10126	210.249	357.653	336.017	309.85	390.311	394.278	445.345	362.555	385.491	385.13	418.981	362.882	400.024	372.676	391.854
SF2	658.171	348.296	449.652	614.254	382.732	362.495	383.839	353.014	405.545	379.716	321.018	399.311	343.196	410.484	391.854
mxt	308.518	344.137	337.239	314.692	426.942	376.239	412.314	381.637	387.719	409.877	385.825	387.402	391.11	411.384	386.881
Nhe3	277.095	381.566	332.351	301.378	392.838	383.111	379.283	430.704	403.317	419.157	322.525	395.808	406.71	370.876	422.685
Rpn2	610.751	688.275	722.131	516.215	351.154	374.521	347.392	317.576	317.529	349.555	314.99	374.091	356.568	397.881	314.279
bif	534.764	363.892	401.999	478.694	375.154	340.161	433.955	407.534	346.496	344.915	287.861	381.097	308.654	331.268	391.854
drk	397.074	367.011	365.342	375.814	330.943	351.328	293.859	303.946	399.975	320.168	330.061	311.042	317.568	320.466	318.257
exd	367.936	322.304	311.579	341.924	463.574	378.816	400.924	318.939	385.491	395.957	358.696	365.685	435.681	364.575	388.87
tok	236.53	400.281	431.324	260.226	402.943	377.957	387.256	327.117	371.007	436.944	437.067	398.61	356.568	351.072	363.012
AGO2	365.079	439.789	326.242	314.086	353.68	387.406	281.33	388.452	383.262	342.595	465.702	365.685	337.625	343.87	460.478
fbl	298.805	357.653	392.223	372.788	373.89	395.137	320.056	355.74	377.692	316.301	325.54	348.171	347.654	352.872	345.11
Tsp74F	434.781	501.131	453.318	370.368	317.049	344.456	381.561	317.576	418.915	359.609	405.417	392.305	435.681	369.976	351.077
CG15739	225.104	326.463	403.22	303.798	447.153	426.919	391.812	348.925	379.92	392.863	399.389	423.129	422.31	496.902	386.881
Mppe	222.247	360.772	298.139	241.465	425.679	448.394	374.727	302.583	301.931	470.972	565.173	520.505	543.766	558.114	509.211
CG2017	313.088	370.13	400.777	338.293	357.47	334.148	387.256	329.843	366.55	416.064	343.625	369.187	325.368	374.477	400.805
CG5830	265.668	319.185	305.47	302.588	453.468	394.278	349.67	350.288	316.414	375.849	372.261	366.385	311.997	347.471	404.783
stai	440.495	481.377	463.093	414.546	473.679	380.534	359.921	351.651	340.925	429.984	441.588	415.423	372.168	329.467	372.958
wdp	289.092	423.154	373.895	294.116	343.575	319.545	329.168	213.989	319.757	334.088	275.804	348.872	335.396	349.271	362.017
CG34191	431.925	350.376	431.324	368.552	317.049	290.34	369.032	438.882	434.513	358.836	302.933	332.759	406.71	416.785	358.039
GV1	316.516	507.369	607.274	261.436	389.048	362.495	395.229	333.932	333.126	409.104	318.004	407.717	396.682	410.484	416.718
Cyp4ac1	375.934	397.162	646.375	351.002	540.625	457.843	314.361	340.747	385.491	330.222	336.089	298.432	320.911	519.406	365.001
unc79	202.822	422.114	349.458	237.834	406.732	397.714	479.514	436.156	391.061	467.105	370.753	397.209	362.139	389.78	456.5
CG17680	382.219	383.646	430.102	355.238	279.155	332.43	439.65	500.217	444.54	419.157	394.867	327.855	335.396	368.175	346.105
CG6218	230.246	434.59	409.33	249.938	337.259	359.918	408.897	280.776	313.072	372.756	381.303	386.701	395.567	372.676	292.399
CG9205	328.514	342.058	356.789	340.714	306.944	389.124	394.09	442.971	404.431	341.822	358.696	371.99	358.796	372.676	334.17
CG43693	362.794	382.606	380.005	374.604	405.469	426.919	392.951	388.452	335.355	415.29	372.261	399.311	446.824	362.774	382.903
spi	266.239	279.677	384.892	335.268	397.89	338.443	513.684	448.423	434.513	442.358	387.332	398.61	338.739	343.87	359.034
kay	289.664	370.13	347.014	300.772	452.205	388.265	428.26	377.548	420.029	381.263	352.668	388.803	417.853	340.27	420.696
lolal	548.476	431.471	423.992	447.225	358.733	332.43	365.616	346.199	313.072	318.621	412.953	357.979	338.739	345.671	339.143
AsnS	387.361	318.145	392.223	432.701	293.049	311.814	390.673	457.964	403.317	296.194	283.34	299.133	483.595	434.789	370.968
CG4797	246.814	387.804	353.123	273.54	367.575	436.368	304.11	354.377	455.681	371.209	363.218	334.16	372.168	441.99	394.838
Ras85D	365.079	398.201	333.573	414.546	434.521	360.777	380.422	381.637	363.208	402.917	376.782	308.941	311.997	337.569	394.838
mamo	218.819	349.336	343.348	268.093	439.574	403.727	405.48	427.978	440.083	387.45	470.224	333.46	274.111	344.771	402.794
eIF4G	447.922	322.304	339.683	477.484	390.311	354.764	365.616	365.281	313.072	335.635	351.161	328.556	344.311	395.181	373.952
PlexA	316.516	364.931	257.817	366.131	366.312	389.124	353.087	359.829	391.061	377.396	378.289	353.075	308.654	381.678	365.996
Rpn8	517.053	536.48	652.484	462.354	352.417	298.07	301.832	290.317	301.931	360.382	352.668	356.578	355.453	374.477	343.121
par-6	253.67	307.748	272.479	370.973	450.942	355.623	437.372	402.082	394.404	388.223	360.204	372.69	446.824	342.97	369.974
CG34331	253.67	342.058	412.995	237.834	299.365	401.15	267.662	301.22	265.164	353.422	358.696	343.968	326.482	432.088	378.925
CG2765	423.926	304.629	336.017	478.694	339.786	350.469	346.253	373.459	406.659	313.981	369.246	358.679	512.566	342.97	384.892
Ost48	370.221	313.986	353.123	434.516	314.523	395.137	384.978	380.274	424.485	324.808	366.232	389.503	453.51	368.175	337.154
sgll	400.502	403.4	421.549	336.478	424.416	347.892	383.839	361.192	334.241	363.476	280.326	386	423.424	435.689	387.876
Atg3	351.939	428.352	411.774	378.84	339.786	350.469	425.982	366.644	378.806	354.195	330.061	395.108	425.653	336.669	362.017
CG14945	195.966	369.09	361.676	255.384	396.627	386.547	296.137	343.473	332.012	381.263	336.089	357.278	441.253	412.284	401.8
CG6330	263.383	423.154	353.123	228.151	347.364	337.584	307.527	316.213	323.099	385.903	443.096	390.904	386.653	387.979	416.718
CG31974	341.083	345.177	366.564	345.556	404.206	433.791	328.029	343.473	433.399	346.462	325.54	295.63	314.225	281.758	311.295
Galphas	230.246	403.4	431.324	285.643	296.839	366.79	408.897	366.644	357.637	371.983	370.753	341.166	346.539	341.17	339.143
CG7646	229.103	349.336	328.686	278.381	370.101	383.97	379.283	365.281	313.072	403.69	382.81	388.102	330.939	378.077	380.914
CG44085	289.092	378.447	537.627	254.174	406.732	348.751	373.588	261.694	362.094	350.329	330.061	296.331	295.283	334.869	376.936
CG15465	221.676	401.32	358.011	262.041	459.784	413.176	415.731	418.437	402.203	425.344	455.153	381.097	327.597	329.467	419.702
rg	221.676	401.32	358.011	262.041	459.784	413.176	416.87	418.437	403.317	426.891	455.153	381.097	327.597	329.467	419.702
CG45085	459.92	432.511	404.442	377.025	367.575	334.148	349.67	361.192	387.719	324.035	333.075	325.053	304.197	384.379	369.974
CG8026	459.92	432.511	404.442	377.025	367.575	334.148	349.67	361.192	387.719	324.035	333.075	325.053	304.197	384.379	369.974
orb2	206.25	455.384	350.68	248.727	439.574	385.688	372.449	408.897	376.578	381.263	421.996	407.017	357.682	349.271	376.936
retm	334.799	486.575	463.093	246.307	333.47	397.714	281.33	344.836	339.811	350.329	402.403	339.764	383.31	381.678	366.99
CG43346	372.506	344.137	382.448	340.109	390.311	391.701	399.785	406.171	357.637	382.036	384.318	355.176	396.682	367.275	347.099
Taf12	385.076	365.971	376.339	373.999	356.206	372.803	350.809	370.733	401.089	384.356	349.654	320.85	346.539	333.968	375.941
CaBP1	389.075	355.574	373.895	426.649	362.522	359.059	407.758	323.028	381.034	307.794	321.018	305.438	446.824	391.58	372.958
AnxB11	244.529	348.296	388.558	325.585	301.891	280.891	391.812	385.726	412.23	320.168	352.668	308.24	347.654	394.281	378.925
Amph	255.384	369.09	450.874	330.426	443.363	368.508	473.819	459.327	410.002	296.194	308.961	356.578	346.539	331.268	373.952
CG7530	451.35	416.916	500.971	383.076	395.364	389.983	438.511	343.473	369.893	273.767	331.568	280.919	323.139	361.874	274.497
Drip	250.813	356.614	367.786	291.695	368.838	390.842	348.531	327.117	307.501	382.81	328.554	414.022	432.338	316.865	373.952
CG16799	386.218	373.249	459.427	396.995	472.416	382.252	381.561	354.377	387.719	400.597	364.725	306.839	394.453	411.384	308.312
Ostgamma	331.371	388.844	453.318	383.682	381.469	322.981	392.951	452.512	332.012	331.768	305.947	314.545	346.539	445.591	340.137
Synj	261.097	350.376	362.898	323.164	420.627	452.689	351.948	340.747	374.349	486.439	379.796	393.706	415.624	426.687	499.266
CG5171	248.528	289.034	421.549	263.857	382.732	351.328	326.89	400.719	327.556	393.636	366.232	341.166	417.853	377.177	361.023
SmD2	561.616	384.685	448.43	529.529	351.154	344.456	239.188	313.487	399.975	350.329	440.081	355.176	410.053	372.676	361.023
vib	287.378	317.106	370.23	334.662	397.89	427.778	443.067	404.808	338.697	385.13	343.625	350.273	344.311	332.168	386.881
CG16885	1248.92	3022.38	4085.97	208.786	248.839	221.62	224.381	216.715	222.827	361.929	269.776	364.984	323.139	337.569	483.353
GstE1	204.536	319.185	260.26	335.873	574.73	529.999	536.464	509.758	608.318	360.382	405.417	384.599	385.539	360.074	343.121
CG5191	270.239	388.844	361.676	254.779	368.838	329.853	377.005	441.608	415.572	313.981	357.189	322.951	396.682	337.569	357.045
CG17111	214.248	396.122	359.233	228.757	291.786	331.571	353.087	335.295	291.903	360.382	366.232	402.113	384.425	371.776	371.963
zetaCOP	339.941	310.867	376.339	393.97	300.628	321.263	356.504	373.459	387.719	324.808	302.933	336.962	389.996	350.172	354.061
Dgkepsilon	265.668	365.971	326.242	311.666	378.943	399.432	405.48	402.082	353.181	414.517	421.996	416.824	396.682	398.782	415.723
CG5793	379.362	382.606	619.493	245.096	305.681	359.918	333.724	389.815	362.094	374.303	287.861	369.888	335.396	325.867	344.115
CG1910	534.764	350.376	359.233	438.753	414.311	374.521	332.585	338.021	373.235	288.461	402.403	353.075	349.882	360.074	369.974
Ten-a	185.111	320.225	288.364	241.465	471.152	420.906	353.087	414.348	414.458	436.171	354.175	439.942	385.539	376.277	430.642
Ance-4	293.663	376.368	384.892	202.734	352.417	340.161	338.28	417.074	354.295	314.755	319.511	299.833	342.082	349.271	337.154
Xrp1	289.092	417.955	355.567	292.905	431.995	381.393	387.256	414.348	405.545	343.369	378.289	364.284	311.997	295.26	303.339
viaf	454.206	372.209	339.683	493.218	368.838	306.66	453.318	432.067	408.888	361.929	394.867	367.786	397.796	392.48	363.012
St1	243.386	318.145	389.78	283.828	420.627	425.201	378.144	366.644	317.529	395.183	429.531	345.369	359.911	423.087	417.712
jagn	449.065	367.011	452.096	321.348	361.259	334.148	359.921	256.242	333.126	346.462	346.639	293.529	408.939	382.578	355.056
Arp1	339.941	323.344	331.129	346.161	358.733	341.02	382.7	272.598	301.931	300.061	358.696	359.38	374.396	349.271	355.056
Arpc4	365.079	364.931	358.011	397.601	354.943	298.07	386.117	339.384	385.491	377.396	361.711	330.657	412.281	359.173	373.952
alpha-Est8	223.39	409.638	486.308	263.252	428.206	371.944	307.527	248.064	254.023	317.075	339.104	332.759	301.968	320.466	383.898
pdgy	318.802	421.075	389.78	363.711	270.313	367.649	398.646	452.512	417.801	330.995	343.625	364.984	343.196	303.362	337.154
CG5862	323.943	322.304	389.78	327.4	293.049	359.059	363.338	417.074	288.561	341.049	364.725	366.385	411.167	396.081	353.066
CG17271	319.373	356.614	365.342	357.659	351.154	316.968	422.565	415.711	327.556	378.169	421.996	387.402	334.282	317.765	344.115
DENR	342.226	380.527	384.892	383.076	327.154	335.007	342.836	272.598	266.278	354.969	384.318	341.866	357.682	367.275	291.404
nuf	302.804	354.534	309.136	381.866	437.048	424.342	334.863	271.235	373.235	412.197	393.36	310.342	328.711	345.671	365.996
baf	479.916	299.431	348.236	463.565	289.26	335.007	318.917	344.836	329.784	362.702	373.768	341.166	313.111	375.377	370.968
rush	384.504	338.939	351.901	386.707	376.417	404.586	312.083	335.295	290.789	357.289	345.132	380.396	410.053	406.883	338.148
AdSL	412.499	327.502	543.737	347.976	317.049	242.236	279.052	391.178	293.018	284.594	280.326	325.754	281.911	342.97	266.54
frc	370.221	277.597	289.586	364.316	317.049	293.776	357.643	368.007	415.572	323.261	313.483	360.08	314.225	315.965	357.045
CG32174	370.221	277.597	289.586	364.316	317.049	293.776	357.643	368.007	415.572	323.261	313.483	360.08	314.225	315.965	357.045
CG42371	358.223	360.772	361.676	287.459	314.523	335.007	353.087	318.939	332.012	317.848	355.682	313.144	385.539	346.571	340.137
Tfb5	310.803	374.288	334.795	347.371	293.049	383.111	353.087	434.793	436.741	412.97	414.46	404.215	393.339	351.972	337.154
CG7048	417.641	298.391	448.43	412.73	320.838	276.596	396.368	317.576	330.898	335.635	293.89	322.951	340.968	369.076	322.235
Sac1	295.948	328.542	296.917	295.931	274.102	331.571	418.009	400.719	375.464	341.822	316.497	311.743	325.368	330.368	314.279
CG43078	217.105	335.82	270.035	229.362	338.522	339.302	324.612	278.05	338.697	376.623	348.146	330.657	354.339	344.771	374.947
tna	211.963	406.519	305.47	232.388	381.469	341.879	328.029	373.459	366.55	348.009	423.503	354.476	304.197	307.863	366.99
CG32544	159.401	368.05	322.576	236.019	453.468	372.803	330.307	387.089	342.039	378.169	403.91	383.198	352.111	351.972	389.865
p120ctn	319.944	326.463	331.129	327.4	448.416	402.009	329.168	308.035	348.724	392.09	406.924	398.61	394.453	389.78	379.919
CG8507	526.765	380.527	317.689	472.642	392.838	355.623	296.137	332.569	295.246	290.007	393.36	312.443	374.396	333.068	297.371
CG9281	558.76	325.423	409.33	492.613	337.259	384.829	333.724	313.487	336.469	286.14	372.261	320.149	346.539	388.88	324.224
Glut4EF	254.813	475.138	386.114	281.407	461.047	353.905	370.171	381.637	363.208	320.941	399.389	319.449	281.911	323.166	358.039
Sec13	385.647	353.495	369.008	418.177	276.628	311.814	380.422	373.459	339.811	363.476	251.69	325.754	435.681	342.07	363.012
Esyt2	189.11	336.86	309.136	263.252	411.785	363.354	415.731	290.317	329.784	347.235	425.01	383.198	332.054	369.976	320.246
scrt	181.683	359.733	298.139	234.203	375.154	368.508	398.646	376.185	386.605	369.663	363.218	371.99	300.854	342.97	387.876
Usp47	270.239	318.145	241.932	303.193	401.68	399.432	415.731	318.939	328.67	299.287	367.739	388.803	347.654	362.774	342.126
CG17698	231.388	347.257	348.236	301.983	411.785	398.573	353.087	404.808	379.92	420.704	408.432	381.097	367.71	419.486	442.576
CG5168	391.36	356.614	362.898	367.342	378.943	331.571	395.229	421.163	347.61	321.715	310.468	298.432	326.482	334.869	298.366
Dmtn	280.522	306.709	372.673	297.141	337.259	331.571	318.917	347.562	243.996	355.742	396.375	354.476	309.768	371.776	363.012
CG9427	208.535	351.415	388.558	240.255	375.154	405.445	388.395	422.526	375.464	410.65	423.503	395.808	462.424	433.889	455.505
Ide	270.81	361.812	339.683	340.109	324.628	422.624	390.673	348.925	345.382	339.502	421.996	374.091	383.31	321.366	363.012
me31B	1876.24	292.153	333.573	1804.03	339.786	395.137	326.89	381.637	405.545	361.156	408.432	348.171	354.339	332.168	356.05
CG17337	565.616	309.828	315.245	527.108	407.995	419.188	355.365	231.708	272.963	345.689	428.024	313.144	368.825	384.379	347.099
CG6435	146.832	326.463	289.586	234.203	346.101	317.827	473.819	494.765	432.284	421.477	375.275	367.786	308.654	361.874	365.001
Hipk	271.381	403.4	344.57	252.358	433.258	360.777	320.056	348.925	281.876	324.035	328.554	314.545	346.539	346.571	299.361
CG1309	257.098	335.82	305.47	321.348	365.048	381.393	399.785	425.252	379.92	395.957	345.132	414.022	431.224	395.181	361.023
GstO3	370.221	410.678	387.336	304.404	376.417	353.905	362.199	366.644	353.181	375.076	394.867	371.99	394.453	315.965	358.039
rhea	270.81	401.32	281.032	266.883	323.365	311.814	271.079	298.494	313.072	338.728	382.81	336.262	338.739	360.974	329.197
CG15118	251.956	298.391	305.47	317.112	458.521	365.931	397.507	324.391	443.426	361.156	345.132	311.743	339.854	351.072	298.366
lama	334.799	329.582	342.126	314.692	399.153	320.404	304.11	414.348	366.55	295.421	346.639	310.342	313.111	297.061	361.023
CG6412	327.371	352.455	284.698	349.792	291.786	353.046	369.032	338.021	318.643	361.156	370.753	364.284	340.968	342.07	312.29
CG7484	270.81	361.812	322.576	286.853	317.049	354.764	312.083	331.206	375.464	320.168	342.118	348.872	403.367	307.863	377.93
Vha100-2	565.616	399.241	337.239	532.555	411.785	350.469	320.056	359.829	336.469	312.434	360.204	303.336	373.282	383.478	360.028
dco	763.867	352.455	358.011	620.305	375.154	332.43	390.673	313.487	399.975	342.595	319.511	347.47	422.31	279.057	380.914
CG7300	258.241	349.336	384.892	232.388	423.153	452.689	384.978	320.302	264.05	370.436	360.204	377.594	401.139	440.19	336.159
deltaCOP	367.364	306.709	321.354	321.348	362.522	385.688	323.473	280.776	339.811	304.701	351.161	343.968	319.797	401.482	332.181
CG13917	230.246	393.003	296.917	229.362	325.891	351.328	355.365	362.555	450.111	378.169	336.089	335.561	307.54	277.257	323.23
CG15765	234.245	373.249	307.914	212.417	396.627	411.458	362.199	411.622	389.947	436.171	361.711	369.187	287.483	332.168	475.397
CG4612	355.367	337.899	361.676	357.054	378.943	373.662	337.141	417.074	345.382	367.342	394.867	326.454	299.74	342.97	359.034
mura	232.531	375.328	342.126	237.229	381.469	342.738	372.449	309.398	372.121	375.076	393.36	341.866	245.14	336.669	308.312
Ace	221.104	341.018	250.485	206.365	367.575	426.919	283.608	387.089	350.953	366.569	355.682	355.176	379.967	370.876	399.81
CG10560	205.678	320.225	310.358	233.598	310.733	323.84	437.372	358.466	395.518	378.943	397.882	365.685	405.596	357.373	415.723
Mbs	316.516	311.907	296.917	290.484	454.732	341.879	348.531	402.082	334.241	346.462	327.047	337.663	288.597	337.569	402.794
spen	277.666	399.241	328.686	240.86	318.312	327.276	304.11	335.295	332.012	316.301	296.904	353.075	301.968	241.249	368.979
spict	279.951	304.629	381.227	295.326	341.049	335.007	472.68	370.733	333.126	327.128	253.197	344.668	400.024	323.166	414.729
beta'COP	346.797	342.058	328.686	363.106	282.944	341.879	382.7	316.213	338.697	327.902	268.269	374.792	375.51	324.066	294.388
CG9649	206.821	341.018	414.217	243.281	445.89	353.046	318.917	348.925	275.191	299.287	298.411	286.523	327.597	360.974	281.459
cv-d	205.107	356.614	333.573	254.779	353.68	384.829	338.28	310.761	353.181	393.636	336.089	334.16	378.853	382.578	332.181
CG13298	332.513	277.597	336.017	410.309	298.102	312.673	288.164	339.384	326.442	350.329	330.061	331.358	279.683	362.774	333.175
U2af50	425.069	303.59	293.251	476.274	330.943	287.763	330.307	328.48	349.838	387.45	382.81	349.572	340.968	368.175	360.028
CG10565	509.054	306.709	382.448	510.163	286.733	322.122	377.005	339.384	355.409	296.194	354.175	369.888	325.368	351.072	318.257
Pkc98E	199.394	357.653	292.029	297.141	438.311	437.227	382.7	426.615	337.583	398.277	418.981	368.487	281.911	319.565	390.859
l(3)02640	505.626	371.169	371.452	489.587	311.996	364.213	406.619	433.43	436.741	307.021	376.782	361.481	310.882	339.369	337.154
CG7394	358.795	355.574	480.199	387.918	332.207	302.365	325.751	348.925	310.844	375.076	366.232	348.171	346.539	385.279	336.159
CG5027	251.385	351.415	393.445	252.964	298.102	353.905	325.751	362.555	393.29	354.969	313.483	345.369	327.597	336.669	368.979
AP-1mu	342.226	376.368	380.005	349.792	373.89	384.829	392.951	373.459	339.811	360.382	376.782	322.251	332.054	347.471	335.164
CG5861	295.377	353.495	310.358	355.238	327.154	358.2	329.168	388.452	311.958	388.223	346.639	335.561	296.397	302.462	365.001
CG11076	461.634	325.423	392.223	458.723	361.259	371.085	343.975	303.946	340.925	306.248	316.497	298.432	355.453	367.275	323.23
CG12581	203.393	383.646	432.546	208.181	334.733	335.007	345.114	353.014	307.501	350.329	311.975	386.701	318.682	332.168	386.881
stck	278.237	346.217	307.914	353.423	327.154	353.046	271.079	335.295	336.469	358.836	308.961	338.363	383.31	322.266	365.996
CG7770	412.499	320.225	384.892	404.863	291.786	323.84	323.473	415.711	376.578	395.183	345.132	361.481	386.653	337.569	291.404
CG17593	446.208	370.13	377.561	433.306	335.996	316.109	406.619	388.452	366.55	334.862	322.525	323.652	338.739	324.066	320.246
Syx5	280.522	370.13	299.361	297.141	313.259	312.673	300.693	271.235	299.702	309.341	272.79	323.652	304.197	326.767	291.404
mRpL30	427.925	352.455	428.88	366.131	333.47	293.776	373.588	459.327	523.643	328.675	304.44	359.38	369.939	337.569	329.197
Crk	301.662	351.415	300.582	329.821	344.838	341.879	347.392	310.761	356.523	366.569	418.981	392.305	291.94	324.066	355.056
Ndfip	385.076	404.439	417.883	314.086	380.206	361.636	333.724	368.007	349.838	360.382	357.189	336.262	365.482	322.266	321.241
Df31	894.701	351.415	325.02	918.052	439.574	420.906	324.612	293.043	275.191	409.104	396.375	396.509	369.939	371.776	394.838
CG43729	217.105	383.646	332.351	246.912	335.996	316.968	527.352	472.957	392.176	336.408	293.89	350.273	299.74	300.662	322.235
prtp	297.662	373.249	497.305	328.611	281.681	327.276	298.415	316.213	342.039	307.794	302.933	281.619	314.225	313.264	236.704
rdgB	273.667	369.09	298.139	231.177	382.732	336.725	256.273	332.569	375.464	353.422	334.582	358.679	343.196	321.366	351.077
CG5162	341.083	483.456	332.351	316.507	394.101	462.138	392.951	395.267	395.518	375.849	307.454	473.569	498.08	338.469	452.522
gus	761.581	309.828	298.139	658.432	437.048	348.751	366.754	332.569	342.039	358.062	376.782	353.775	303.083	301.562	370.968
Rpi	495.342	417.955	542.515	335.873	287.997	285.186	296.137	269.872	276.306	296.967	311.975	304.737	396.682	368.175	312.29
godzilla	271.381	343.098	326.242	308.64	423.153	413.176	370.171	331.206	329.784	341.049	366.232	367.786	378.853	396.981	346.105
Pdk1	359.366	263.042	205.276	375.209	348.628	307.519	313.222	264.42	300.816	340.275	381.303	336.262	394.453	301.562	355.056
aret	1231.79	361.812	288.364	1235.77	429.469	390.842	350.809	392.541	335.355	354.195	301.426	415.423	299.74	325.867	382.903
CG7324	258.241	297.351	317.689	359.475	354.943	360.777	378.144	303.946	288.561	354.195	290.876	355.176	300.854	318.665	331.186
CG15021	378.791	769.371	989.723	197.893	204.629	276.596	318.917	325.754	290.789	382.036	397.882	334.861	356.568	357.373	416.718
Rpn12	505.626	412.757	554.734	478.694	368.838	303.224	276.774	290.317	272.963	281.5	337.597	335.561	365.482	354.673	293.393
CG8258	770.723	300.47	285.92	824.25	239.997	303.224	379.283	286.228	334.241	357.289	343.625	346.77	330.939	325.867	319.252
CG6950	291.949	274.478	334.795	308.64	263.997	341.879	314.361	359.829	384.377	293.101	287.861	334.16	396.682	297.061	265.546
Nep4	163.971	389.884	279.811	245.096	351.154	354.764	338.28	325.754	346.496	409.877	342.118	400.011	344.311	317.765	363.012
ImpL2	326.229	311.907	491.196	298.957	378.943	303.224	312.083	381.637	324.213	306.248	354.175	280.919	401.139	356.473	331.186
CG15353	217.105	295.272	283.476	297.141	366.312	355.623	381.561	294.405	335.355	390.543	403.91	403.514	471.338	497.802	380.914
CR44922	299.376	546.877	482.643	187.605	349.891	352.187	390.673	332.569	338.697	345.689	351.161	357.278	297.511	316.865	340.137
CG13920	211.963	306.709	322.576	229.362	295.575	302.365	407.758	370.733	325.327	314.755	287.861	291.427	371.053	320.466	348.094
Adar	269.667	362.852	366.564	282.617	419.364	346.174	396.368	395.267	377.692	356.516	384.318	322.951	265.197	316.865	378.925
CG31326	474.203	685.156	817.438	191.236	265.26	315.25	328.029	283.502	316.414	319.395	345.132	298.432	274.111	266.455	324.224
CG13784	283.95	356.614	430.102	260.226	396.627	340.161	320.056	306.672	386.605	297.741	330.061	334.861	325.368	329.467	364.007
EMC3	297.662	299.431	294.473	384.287	354.943	332.43	361.06	343.473	342.039	312.434	384.318	351.674	421.196	372.676	350.083
pnut	453.635	348.296	317.689	474.458	406.732	399.432	361.06	283.502	272.963	335.635	391.853	328.556	391.11	366.375	369.974
Spase12	310.803	335.82	322.576	371.578	305.681	325.558	380.422	355.74	342.039	316.301	340.611	338.363	332.054	334.869	355.056
CG42268	186.825	364.931	338.461	212.417	342.312	418.329	259.69	308.035	259.593	377.396	388.839	374.091	297.511	339.369	344.115
AP-2alpha	393.074	379.487	333.573	381.866	386.522	405.445	364.477	355.74	387.719	411.424	441.588	405.616	352.111	342.97	367.985
pncr016:2R	203.964	233.93	381.227	192.446	328.417	250.826	289.303	354.377	278.534	372.756	400.896	423.129	363.253	425.787	344.115
Nplp1	165.685	328.542	252.929	211.812	375.154	335.866	201.601	321.665	299.702	445.451	444.603	427.333	309.768	359.173	345.11
CtBP	390.218	294.232	345.792	343.135	396.627	338.443	326.89	332.569	267.392	270.673	355.682	328.556	283.026	351.972	328.203
Aplip1	222.247	395.082	281.032	217.863	295.575	300.647	386.117	434.793	369.893	319.395	292.383	374.792	245.14	288.959	310.301
Fdx2	440.495	324.383	427.658	384.287	295.575	297.211	297.276	351.651	336.469	324.035	348.146	334.16	411.167	403.283	291.404
Ilk	341.083	319.185	377.561	277.776	325.891	360.777	290.442	298.494	319.757	303.928	352.668	302.636	322.025	315.064	310.301
CG8726	262.24	287.994	287.142	328.005	357.47	299.788	336.002	306.672	350.953	336.408	327.047	320.149	396.682	327.667	301.35
Su(Tpl)	351.939	315.026	373.895	363.106	357.47	351.328	326.89	339.384	291.903	342.595	387.332	315.946	286.368	315.064	340.137
CG12107	482.202	298.391	356.789	432.096	295.575	322.981	273.357	376.185	356.523	314.755	298.411	341.166	388.882	333.068	324.224
sug	144.546	254.724	217.495	389.128	294.312	332.43	395.229	527.477	505.817	448.545	391.853	404.215	317.568	445.591	371.963
CG8108	569.044	346.217	293.251	538.607	327.154	337.584	328.029	343.473	345.382	364.249	354.175	348.872	278.569	275.456	386.881
FKBP59	432.496	343.098	331.129	539.817	371.364	341.879	334.863	283.502	342.039	387.45	376.782	374.091	310.882	402.382	347.099
iPLA2-VIA	311.946	317.106	406.886	369.763	338.522	421.765	374.727	357.103	388.833	344.915	357.189	300.534	332.054	423.987	347.099
CG9629	282.808	345.177	441.099	226.336	257.681	331.571	248.3	346.199	291.903	377.396	358.696	368.487	348.768	378.978	349.088
CG17032	254.813	361.812	369.008	213.627	255.155	253.403	258.551	327.117	272.963	322.488	284.847	361.481	385.539	423.087	380.914
galectin	303.376	307.748	311.579	329.821	328.417	298.929	330.307	231.708	362.094	333.315	274.297	311.743	303.083	319.565	309.306
Hop	642.174	303.59	361.676	668.114	383.996	329.853	429.399	376.185	366.55	317.848	394.867	353.775	346.539	275.456	336.159
CG42512	167.971	252.645	248.042	221.494	389.048	330.712	333.724	383	360.98	344.915	343.625	341.166	393.339	382.578	345.11
CG32573	167.971	252.645	248.042	221.494	389.048	330.712	333.724	383	360.98	344.915	343.625	341.166	393.339	382.578	345.11
CG33303	367.936	354.534	395.889	410.915	276.628	362.495	351.948	321.665	410.002	321.715	354.175	334.16	349.882	352.872	330.192
CG18003	265.668	390.924	331.129	248.727	327.154	382.252	268.801	301.22	336.469	333.315	343.625	349.572	304.197	312.364	340.137
Est-Q	235.959	336.86	382.448	238.439	399.153	381.393	285.886	297.131	258.479	336.408	462.688	425.932	386.653	443.791	411.745
CG15547	238.244	283.835	295.695	259.015	375.154	315.25	294.998	340.747	268.507	304.701	382.81	339.764	295.283	326.767	343.121
Pex5	219.962	289.034	206.498	289.879	337.259	391.701	383.839	329.843	362.094	371.983	473.238	370.588	373.282	379.878	388.87
SNRPG	680.453	315.026	314.023	570.681	280.418	314.391	313.222	342.11	279.648	365.022	313.483	279.518	301.968	322.266	358.039
Obp56h	195.394	369.09	294.473	227.546	439.574	523.127	302.971	265.783	358.752	311.661	328.554	334.16	343.196	359.173	366.99
CG1299	226.818	372.209	375.117	244.491	353.68	353.905	321.195	284.865	289.675	327.128	318.004	306.839	304.197	349.271	322.235
CG4230	206.25	325.423	334.795	254.779	327.154	385.688	394.09	320.302	369.893	342.595	299.918	322.251	421.196	284.458	364.007
CG11448	263.383	300.47	307.914	300.772	361.259	366.79	380.422	388.452	385.491	368.889	321.018	414.022	325.368	342.97	329.197
CG17514	425.069	289.034	295.695	481.72	357.47	320.404	347.392	329.843	317.529	335.635	336.089	322.251	293.054	311.464	295.382
Epac	197.68	395.082	347.014	240.255	346.101	332.43	379.283	302.583	309.73	366.569	266.762	376.893	333.168	399.682	365.001
PI31	294.234	308.788	287.142	286.853	338.522	308.378	277.913	342.11	345.382	293.101	316.497	297.732	382.196	311.464	295.382
CG8839	305.661	359.733	350.68	288.669	357.47	330.712	302.971	361.192	359.866	325.581	339.104	358.679	313.111	339.369	316.268
trio	253.67	326.463	283.476	245.096	368.838	389.983	374.727	308.035	367.665	384.356	337.597	343.267	313.111	285.358	358.039
B4	290.235	377.408	312.801	295.931	339.786	340.161	349.67	314.85	355.409	357.289	319.511	274.614	300.854	330.368	360.028
CG15891	280.522	334.78	343.348	271.119	329.68	316.109	304.11	306.672	289.675	374.303	311.975	357.278	335.396	375.377	265.546
Vap-33B	337.655	336.86	360.455	360.685	344.838	292.917	398.646	342.11	317.529	373.529	310.468	333.46	343.196	389.78	321.241
Atg4a	282.236	307.748	404.442	289.274	276.628	296.352	345.114	355.74	381.034	361.156	286.354	367.086	320.911	311.464	279.469
CG9572	273.667	395.082	433.767	259.621	257.681	280.891	299.554	241.249	243.996	302.381	292.383	360.08	339.854	310.564	326.214
prel	256.527	332.701	259.039	307.429	359.996	383.111	296.137	293.043	254.023	369.663	372.261	369.187	357.682	374.477	301.35
GstE3	259.383	330.621	463.093	281.407	320.838	352.187	419.148	453.875	410.002	298.514	283.34	407.717	404.481	295.26	342.126
Cpr100A	930.695	1613.6	3124.35	176.711	242.523	232.787	251.717	194.907	202.773	350.329	321.018	409.819	420.081	378.978	474.402
mod	849.566	253.684	365.342	850.877	284.207	255.98	277.913	264.42	337.583	266.033	299.918	249.394	316.454	431.188	286.431
mod(r)	324.515	331.661	340.905	351.002	293.049	347.892	331.446	400.719	364.322	344.142	378.289	356.578	333.168	327.667	353.066
Sec24CD	358.795	357.653	437.433	297.747	333.47	311.814	314.361	329.843	317.529	326.355	284.847	345.369	285.254	362.774	317.263
CG12237	343.369	343.098	315.245	311.06	270.313	342.738	317.778	354.377	327.556	351.102	319.511	353.775	289.711	333.068	283.448
PIP4K	310.232	347.257	305.47	322.559	400.416	370.226	362.199	363.918	337.583	351.102	336.089	300.534	338.739	327.667	339.143
Pkc53E	222.818	455.384	365.342	207.575	386.522	311.814	379.283	353.014	368.779	351.102	348.146	355.176	256.283	315.965	374.947
CG14683	323.943	365.971	414.217	347.371	322.101	294.635	382.7	387.089	360.98	298.514	305.947	344.668	359.911	322.266	335.164
mmy	377.648	484.496	530.296	296.536	289.26	261.993	215.269	302.583	358.752	314.755	256.212	348.171	329.825	365.475	303.339
CG9911	282.236	299.431	355.567	345.556	339.786	322.122	285.886	290.317	324.213	371.983	375.275	311.042	322.025	367.275	337.154
lark	403.93	338.939	246.82	480.51	354.943	318.686	325.751	373.459	304.159	338.728	361.711	314.545	313.111	339.369	340.137
lqf	270.239	292.153	287.142	317.717	396.627	343.597	357.643	331.206	363.208	350.329	333.075	364.284	316.454	341.17	340.137
CG15202	147.403	320.225	289.586	199.708	442.1	353.905	410.036	346.199	335.355	342.595	361.711	364.984	296.397	388.88	361.023
CG3860	263.383	325.423	276.145	231.177	298.102	309.237	274.496	338.021	291.903	295.421	286.354	320.149	261.854	309.663	286.431
Spp	350.796	294.232	381.227	349.792	306.944	279.173	425.982	362.555	318.643	274.54	343.625	268.309	339.854	350.172	340.137
Elf	661.599	302.55	343.348	582.785	301.891	264.57	353.087	324.391	350.953	310.888	352.668	296.331	328.711	355.573	342.126
CG8128	326.229	352.455	559.621	301.983	323.365	316.968	219.825	273.961	282.99	317.075	295.397	262.705	326.482	330.368	335.164
CG9914	221.104	296.312	456.983	282.012	361.259	354.764	309.805	284.865	278.534	362.702	262.24	368.487	315.34	387.079	295.382
CG1532	437.067	320.225	370.23	446.015	335.996	320.404	323.473	357.103	270.735	273.767	354.175	308.941	375.51	314.164	339.143
RIC-3	211.963	359.733	380.005	205.76	319.575	307.519	315.5	272.598	326.442	311.661	337.597	325.053	354.339	301.562	300.355
Tcp-1eta	794.147	375.328	371.452	867.822	303.154	292.058	334.863	239.886	279.648	303.154	256.212	292.828	314.225	297.961	247.644
CG15168	375.363	367.011	265.148	389.128	245.05	316.968	370.171	351.651	433.399	362.702	375.275	308.941	251.826	307.863	298.366
CG12858	187.396	293.193	271.257	219.679	435.784	341.02	336.002	351.651	340.925	343.369	307.454	336.262	340.968	345.671	381.908
CG10340	281.665	296.312	412.995	344.345	255.155	331.571	438.511	397.993	359.866	262.94	212.505	302.636	404.481	298.861	317.263
Rbp6	194.252	367.011	317.689	220.284	363.785	266.288	465.847	456.601	354.295	406.783	367.739	329.957	240.683	288.059	370.968
Mtap	357.081	306.709	350.68	296.536	272.839	279.173	331.446	344.836	298.588	362.702	322.525	274.614	323.139	349.271	325.219
CG14823	225.675	302.55	333.573	224.52	295.575	304.942	334.863	419.8	452.339	332.542	308.961	376.893	326.482	357.373	365.996
CG42376	301.662	302.55	371.452	294.721	304.417	280.891	339.419	342.11	324.213	300.061	318.004	299.833	322.025	320.466	349.088
CG11200	247.957	326.463	361.676	309.85	320.838	320.404	355.365	344.836	304.159	354.969	307.454	366.385	355.453	408.684	413.734
hth	212.534	317.106	323.798	229.362	434.521	330.712	371.31	372.096	328.67	329.448	367.739	362.882	291.94	305.162	350.083
Snx6	376.506	284.875	310.358	343.74	314.523	332.43	336.002	286.228	304.159	282.274	394.867	320.149	319.797	338.469	313.284
Cirl	289.092	358.693	359.233	294.116	319.575	331.571	384.978	318.939	358.752	284.594	337.597	280.218	258.512	304.262	342.126
Obp57b	211.963	335.82	284.698	225.125	339.786	335.007	350.809	287.591	350.953	336.408	399.389	387.402	337.625	364.575	370.968
CG12024	267.382	297.351	295.695	322.559	361.259	392.56	379.283	370.733	374.349	368.889	379.796	283.02	337.625	390.68	341.132
Rh50	153.687	266.161	290.807	278.986	324.628	389.124	388.395	344.836	359.866	355.742	385.825	400.712	453.51	359.173	366.99
RNaseX25	332.513	343.098	410.552	290.484	322.101	320.404	316.639	288.954	339.811	294.647	331.568	318.748	314.225	357.373	280.464
CG32082	200.536	397.162	502.193	190.63	352.417	290.34	299.554	369.37	299.702	342.595	346.639	320.149	231.769	306.963	282.453
CG9330	311.946	351.415	398.333	311.06	319.575	298.07	341.697	235.797	278.534	283.82	295.397	301.235	306.425	317.765	311.295
dlg1	279.951	335.82	294.473	271.724	439.574	321.263	333.724	358.466	304.159	346.462	299.918	324.352	278.569	314.164	335.164
slim	298.805	309.828	283.476	328.005	337.259	339.302	298.415	332.569	371.007	333.315	336.089	284.421	323.139	333.968	305.328
bond	270.239	360.772	388.558	257.805	309.47	322.981	307.527	291.68	307.501	314.755	351.161	295.63	319.797	316.865	334.17
SCOT	335.941	345.177	432.546	312.271	358.733	389.124	382.7	350.288	347.61	324.808	259.226	342.567	342.082	281.758	316.268
Sec63	342.226	304.629	345.792	332.242	290.523	322.122	361.06	323.028	347.61	291.554	290.876	334.16	373.282	311.464	314.279
Pka-R2	286.807	308.788	303.026	321.954	414.311	371.085	379.283	359.829	385.491	310.114	421.996	313.844	310.882	314.164	334.17
CG11550	182.254	371.169	388.558	205.155	437.048	383.111	317.778	351.651	368.779	307.794	295.397	315.946	359.911	302.462	301.35
CG18081	414.785	372.209	410.552	378.84	308.207	284.327	230.076	279.413	254.023	291.554	266.762	303.336	330.939	296.161	325.219
CG45049	275.952	358.693	331.129	272.934	294.312	323.84	381.561	389.815	304.159	324.808	360.204	329.256	270.769	303.362	323.23
Sc2	398.216	329.582	332.351	353.423	327.154	308.378	307.527	373.459	324.213	284.594	342.118	290.726	389.996	385.279	324.224
Vps28	276.523	307.748	331.129	321.954	356.206	287.763	341.697	303.946	363.208	355.742	321.018	335.561	325.368	406.883	355.056
CG14400	151.973	245.367	237.045	204.549	366.312	323.84	283.608	361.192	307.501	408.33	467.21	362.182	347.654	364.575	299.361
koi	413.642	362.852	244.376	384.892	342.312	239.659	328.029	358.466	251.795	296.967	244.155	317.347	270.769	288.959	337.154
CG8321	243.957	231.851	232.157	268.093	365.048	293.776	273.357	366.644	313.072	305.474	330.061	282.32	288.597	333.068	308.312
Rbp1	453.635	347.257	351.901	442.384	305.681	311.814	293.859	309.398	330.898	322.488	283.34	284.421	303.083	279.957	275.491
Rpb10	351.367	265.121	375.117	356.449	271.576	286.904	328.029	288.954	348.724	250.566	305.947	288.625	307.54	315.965	283.448
CG1636	290.806	360.772	296.917	306.824	293.049	328.994	416.87	415.711	406.659	322.488	382.81	369.187	285.254	300.662	301.35
CG3618	182.825	359.733	245.598	272.329	341.049	390.842	380.422	327.117	337.583	374.303	352.668	341.166	324.254	314.164	398.816
mRpL55	289.664	292.153	373.895	294.721	334.733	330.712	388.395	297.131	327.556	348.009	301.426	383.899	332.054	330.368	323.23
drongo	345.083	494.893	416.661	251.753	212.208	356.482	362.199	280.776	316.414	289.234	286.354	307.539	268.54	242.15	331.186
CG31778	170.256	231.851	336.017	218.469	339.786	362.495	272.218	283.502	371.007	306.248	370.753	236.084	296.397	425.787	270.519
CHES-1-like	307.375	399.241	401.999	255.989	395.364	286.045	269.94	368.007	304.159	309.341	342.118	289.325	247.369	299.761	310.301
CG40191	505.055	452.265	404.442	361.29	332.207	268.006	308.666	293.043	356.523	313.208	331.568	330.657	369.939	459.094	334.17
Pex13	305.661	343.098	287.142	383.076	327.154	381.393	343.975	294.405	340.925	336.408	391.853	309.641	387.767	351.972	300.355
jbug	202.822	345.177	353.123	226.336	378.943	293.776	304.11	342.11	320.871	241.286	275.804	324.352	353.225	318.665	341.132
l(1)G0193	243.957	299.431	252.929	303.798	303.154	289.481	362.199	344.836	344.268	318.621	305.947	329.957	294.168	312.364	318.257
Syt7	180.54	396.122	312.801	200.313	373.89	313.532	350.809	321.665	372.121	395.183	348.146	319.449	375.51	327.667	335.164
Tsp42El	165.114	291.113	217.495	200.313	258.944	298.929	280.191	282.139	227.284	332.542	375.275	384.599	378.853	387.079	353.066
Nop17l	326.8	327.502	193.057	389.128	392.838	363.354	332.585	305.309	338.697	350.329	343.625	408.418	343.196	325.867	335.164
Map205	274.238	262.002	289.586	354.028	407.995	335.866	305.249	312.124	285.219	331.768	354.175	351.674	347.654	351.972	367.985
Cpr49Ag	422.212	631.092	816.216	163.398	270.313	293.776	323.473	354.377	337.583	262.94	195.927	259.202	285.254	297.061	349.088
Calx	299.948	281.756	283.476	282.617	305.681	316.968	361.06	248.064	367.665	341.822	295.397	313.144	294.168	318.665	334.17
Cdc37	345.654	329.582	282.254	387.313	317.049	320.404	375.866	295.768	366.55	329.448	334.582	317.347	287.483	325.867	314.279
CG9425	257.098	332.701	284.698	305.009	415.574	330.712	326.89	368.007	367.665	352.649	358.696	385.3	326.482	377.177	351.077
CG13603	273.095	320.225	267.592	384.287	308.207	365.931	310.944	323.028	314.186	322.488	355.682	344.668	354.339	351.972	328.203
wdb	261.669	284.875	245.598	309.85	299.365	356.482	412.314	365.281	301.931	315.528	316.497	327.855	288.597	322.266	326.214
Mcr	300.519	291.113	257.817	326.795	338.522	283.468	293.859	353.014	342.039	334.088	314.99	313.144	379.967	305.162	368.979
Prx2540-1	252.527	342.058	599.943	207.575	274.102	308.378	468.125	440.245	417.801	299.287	274.297	309.641	318.682	294.36	385.887
CG34376	215.391	279.677	323.798	200.918	291.786	307.519	312.083	248.064	340.925	317.075	333.075	311.743	241.797	304.262	299.361
mRpL45	347.939	301.51	354.345	367.947	306.944	261.134	252.856	275.324	301.931	309.341	333.075	314.545	295.283	333.968	337.154
PIP5K59B	177.683	325.423	279.811	225.125	359.996	378.816	428.26	381.637	428.942	377.396	318.004	381.797	304.197	284.458	320.246
AP-1sigma	298.805	357.653	317.689	337.083	344.838	353.046	359.921	313.487	329.784	310.888	295.397	368.487	290.826	305.162	326.214
CG42308	275.381	292.153	316.467	270.514	290.523	290.34	329.168	295.768	309.73	345.689	277.311	271.111	330.939	322.266	330.192
CG9231	291.949	256.803	218.717	334.662	332.207	332.43	284.747	298.494	311.958	395.957	351.161	270.411	365.482	381.678	365.996
CG17333	327.943	348.296	389.78	256.595	256.418	280.891	269.94	260.331	288.561	310.888	287.861	321.55	329.825	286.259	264.551
bel	449.065	310.867	354.345	409.099	378.943	365.931	181.099	212.626	220.599	293.101	316.497	342.567	333.168	279.957	357.045
CG5577	173.113	318.145	272.479	249.333	306.944	365.931	331.446	331.206	364.322	322.488	305.947	324.352	367.71	339.369	299.361
LSm-4	374.22	309.828	309.136	394.575	301.891	280.891	328.029	284.865	372.121	330.222	357.189	359.38	353.225	319.565	302.344
Nrx-1	151.973	347.257	304.248	229.362	327.154	372.803	337.141	373.459	374.349	313.208	351.161	356.578	275.226	293.46	421.691
ergic53	297.091	280.716	334.795	337.688	318.312	273.16	310.944	260.331	247.338	264.487	321.018	294.229	289.711	304.262	307.317
Not3	304.518	267.2	265.148	292.905	311.996	315.25	310.944	303.946	298.588	269.9	343.625	261.303	281.911	323.166	343.121
Atet	247.957	382.606	437.433	227.546	303.154	303.224	300.693	299.857	297.474	291.554	268.269	313.144	289.711	322.266	298.366
CG7945	252.527	298.391	274.923	249.938	344.838	326.417	312.083	370.733	278.534	368.116	290.876	331.358	289.711	292.56	333.175
Taf10b	259.955	330.621	362.898	312.876	348.628	320.404	346.253	298.494	362.094	317.848	390.346	341.866	326.482	317.765	350.083
CG32647	223.961	324.383	244.376	230.572	383.996	336.725	288.164	272.598	241.767	294.647	277.311	278.817	244.026	288.959	350.083
Hmgs	348.511	306.709	285.92	363.106	339.786	356.482	258.551	298.494	259.593	291.554	286.354	304.037	288.597	299.761	324.224
CG10326	298.234	262.002	323.798	283.828	301.891	278.314	307.527	257.605	279.648	274.54	346.639	319.449	333.168	346.571	365.001
CG6145	329.657	378.447	327.464	288.669	335.996	341.02	369.032	333.932	304.159	252.886	274.297	289.325	300.854	252.052	248.638
CG9775	375.363	307.748	316.467	284.433	293.049	275.737	369.032	335.295	310.844	342.595	275.804	307.539	300.854	325.867	339.143
CG33970	202.25	319.185	317.689	190.63	262.734	280.891	396.368	426.615	374.349	337.182	372.261	364.284	356.568	290.759	351.077
dpr21	100.554	246.407	146.626	195.472	414.311	319.545	364.477	374.822	406.659	313.981	322.525	298.432	333.168	349.271	331.186
CG45057	194.252	324.383	288.364	199.708	265.26	301.506	225.52	265.783	262.936	275.314	290.876	259.202	295.283	294.36	321.241
frj	180.54	238.089	202.832	219.074	352.417	360.777	353.087	278.05	311.958	375.076	357.189	390.904	335.396	361.874	314.279
CG17715	254.813	274.478	262.704	288.669	318.312	316.968	323.473	310.761	313.072	329.448	272.79	294.229	300.854	329.467	299.361
Rpn7	434.781	485.535	541.293	380.656	222.313	278.314	277.913	241.249	248.452	264.487	266.762	233.282	345.425	292.56	274.497
CG5446	258.241	344.137	343.348	296.536	309.47	329.853	330.307	299.857	294.132	306.248	305.947	279.518	314.225	292.56	251.622
CG9240	228.532	244.327	234.601	255.384	308.207	307.519	258.551	275.324	279.648	279.18	293.89	347.47	288.597	327.667	272.508
CG12822	251.956	246.407	283.476	262.646	313.259	360.777	279.052	297.131	357.637	337.182	254.705	325.053	258.512	296.161	289.415
CG3955	193.68	341.018	370.23	188.815	239.997	298.929	283.608	258.968	251.795	338.728	287.861	329.957	355.453	311.464	319.252
CG5707	205.678	247.446	251.707	239.045	279.155	297.211	288.164	301.22	267.392	361.156	277.311	342.567	328.711	346.571	340.137
Hk	215.962	333.741	288.364	236.019	386.522	310.096	302.971	284.865	287.447	309.341	355.682	308.941	239.569	297.961	314.279
[truncated: 8,521 more rows]

## Sheet: TableS2_ctrip
Table S2. Normalized gene expression for the circRNA knockdowns. Two sequencing batches are presented here.
Gene	circCtrip KD2_1	circCtrip KD2_2	circCtrip KD2_3	circCtrip KD 1_1	circCtrip KD 1_2	circCtrip KD 1_3	Control elavGal4_1	Control elavGal4_2	Control elavGal4_3
CG17683	152.654	149.94	108.277	131.587	135.805	155.973	161.366	133.643	154.36
Stlk	111.503	119.952	128.902	136.221	130.566	138.802	120.384	123.744	121.863
p120ctn	281.413	290.179	261.67	291.901	280.476	292.628	251.014	284.61	292.471
CG17486	136.724	121.716	152.104	111.201	101.149	130.932	130.63	154.267	121.863
CG17883	173.892	150.822	158.549	195.528	162.402	161.697	176.734	160.867	157.609
conu	146.016	157.878	135.347	167.727	160.79	120.199	148.559	168.291	155.172
CR46064	90.2647	80.2623	92.8092	94.5204	67.701	73.6937	46.1045	89.9204	59.3066
CG14464	241.591	201.979	230.734	208.501	220.431	226.805	227.961	210.364	217.728
CG3107	225.662	192.277	215.266	210.354	202.297	190.316	222.839	204.589	233.164
Atf6	118.141	116.424	97.9653	109.347	116.865	136.655	156.243	134.468	98.3028
d4	199.113	160.525	199.798	172.361	206.73	165.274	215.155	245.012	200.668
sxc	219.025	212.563	223	176.067	176.103	191.747	184.418	201.29	191.731
CG10395	96.9018	82.9083	82.4971	91.7404	103.566	98.7352	107.577	89.9204	86.9289
laccase2	98.2292	112.014	97.9653	62.0869	76.9696	82.9948	243.33	226.038	246.976
CG30438	29.2033	26.4601	29.6474	17.6067	20.5521	25.0415	23.0523	35.4732	23.5602
CG17508	853.532	795.566	790.167	963.738	847.471	983.059	806.83	769.685	697.868
CG1344	111.503	100.548	114.722	101.934	110.82	112.329	110.139	103.945	131.612
CR45472	3.98227	2.64601	6.44508	9.26671	5.23877	2.86189	5.12273	9.07453	7.31178
CG8245	249.555	216.091	247.491	211.281	214.386	173.144	210.032	199.64	233.164
kune	136.724	135.828	132.769	121.394	158.372	136.655	138.314	138.593	125.925
CG17337	310.617	270.775	243.624	357.695	350.191	373.477	366.275	360.506	352.59
vlc	70.3534	77.6162	65.7399	72.2803	70.5219	69.4009	107.577	90.7453	81.242
l(2)09851	83.6276	111.132	106.988	153.827	116.462	154.542	128.068	112.194	120.238
CG34200	929.196	823.791	774.699	669.056	732.219	767.702	837.566	779.585	695.431
Gp210	69.026	66.1502	78.63	70.427	79.3875	76.5556	76.8409	57.747	64.1811
dpr12	110.176	134.946	113.433	116.761	133.79	138.802	92.2091	120.444	129.175
Src42A	51.7695	67.9142	43.8266	63.9403	50.3728	62.2461	84.525	56.0971	75.555
Pngl	139.379	98.7843	110.855	112.127	125.327	124.492	110.139	115.494	121.863
Tbce	124.778	107.604	140.503	114.907	119.686	130.932	128.068	105.595	125.925
CCHa2-R	2.65484	14.112	16.7572	15.7534	10.4775	6.43925	5.12273	12.3744	13.8111
CG7849	47.7872	55.5662	58.0058	42.6269	45.537	47.2212	48.6659	42.8978	48.7452
Cyp6w1	602.65	508.034	601.971	861.804	667.338	747.669	507.15	553.546	499.638
CG8343	15945	14925.3	13684.2	19916	18657.3	20933.3	8142.58	8609.26	7256.53
CG30431	66.3711	50.2742	48.9826	93.5938	71.3278	85.1412	23.0523	20.6239	24.3726
bin3	167.255	188.749	152.104	189.968	154.745	155.973	186.98	164.167	190.919
Pld	17.2565	12.348	21.9133	22.2401	20.9551	22.8951	15.3682	23.0988	17.8732
jing	112.831	103.194	106.988	81.547	100.343	82.2794	84.525	129.518	110.489
Bap170	63.7163	65.2682	65.7399	50.9669	61.6563	64.3925	89.6477	61.8718	56.8694
Debcl	204.423	247.843	206.243	186.261	195.446	201.763	253.575	255.737	229.102
Opbp	83.6276	99.6663	91.5202	71.3537	86.2382	115.191	71.7182	99.8199	79.6171
sced	34.513	44.9821	47.6936	44.4802	35.4624	45.0748	33.2977	44.5477	40.621
Adf1	281.413	229.321	239.757	194.601	206.73	221.797	238.207	226.863	225.853
CG15908	92.9196	131.418	148.237	124.174	129.357	110.898	128.068	129.518	142.173
CG9410	152.654	186.103	195.931	173.287	151.521	131.647	156.243	172.416	165.734
PGAP3	54.4243	49.3922	55.4277	73.207	49.9698	56.5223	56.35	48.6725	48.7452
CG9422	39.8227	51.1562	41.2485	60.2336	54.8056	55.0914	53.7886	59.3969	44.6831
CG3270	220.352	206.389	211.399	253.908	313.52	273.311	348.345	334.933	336.342
Rab2	596.013	566.246	629.04	541.176	635.1	589.549	668.516	535.397	591.441
CR43611	3.98227	6.17402	7.7341	7.41337	6.44771	5.72378	7.68409	3.29983	4.87452
phtf	139.379	142.884	144.37	124.174	140.641	150.965	210.032	167.466	207.167
CG3267	61.0614	74.9702	54.1387	72.2803	76.5666	74.4092	81.9636	91.5703	67.4308
Eb1	499.111	485.984	480.803	493.916	520.25	487.237	430.309	461.976	450.893
SdhB	1643.35	1605.25	1613.85	1440.05	1415.68	1525.39	1442.05	1263.01	1295.81
koi	241.591	263.719	260.381	304.875	286.923	276.888	240.768	254.087	250.225
CG15236	265.484	277.831	274.561	261.321	258.715	238.252	215.155	260.687	228.29
Spn42Dc	13.2742	11.466	10.3121	7.41337	5.64175	4.29284	20.4909	10.7244	7.31178
Spn42Dd	272.122	277.831	259.092	550.443	481.564	492.961	307.364	325.033	325.78
Spn42De	9.29196	8.82003	1.28902	7.41337	8.86561	7.8702	10.2455	14.0243	5.68694
CG30158	136.724	131.418	113.433	111.201	117.268	99.4507	125.507	106.42	109.677
CG3358	83.6276	71.4422	56.7167	69.5003	71.7308	70.1163	84.525	59.3969	49.5576
CG17002	106.194	124.362	135.347	102.86	117.671	111.614	107.577	132.818	121.863
Tsp42Ea	816.365	855.543	863.641	804.35	830.546	862.86	819.636	748.236	780.735
CG30159	199.113	194.923	198.509	195.528	202.7	202.479	186.98	193.865	191.731
Tsp42Ee	929.196	951.681	1017.03	1095.32	1052.59	1120.43	899.039	851.356	841.667
Tsp42Ef	249.555	245.197	243.624	202.014	220.028	226.089	197.225	240.888	214.479
Tsp42Eg	127.433	150.822	176.595	140.854	132.581	116.622	135.752	141.068	134.049
Tsp42Eh	73.0082	59.9762	74.763	68.5736	66.4921	82.9948	66.5955	62.6968	45.4955
Tsp42Ei	126.105	162.289	180.462	172.361	205.118	218.219	169.05	150.967	134.049
Tsp42Ej	2690.68	2706.87	2670.84	2376.91	2635.1	2512.74	2184.84	2218.31	2243.09
Tsp42Ek	325.218	305.173	327.41	260.395	256.297	261.148	243.33	264.811	238.039
Tsp42El	211.06	177.283	213.977	239.081	227.685	251.131	207.47	213.664	204.73
lbm	122.123	102.312	139.214	93.5938	91.074	105.89	79.4023	70.9463	69.8681
Tsp42En	55.7517	51.1562	61.8728	66.7203	66.4921	83.7103	30.7364	54.4472	30.0595
Tsp42Eo	7.96453	13.23	20.6243	14.8267	13.7014	13.594	15.3682	13.1993	12.1863
Tsp42Er	9.29196	10.584	3.86705	8.34004	8.86561	10.0166	2.56136	4.12479	4.87452
esn	21.2388	20.2861	29.6474	26.8735	26.9998	20.7487	20.4909	29.6985	31.6844
Spn43Aa	3.98227	4.41001	3.86705	0.926671	4.83579	0	38.4205	14.8492	11.3739
pk	27.8759	35.2801	16.7572	25.9468	25.3879	20.7487	20.4909	16.4992	27.6223
Gadd45	22.5662	33.5161	32.2254	21.3134	34.6565	50.0831	25.6136	38.773	38.9961
pwn	10.6194	14.994	14.1792	13.9001	15.3133	17.8868	20.4909	14.0243	20.3105
CG12164	2.65484	6.17402	9.02312	1.85334	4.02982	2.86189	23.0523	23.0988	12.1863
Dhx15	99.5567	104.076	99.2543	83.4004	93.0889	113.045	79.4023	115.494	86.1165
so	55.7517	59.9762	59.2948	46.3335	61.6563	60.0997	53.7886	65.1716	50.37
CG11123	58.4066	34.3981	52.8497	57.4536	55.6115	60.0997	33.2977	46.1976	41.4334
sPLA2	464.598	358.975	403.462	901.651	809.591	805.622	448.239	567.571	532.947
CG11125	6.63711	10.584	16.7572	17.6067	14.9103	12.163	12.8068	14.8492	20.3105
CG11127	187.167	184.339	159.838	186.261	191.014	200.332	181.857	138.593	130.8
didum	149.999	127.008	139.214	124.174	118.074	129.501	97.3318	128.693	108.052
CG2144	103.539	75.8522	91.5202	80.6204	80.1934	77.2711	74.2795	71.7713	66.6184
Cyt-b5	2103.96	1769.3	1851.03	2055.36	2100.75	2115.65	1933.83	1994.75	1948.18
Corin	83.6276	102.312	149.526	113.981	120.492	115.191	130.63	116.319	116.988
Vps13	211.06	223.147	244.913	246.494	193.028	234.675	271.505	237.588	217.728
scra	10.6194	19.4041	18.0462	17.6067	15.3133	6.43925	17.9295	15.6742	10.5615
CG43340	686.277	726.77	737.318	649.596	669.353	656.088	668.516	661.616	662.934
CG43341	58.4066	56.4482	54.1387	27.8001	37.0744	42.2129	120.384	80.0209	84.4916
CG30491	67.6985	48.5102	63.1618	57.4536	62.8652	68.6854	84.525	65.1716	62.5563
CG30495	13.2742	20.2861	19.3353	19.4601	16.1193	9.30114	7.68409	23.9238	8.93662
CG2065	39.8227	39.6901	55.4277	22.2401	26.1938	25.757	46.1045	45.3727	54.4321
CG2064	71.6808	67.9142	59.2948	56.5269	49.9698	56.5223	23.0523	22.2739	27.6223
CG12107	240.263	244.315	265.537	278.928	241.789	255.424	207.47	235.113	233.164
CG30493	83.6276	67.0322	69.6069	89.8871	80.1934	72.2627	66.5955	78.371	73.1178
CG30496	25.221	17.6401	32.2254	37.0668	28.6117	27.9034	20.4909	15.6742	20.3105
CG1941	10.6194	7.93802	19.3353	19.4601	18.5372	23.6106	17.9295	12.3744	17.0608
CG1942	31.8581	22.0501	25.7803	24.0934	32.6416	27.188	94.7705	69.2964	101.552
CanB2	342.475	403.075	400.884	415.149	373.161	318.385	391.889	402.579	399.71
CG12825	10.6194	14.112	18.0462	17.6067	10.0746	9.30114	5.12273	10.7244	11.3739
CG12824	14.6016	5.29202	10.3121	10.1934	12.8954	5.72378	12.8068	4.94975	12.9987
mus205	14.6016	9.70203	9.02312	7.41337	13.2984	10.7321	17.9295	9.89949	13.8111
sax	151.326	168.463	144.37	150.121	154.342	133.078	151.12	118.794	130.8
CG1882	493.801	508.034	435.688	407.735	431.191	412.112	389.327	462.801	385.899
phr	127.433	150.822	131.48	128.807	116.462	111.614	135.752	165.816	142.986
CG18853	135.397	115.542	126.324	140.854	121.298	131.647	186.98	161.692	136.486
CG12822	208.405	216.973	229.445	209.428	209.148	216.788	248.452	263.986	202.292
Atg10	13.2742	8.82003	12.8902	11.1201	10.8805	18.6023	10.2455	9.89949	9.74903
CG30377	22.5662	17.6401	15.4682	19.4601	18.5372	15.0249	17.9295	18.974	30.8719
Cul1	443.359	452.467	398.306	413.295	433.206	497.969	560.939	496.624	580.068
drosha	46.4598	65.2682	41.2485	41.7002	42.3131	57.9533	51.2273	47.0226	51.9949
CG2906	43.8049	33.5161	24.4913	32.4335	29.0147	33.6272	33.2977	41.2479	35.7465
nito	53.0969	52.9202	48.9826	62.0869	56.4175	67.2544	56.35	76.721	47.9328
CSN4	143.362	158.76	154.682	153.827	151.118	181.015	138.314	163.342	139.736
Nup44A	208.405	251.371	311.942	262.248	233.73	242.545	202.348	263.986	209.604
Odc1	533.624	600.644	484.67	687.59	548.459	766.987	235.645	298.635	220.978
Odc2	10.6194	5.29202	7.7341	15.7534	12.8954	15.7404	10.2455	6.59966	8.1242
CR45267	10.6194	3.52801	3.86705	12.0467	8.86561	12.8785	7.68409	7.42462	7.31178
Optix	149.999	156.114	153.393	144.561	135.805	151.68	112.7	133.643	155.172
lig	232.299	263.719	271.983	233.521	269.595	261.148	204.909	249.137	231.54
sut1	61.0614	55.5662	46.4046	40.7735	56.0145	50.7986	89.6477	97.345	119.426
sut2	5.30969	5.29202	10.3121	10.1934	16.9252	12.8785	12.8068	17.3241	26.8098
CG8713	15.9291	21.1681	15.4682	16.6801	11.6865	15.7404	15.3682	12.3744	24.3726
CG11210	135.397	109.368	123.746	107.494	121.701	127.354	151.12	117.969	134.862
udd	537.606	511.562	519.474	548.589	562.16	560.215	645.464	633.567	552.445
Nup50	94.247	82.0263	83.7861	100.08	105.581	113.76	130.63	94.8701	102.365
Socs44A	103.539	100.548	97.9653	102.86	92.2829	105.89	99.8932	105.595	126.737
Pabp2	119.468	87.3183	95.3872	93.5938	118.477	101.597	56.35	94.8701	91.8034
Rs1	106.194	109.368	88.9422	97.3004	81.4024	105.174	94.7705	100.645	85.3041
Gasz	74.3356	82.9083	97.9653	84.3271	68.9099	77.9865	76.8409	87.4455	93.4283
Mlh1	13.2742	22.9321	21.9133	12.0467	10.8805	7.8702	12.8068	14.0243	12.1863
LRP1	132.742	127.008	117.301	157.534	134.193	148.103	133.191	120.444	155.172
pnut	339.82	283.123	341.589	316.921	351.4	350.582	353.468	307.709	338.779
pdm3	87.6099	73.2062	78.63	60.2336	66.4921	70.1163	64.0341	82.4958	70.6805
CSN7	272.122	276.067	282.295	276.148	318.759	283.327	256.136	336.583	346.091
Cyp4e2	513.712	560.954	581.347	558.783	500.504	545.906	455.923	386.08	419.208
Cyp4e1	57.0792	52.0382	74.763	68.5736	82.6113	72.2627	71.7182	64.3467	47.9328
Mal-A5	666.366	605.054	532.364	790.45	825.71	785.589	489.22	516.423	504.513
Mal-A6	14.6016	9.70203	28.3584	14.8267	15.3133	18.6023	5.12273	9.89949	5.68694
Cyp6a13	161.946	169.345	175.306	229.814	241.386	223.943	171.611	169.116	158.422
CG14752	6.63711	14.112	20.6243	5.56003	61.6563	36.4891	153.682	123.744	166.546
rgr	49.1146	57.3302	42.5376	51.8936	45.134	61.5307	43.5432	40.4229	39.8086
Cirl	353.094	358.093	328.699	307.655	345.759	303.36	443.116	414.129	370.463
Vps25	249.555	271.657	225.578	248.348	218.416	203.194	233.084	235.938	230.727
CG14749	73.0082	55.5662	50.2717	56.5269	65.2831	70.1163	40.9818	65.1716	68.2432
ptc	30.5307	23.8141	21.9133	10.1934	16.5223	17.1713	30.7364	20.6239	16.2484
Acsl	1312.82	1298.31	1365.07	1632.79	1499.5	1667.77	1137.25	1316.63	1307.18
CG8738	107.521	112.014	88.9422	147.341	135.402	130.932	102.455	111.369	88.5537
PGRP-SC2	7.96453	8.82003	1.28902	4.63335	3.22386	0	17.9295	28.8735	14.6236
gcl	119.468	96.1383	126.324	94.5204	87.4471	81.5639	133.191	113.019	113.739
CG8740	155.308	144.648	174.017	131.587	150.715	158.119	158.805	150.142	134.049
sns	51.7695	58.2122	67.0289	62.0869	59.6414	70.1163	30.7364	53.6222	69.8681
RyR	179.202	216.091	185.618	158.461	184.969	143.81	161.366	194.69	189.294
DCTN2-p50	277.431	254.017	279.717	251.128	242.192	239.683	279.189	259.037	216.104
Sec31	256.192	238.141	220.422	235.374	222.446	238.252	194.664	231.813	251.038
CG13751	525.659	459.523	491.115	574.536	570.22	584.541	473.852	461.976	403.773
Ggamma1	4519.87	4545.84	4721.67	4309.95	4573.04	4496.03	4559.23	4379.7	4190.46
CG30349	112.831	118.188	95.3872	135.294	113.238	145.956	89.6477	147.667	134.049
lin	51.7695	61.7402	50.2717	56.5269	64.8801	56.5223	76.8409	73.4212	65.806
CG8243	219.025	223.147	261.67	168.654	162.402	177.437	227.961	204.589	207.167
CG8237	149.999	133.182	123.746	113.054	124.924	122.346	97.3318	128.693	99.1152
PAN2	157.963	191.395	161.127	215.914	173.282	182.446	245.891	170.766	199.855
CG13749	1.32742	2.64601	1.28902	12.9734	6.8507	2.14642	0	0	4.87452
CG13748	0	0.882003	2.57803	0	2.82087	1.43095	25.6136	18.974	20.3105
Tom7	2000.43	2111.51	1946.42	1833.88	1891.6	1911.74	1667.45	1751.38	1587.47
babo	179.202	192.277	171.439	187.188	194.64	196.04	145.998	174.891	179.545
ana	54.4243	80.2623	51.5607	69.5003	59.6414	65.108	35.8591	55.2722	50.37
Dbp45A	63.7163	61.7402	74.763	66.7203	76.5666	65.8235	61.4727	64.3467	59.3066
Uhg4	84.955	66.1502	48.9826	70.427	69.3129	83.7103	71.7182	77.546	58.4942
snoRNA:Or-aca5	5.30969	4.41001	12.8902	12.9734	3.62684	12.8785	15.3682	7.42462	12.1863
snoRNA:Or-CD2	18.5839	15.876	18.0462	25.9468	16.5223	21.4642	105.016	13.1993	12.9987
CG8777	57.0792	49.3922	60.5838	48.1869	41.9101	37.2046	28.175	40.4229	51.1824
Vang	46.4598	52.0382	56.7167	58.3803	54.8056	61.5307	40.9818	51.9723	65.806
tsu	169.91	159.642	130.191	156.607	158.372	210.349	135.752	164.167	129.175
Phax	69.026	64.3862	50.2717	56.5269	63.6712	41.4974	64.0341	52.7973	45.4955
Su(var)2-10	114.158	74.9702	69.6069	80.6204	80.9994	91.5805	97.3318	103.12	108.052
GstE13	207.078	209.035	201.087	177.921	159.178	153.111	179.295	151.792	190.919
Hydr1	343.802	342.217	305.497	340.088	332.863	339.134	274.066	249.137	203.917
CG44286	699.551	666.794	694.78	954.471	1029.62	1048.88	1718.68	1445.33	1576.09
CG8788	699.551	666.794	694.78	954.471	1029.62	1048.88	1716.11	1445.33	1576.09
Prp38	140.707	127.008	127.613	118.614	109.208	124.492	148.559	108.069	107.239
CG30344	151.326	135.828	122.457	119.541	174.491	149.534	366.275	316.784	351.778
CG30345	197.786	170.227	183.04	235.374	196.252	221.797	174.173	181.491	168.171
CR44283	13.2742	19.4041	18.0462	18.5334	24.5819	33.6272	15.3682	26.3986	26.8098
VhaAC45	1250.43	1244.51	1223.28	1288.07	1271.81	1211.3	1283.24	1136.79	1172.32
Cyp4p2	58.4066	38.8081	63.1618	60.2336	59.2384	76.5556	5.12273	1.64992	0.81242
Cyp4p1	313.272	298.117	308.075	298.388	312.311	321.247	412.38	381.13	364.776
Cyp4p3	67.6985	73.2062	55.4277	53.7469	44.328	45.7903	35.8591	30.5234	25.9974
CG1968	104.866	93.4923	132.769	88.9604	83.8203	90.1496	84.525	75.8961	86.1165
Drep2	96.9018	125.244	146.948	126.027	130.566	117.338	94.7705	115.494	138.111
l(2)k10201	33.1856	40.5721	42.5376	31.5068	34.2535	27.188	56.35	41.2479	31.6844
wun2	134.07	113.778	134.058	91.7404	103.566	90.865	102.455	139.418	121.051
prel	351.767	345.745	350.613	333.602	302.64	299.068	248.452	280.486	310.344
Pdk	749.994	768.224	782.433	891.457	788.636	830.664	635.218	635.217	680.808
Camta	5.30969	8.82003	11.6012	13.9001	12.8954	7.8702	15.3682	17.3241	11.3739
brp	310.617	318.403	288.74	295.608	269.595	269.018	294.557	306.059	310.344
CR43651	3.98227	2.64601	2.57803	2.78001	3.22386	1.43095	2.56136	8.24958	9.74903
Or45b	2.65484	2.64601	9.02312	2.78001	8.86561	3.57736	2.56136	2.47487	2.43726
CG1814	294.688	343.099	301.63	287.268	302.237	314.808	279.189	299.46	282.722
Updo	298.67	256.663	266.826	279.855	266.774	253.993	353.468	330.808	326.593
RpL31	17462.2	17112.6	15763.4	21207.8	19422.1	24142.9	17850.1	15317.8	13669.8
CG1827	146.016	149.94	100.543	178.847	158.775	160.266	79.4023	100.645	104.802
Map60	33.1856	51.1562	39.9595	44.4802	44.731	43.6438	74.2795	42.8978	54.4321
CG30338	33.1856	23.8141	24.4913	30.5801	23.373	30.7653	30.7364	20.6239	25.185
CG1902	84.955	141.12	130.191	123.247	124.521	120.199	130.63	141.893	156.797
GstT1	171.237	156.996	167.572	199.234	204.715	214.642	197.225	189.74	214.479
GstT2	73.0082	67.9142	68.3179	55.6003	68.104	57.2378	76.8409	41.2479	55.2445
CG30002	233.626	200.215	226.867	440.169	403.788	311.231	179.295	186.44	189.294
CG1773	122.123	89.0823	95.3872	214.988	200.282	161.697	110.139	113.844	99.9276
dap	51.7695	44.1001	52.8497	54.6736	50.3728	46.5057	46.1045	46.1976	53.6197
trpl	5786.23	5939.41	5358.44	4395.2	4204.72	4414.47	3570.54	4020.02	3852.49
CG1698	34.513	29.9881	27.0694	24.0934	34.2535	38.6355	64.0341	108.069	131.612
lectin-46Cb	18.5839	23.8141	12.8902	42.6269	30.6266	28.6189	28.175	23.9238	26.8098
CG1663	19.9113	15.876	11.6012	31.5068	13.7014	15.0249	17.9295	16.4992	12.9987
CG1665	160.618	195.805	189.485	268.735	262.744	237.537	135.752	140.243	134.862
CG1667	14.6016	27.3421	18.0462	36.1402	33.8505	35.0582	23.0523	31.3484	34.1216
CG1671	43.8049	37.9261	27.0694	56.5269	41.5072	62.2461	71.7182	40.4229	63.3687
CG30010	61.0614	58.2122	90.2312	63.9403	53.9996	64.3925	76.8409	65.9966	68.2432
Ntmt	92.9196	74.0882	64.4508	81.547	70.9249	82.2794	79.4023	80.0209	76.3674
CG18446	47.7872	38.8081	38.6705	25.0201	26.9998	24.3261	43.5432	30.5234	25.185
CG12744	1.32742	3.52801	9.02312	3.70668	4.83579	7.15473	2.56136	3.29983	5.68694
CG30008	0	11.466	1.28902	3.70668	1.61193	1.43095	5.12273	4.94975	1.62484
CG30007	29.2033	29.9881	42.5376	33.3602	19.3431	21.4642	20.4909	29.6985	28.4347
FMRFa	30.5307	23.8141	28.3584	26.8735	40.2982	26.4725	7.68409	36.2981	20.3105
Etf-QO	532.296	571.538	538.809	518.009	530.324	494.392	512.273	548.597	545.134
Pal1	147.344	187.867	126.324	214.988	198.67	223.943	181.857	192.215	177.107
Adam	581.411	560.954	545.254	664.423	651.219	724.774	735.111	716.063	688.119
CG12134	35.8404	27.3421	21.9133	54.6736	35.0594	50.0831	20.4909	32.1733	33.3092
TER94	736.719	736.472	687.046	675.543	785.815	751.246	1534.26	1133.49	1329.93
CG12128	46.4598	45.8641	38.6705	50.9669	51.5817	51.514	56.35	55.2722	63.3687
CG12129	69.026	41.4541	52.8497	61.1603	56.4175	60.8152	53.7886	45.3727	47.9328
COX7C	7541.09	7848.94	7343.53	6053.01	6251.06	6094.4	6972.03	5862.97	5846.17
magu	140.707	156.114	154.682	122.321	128.148	120.199	110.139	121.269	107.239
mRpL42	477.872	537.14	542.676	411.442	440.459	414.259	532.764	457.026	461.454
egr	161.946	144.648	154.682	170.507	173.282	133.793	138.314	155.092	147.048
CG2269	603.977	586.532	608.416	620.869	596.414	583.826	624.973	706.164	659.685
Jra	138.052	137.592	162.416	128.807	151.118	158.119	176.734	144.368	168.171
14-3-3zeta	3680.94	3515.66	3627.29	3626.99	3712.27	3540.16	3081.32	3430.17	3497.47
Pfk	1156.18	1212.75	1179.45	1053.62	1136.01	1072.49	1055.28	1057.6	984.653
dmpd	95.5744	62.6222	83.7861	90.8137	72.5368	90.1496	112.7	80.8458	88.5537
CG46319	1015.48	1031.06	977.075	998.025	1018.34	963.742	914.407	1044.4	1055.33
gem	1015.48	1031.06	977.075	998.025	1018.34	963.742	914.407	1044.4	1055.33
Hdc	193.804	195.805	221.711	170.507	187.387	177.437	169.05	166.641	146.236
CG12913	42.4775	66.1502	50.2717	37.9935	57.6264	50.0831	64.0341	39.598	49.5576
CG12910	124.778	92.6103	108.277	52.8202	80.5964	70.1163	102.455	77.546	74.7426
CAP	621.234	542.432	586.503	404.029	449.325	402.096	566.061	549.422	543.509
CG12909	35.8404	29.1061	25.7803	59.3069	36.6714	51.514	28.175	51.9723	46.3079
Ndg	65.0437	109.368	87.6531	78.767	60.8503	103.028	87.0864	72.5963	50.37
Prx2540-2	91.5921	104.076	110.855	137.147	226.476	184.592	525.08	468.576	558.945
CG33474	1.32742	6.17402	2.57803	6.4867	4.4328	2.86189	2.56136	1.64992	4.87452
Prx2540-1	234.954	264.601	297.763	314.141	456.176	410.681	1234.58	1103.79	1294.18
RanBPM	224.334	238.141	230.734	213.134	201.088	221.081	307.364	245.837	284.347
Galphao	596.013	678.26	620.017	677.396	632.279	562.362	489.22	585.72	646.686
CG11777	53.0969	43.2181	51.5607	39.8468	39.8952	34.3427	40.9818	41.2479	43.8707
CG17765	477.872	456.877	457.601	518.009	489.22	553.776	481.536	466.101	448.456
CR45135	3.98227	2.64601	9.02312	11.1201	6.44771	3.57736	7.68409	9.89949	9.74903
psq	266.812	252.253	273.272	280.781	303.446	232.529	199.786	193.865	186.857
CG11883	148.671	119.952	128.902	88.0337	116.059	88.7186	74.2795	115.494	94.2407
Elp2	49.1146	59.9762	46.4046	72.2803	67.701	60.0997	56.35	75.0711	60.119
stan	31.8581	37.0441	47.6936	46.3335	46.3429	42.2129	38.4205	42.0728	48.7452
CG7220	2848.65	2990.87	2773.96	2260.15	2214.39	2061.99	2376.95	2627.49	2777.66
CG12935	69.026	56.4482	76.052	69.5003	64.0742	55.0914	130.63	75.8961	83.6792
CG7222	107.521	139.356	140.503	142.707	136.208	143.81	210.032	154.267	134.862
Prosbeta5	938.487	800.859	808.213	749.677	881.725	896.487	1867.23	1565.77	1828.76
RpS15Ab	1680.52	1493.23	1424.36	1768.09	1755.79	2200.79	1434.36	1413.15	1323.43
CG12325	29.2033	22.9321	14.1792	25.9468	14.5074	34.3427	15.3682	10.7244	24.3726
nclb	88.9373	59.9762	79.919	139.001	113.238	144.525	81.9636	110.544	92.6158
Pex6	102.212	137.592	108.277	109.347	106.387	121.63	110.139	112.194	91.8034
CG18003	374.333	389.845	407.329	598.629	504.534	549.483	389.327	452.077	357.465
CG18004	71.6808	78.4982	63.1618	65.7936	72.1338	89.4341	102.455	94.8701	86.1165
CG30020	34.513	45.8641	38.6705	31.5068	31.4326	40.0665	33.2977	28.8735	35.7465
CG12942	25.221	11.466	18.0462	22.2401	24.1789	24.3261	17.9295	25.5737	19.4981
CR45228	5.30969	7.93802	9.02312	7.41337	12.4924	14.3095	0	6.59966	3.24968
BBS4	5.30969	4.41001	2.57803	7.41337	2.82087	2.86189	7.68409	6.59966	5.68694
shn	177.875	221.383	184.329	217.768	210.76	230.382	163.927	209.539	155.172
Syx6	232.299	216.973	201.087	214.061	227.282	229.667	238.207	215.314	216.104
CG7737	47.7872	48.5102	47.6936	40.7735	47.1489	44.3593	61.4727	58.572	56.8694
CG34227	4002.18	3306.63	4215.08	6424.61	7569.62	5089.87	5952.61	6808.37	6243.44
Cpr47Ee	388.935	344.863	399.595	224.254	219.222	229.667	286.873	245.012	246.976
Vhl	107.521	122.598	94.0982	93.5938	112.432	111.614	89.6477	98.1699	95.0531
CG13220	712.826	775.28	796.612	655.156	785.009	700.448	768.409	688.84	726.303
CG30033	127.433	90.8463	95.3872	106.567	145.074	118.768	64.0341	121.269	123.488
CG7741	27.8759	23.8141	27.0694	33.3602	29.0147	30.7653	20.4909	28.0486	33.3092
CG7745	67.6985	66.1502	45.1156	83.4004	88.6561	95.8733	30.7364	55.2722	32.4968
CG43114	2317.68	2123.86	2022.47	2438.07	2358.65	2565.69	1214.09	1160.72	974.903
betaTry	0	8.82003	0	0	0	0	0	4.94975	2.43726
san	244.246	237.259	252.647	231.668	232.118	260.432	307.364	251.612	250.225
CG13204	110.176	82.0263	91.5202	73.207	80.5964	73.6937	97.3318	98.9949	88.5537
CG13203	1.32742	17.6401	5.15607	12.0467	8.86561	4.29284	7.68409	9.89949	10.5615
Smyd4-3	17.2565	10.584	23.2023	12.0467	12.8954	9.30114	7.68409	10.7244	9.74903
CG7763	13.2742	14.112	7.7341	22.2401	8.46262	12.8785	10.2455	9.07453	18.6857
Prip	53.0969	60.8582	61.8728	74.1337	82.6113	71.5473	92.2091	84.1457	77.1799
qvr	520.349	545.078	567.167	520.789	521.056	505.839	422.625	443.002	477.703
E(Pc)	123.45	111.132	123.746	147.341	144.671	145.956	145.998	146.017	127.55
inv	13.2742	22.9321	11.6012	9.26671	8.05964	15.0249	10.2455	12.3744	23.5602
CG34228	400.881	348.391	367.37	317.848	312.714	352.013	274.066	308.534	284.347
Tret1-1	1853.08	1932.47	1639.63	2090.57	2060.45	2262.32	1385.7	1579.79	1523.29
Tret1-2	13.2742	22.9321	9.02312	19.4601	14.5074	22.1797	23.0523	17.3241	17.8732
Buffy	75.6631	85.5543	100.543	91.7404	82.6113	86.5722	71.7182	84.9706	86.9289
CG13197	86.2824	94.3743	96.6763	84.3271	81.8054	86.5722	84.525	96.52	85.3041
pyr	80.9728	85.5543	78.63	59.3069	78.9845	69.4009	56.35	58.572	61.7439
ths	112.831	134.946	139.214	124.174	126.536	113.76	112.7	89.9204	123.488
CG13192	34.513	37.0441	30.9364	28.7268	29.0147	31.4808	30.7364	44.5477	18.6857
CG34229	160.618	137.592	112.144	101.007	116.865	108.752	102.455	115.494	90.991
Sln	67.6985	74.0882	52.8497	66.7203	75.7606	55.0914	56.35	63.5217	56.8694
Mtor	100.884	88.2003	79.919	98.2271	85.4322	78.702	69.1568	98.1699	101.552
Ef1alpha48D	39067.4	37695.9	36412.1	51045.7	44668.6	60334.4	31661	30722.2	26448.3
Zip48C	71.6808	78.4982	112.144	123.247	107.193	101.597	120.384	92.3952	90.1786
exp	53.0969	43.2181	47.6936	22.2401	23.7759	13.594	81.9636	61.0469	88.5537
ADD1	75.6631	65.2682	74.763	39.8468	44.328	54.3759	51.2273	52.7973	51.1824
CG34231	13.2742	7.05602	7.7341	11.1201	6.44771	9.30114	7.68409	2.47487	6.49936
CG8298	61.0614	38.8081	43.8266	40.7735	31.0296	35.7736	56.35	42.8978	39.8086
pds5	46.4598	63.5042	60.5838	47.2602	59.6414	53.6605	76.8409	52.7973	52.8073
CG8321	288.051	281.359	311.942	240.934	234.939	249.7	215.155	230.163	235.602
128up	216.37	186.985	199.798	214.061	185.372	241.114	163.927	181.491	194.981
RpIII128	25.221	29.1061	32.2254	25.0201	26.5968	27.9034	46.1045	29.6985	28.4347
Drep1	74.3356	86.4363	59.2948	83.4004	81.4024	74.4092	53.7886	61.8718	60.119
Drep3	57.0792	52.0382	45.1156	41.7002	49.1638	45.7903	84.525	77.546	51.1824
CG18343	339.82	374.851	310.653	664.423	632.279	736.221	158.805	177.366	121.863
Smyd4-4	59.734	56.4482	47.6936	47.2602	45.537	31.4808	53.7886	54.4472	42.2458
Hen1	26.5484	14.994	21.9133	19.4601	30.6266	32.9117	12.8068	12.3744	8.93662
CG8407	11.9468	7.93802	7.7341	2.78001	2.01491	7.8702	0	5.7747	4.0621
SmD3	160.618	137.592	130.191	150.121	158.372	191.031	143.436	168.291	154.36
Cct5	307.962	261.955	253.936	353.062	369.535	445.739	399.573	301.109	341.216
CR45264	2.65484	5.29202	5.15607	5.56003	5.64175	2.86189	0	3.29983	0.81242
wash	57.0792	76.7342	77.341	72.2803	84.6262	103.028	71.7182	84.1457	81.242
CG33964	23.8936	18.5221	16.7572	17.6067	19.7461	17.8868	25.6136	22.2739	12.1863
Cyp6g1	1181.41	1087.51	1252.92	1825.54	1806.57	1803.71	827.32	994.074	821.356
Cyp6t3	5.30969	10.584	10.3121	9.26671	5.64175	5.00831	0	4.94975	4.0621
CG13168	2.65484	2.64601	11.6012	5.56003	5.64175	2.14642	7.68409	11.5494	0.81242
Cam	5945.52	6456.26	6327.78	7262.32	7232.32	6448.56	5368.62	6207.81	6765.02
CR43900	156.636	171.991	158.549	149.194	124.521	105.174	89.6477	108.894	143.798
CG42700	38.4952	37.9261	23.2023	25.0201	29.0147	30.7653	40.9818	41.2479	36.5589
CG17739	1229.19	1339.76	1328.98	1265.83	1236.35	1265.67	896.477	989.124	892.037
CG30203	39.8227	44.9821	34.8035	32.4335	34.2535	41.4974	46.1045	41.2479	34.1216
CG30046	54.4243	54.6842	47.6936	75.0603	55.2086	61.5307	61.4727	54.4472	62.5563
CG13163	51.7695	53.8022	58.0058	43.5535	58.4324	55.8069	51.2273	47.8475	43.0582
garz	132.742	119.07	131.48	107.494	114.447	111.614	81.9636	98.1699	116.988
CG8490	43.8049	42.3361	36.0925	58.3803	49.5668	49.3676	53.7886	37.948	38.9961
Den1	135.397	111.132	128.902	148.267	147.491	145.241	148.559	148.492	169.796
Cpr49Aa	6.63711	13.23	12.8902	7.41337	9.67157	10.7321	7.68409	10.7244	9.74903
Cpr49Ab	5.30969	8.82003	16.7572	1.85334	7.25368	3.57736	17.9295	12.3744	11.3739
CG8501	49.1146	50.2742	34.8035	41.7002	43.5221	32.9117	61.4727	73.4212	49.5576
Cpr49Ac	3.98227	2.64601	1.28902	1.85334	0.402982	2.86189	102.455	27.2236	25.9974
Cpr49Ae	913.266	895.233	1134.33	638.476	651.622	500.831	799.145	665.741	734.427
Cpr49Af	33.1856	34.3981	20.6243	39.8468	44.328	30.7653	61.4727	57.747	58.4942
Cpr49Ag	945.125	1094.57	1072.46	489.282	610.115	492.245	1485.59	959.426	1139.82
CG30050	54.4243	59.0942	72.1849	39.8468	64.4771	62.2461	107.577	76.721	67.4308
CG8520	156.636	165.817	130.191	168.654	151.924	132.362	145.998	160.867	173.858
CG8525	187.167	174.637	190.774	231.668	213.178	212.495	179.295	189.74	190.106
Tmem18	94.247	81.1443	117.301	103.787	99.1336	110.898	58.9114	102.295	87.7413
Dyb	290.705	266.365	292.607	202.941	231.715	236.106	156.243	227.688	215.291
Lac	212.388	186.985	213.977	208.501	206.327	225.374	233.084	266.461	216.916
CG8545	61.0614	60.8582	64.4508	115.834	87.8501	114.476	107.577	98.1699	110.489
CG8550	70.3534	37.0441	48.9826	82.4737	71.3278	58.6688	71.7182	65.9966	73.1178
Dh44-R2	47.7872	33.5161	41.2485	42.6269	50.7757	50.0831	89.6477	42.0728	46.3079
s-cup	7.96453	10.584	11.6012	10.1934	10.8805	15.0249	15.3682	14.0243	12.1863
CG13151	62.3888	40.5721	45.1156	39.8468	40.2982	37.2046	33.2977	56.9221	39.8086
CG8569	42.4775	54.6842	46.4046	52.8202	45.134	45.0748	28.175	32.1733	38.9961
CG33632	7.96453	3.52801	6.44508	5.56003	1.61193	6.43925	2.56136	5.7747	5.68694
fra	18.5839	18.5221	29.6474	15.7534	27.4028	17.8868	40.9818	23.0988	29.2471
Cyp301a1	5.30969	14.112	15.4682	6.4867	10.4775	8.58567	20.4909	16.4992	16.2484
ClC-b	197.786	213.445	197.22	209.428	220.834	222.512	274.066	219.439	179.545
CR30055	110.176	112.896	119.879	112.127	114.447	101.597	92.2091	110.544	114.551
Amph	303.98	333.397	301.63	220.548	253.476	236.821	268.943	267.286	267.286
CG45086	303.98	302.527	375.104	227.961	288.535	232.529	281.75	264.811	361.527
Galphaq	3874.75	3987.53	4025.6	2729.97	2913.16	2715.93	3386.12	3308.08	3671.32
CG17760	2.65484	9.70203	2.57803	6.4867	7.25368	6.43925	5.12273	5.7747	7.31178
spt4	84.955	74.9702	85.0751	81.547	81.4024	75.1246	107.577	98.1699	103.99
Iswi	112.831	115.542	116.012	110.274	119.686	116.622	58.9114	110.544	104.802
ZnT49B	185.839	149.94	157.26	143.634	145.88	138.802	122.945	135.293	155.985
CG8646	6.63711	17.6401	10.3121	15.7534	13.2984	10.0166	23.0523	23.9238	14.6236
CG13148	31.8581	37.9261	43.8266	32.4335	35.8654	30.0499	23.0523	33.8233	27.6223
CG42663	29.2033	31.7521	41.2485	50.0402	59.2384	37.2046	53.7886	56.9221	57.6818
mRpL18	189.821	194.041	170.15	176.067	176.506	165.99	233.084	204.589	165.734
Dgkepsilon	422.12	421.597	393.15	369.742	374.773	359.883	258.698	321.733	348.528
sca	50.442	78.4982	68.3179	59.3069	66.0891	76.5556	51.2273	65.9966	55.2445
bic	5706.59	5399.62	5257.9	6172.55	5859.36	6535.84	5058.69	4886.22	4433.37
CR43468	33.1856	31.7521	33.5144	24.0934	25.3879	38.6355	28.175	26.3986	32.4968
AspRS	299.997	335.161	295.185	304.875	271.61	322.678	335.539	273.061	257.537
vg	11.9468	7.93802	6.44508	0.926671	6.04473	5.00831	0	7.42462	3.24968
NAT1	986.275	954.327	978.364	1098.1	1069.11	1094.67	1232.02	1224.24	1322.62
CG13319	213.715	187.867	167.572	201.088	176.909	197.47	340.661	263.986	265.661
sug	461.943	523.91	496.271	563.416	534.354	499.4	215.155	309.359	256.725
Sans	3.98227	0.882003	3.86705	6.4867	2.82087	2.14642	12.8068	10.7244	11.3739
Su(z)2	134.07	85.5543	118.59	96.3738	100.343	125.923	105.016	99.8199	121.863
Cap-G	33.1856	40.5721	34.8035	30.5801	35.4624	30.7653	23.0523	26.3986	38.9961
ND-MWFE	2439.8	2586.91	2496.83	2020.14	2232.12	2094.9	2392.31	2072.29	2000.99
Nrk	17.2565	23.8141	21.9133	13.9001	22.567	20.0332	5.12273	23.0988	13.8111
Spt-I	165.928	175.519	176.595	178.847	188.999	167.421	148.559	184.79	173.045
AGBE	878.753	845.841	873.953	922.038	1039.29	942.278	2105.44	1723.34	1930.31
ValRS	144.689	96.1383	118.59	144.561	132.984	120.199	138.314	126.218	134.862
FLASH	35.8404	28.2241	38.6705	31.5068	24.9849	30.0499	35.8591	28.8735	24.3726
CG4627	45.1324	43.2181	51.5607	45.4069	48.7608	58.6688	43.5432	36.2981	50.37
CG17059	825.657	817.617	864.93	863.657	844.651	830.664	860.618	749.061	730.365
Dp	143.362	133.182	132.769	165.874	173.685	148.103	184.418	123.744	170.608
fsd	79.6453	88.2003	55.4277	61.1603	70.5219	63.6771	74.2795	98.9949	84.4916
CG4676	10.6194	12.348	18.0462	14.8267	14.9103	11.4476	33.2977	14.0243	17.8732
GstE14	307.962	228.439	275.85	218.694	259.52	261.148	330.416	330.808	399.71
Mp20	1126.98	1390.04	1344.44	1055.48	1484.59	1376.57	3470.65	2587.89	2902.78
CG4716	14480.8	14303.4	13529.5	15193.7	13889.6	14528.4	6193.38	7270.35	5989.97
CG10799	1299.55	1150.13	1158.83	1247.3	1216.2	1341.51	1306.3	1311.68	1225.94
CG42319	549.553	554.78	507.873	712.61	717.711	779.15	327.855	367.106	334.717
AttC	669.021	49.3922	36.0925	229.814	121.701	135.94	481.536	1611.14	138.924
IMPPP	5107.92	3612.68	3459.72	5135.61	5965.75	4699.22	6357.3	6955.22	5846.17
CG33470	5107.92	3612.68	3459.72	5135.61	5965.75	4699.22	6357.3	6955.22	5846.17
cbs	75.6631	57.3302	77.341	70.427	52.7907	57.2378	51.2273	57.747	48.7452
mars	1.32742	7.05602	10.3121	4.63335	3.22386	3.57736	5.12273	2.47487	3.24968
mip120	26.5484	27.3421	19.3353	30.5801	25.7909	26.4725	35.8591	28.0486	31.6844
EfTuM	613.269	599.762	599.393	519.862	546.041	529.45	712.059	621.193	673.496
Roe1	201.768	199.333	164.994	174.214	182.551	203.194	238.207	219.439	204.73
CR44366	5.30969	5.29202	2.57803	0.926671	2.82087	2.86189	0	4.94975	10.5615
fand	110.176	121.716	91.5202	89.8871	90.671	97.3043	71.7182	105.595	116.988
fas	111.503	107.604	100.543	119.541	105.178	105.174	99.8932	135.293	101.552
CG13337	14.6016	16.7581	12.8902	12.0467	13.2984	6.43925	0	7.42462	9.74903
Cpr50Cb	38.4952	31.7521	28.3584	27.8001	63.2682	67.2544	284.311	297.81	348.528
stj	201.768	196.687	211.399	173.287	190.208	161.697	125.507	199.64	207.979
CG13339	71.6808	75.8522	65.7399	65.7936	65.6861	70.8318	56.35	63.5217	52.8073
CG6329	1643.35	1732.25	1807.2	1338.11	1485.39	1389.45	1626.47	1499.77	1665.46
CG6357	769.905	672.968	665.133	1015.63	983.679	972.327	886.232	842.282	858.727
Uba3	118.141	96.1383	108.277	99.1538	110.014	107.321	107.577	108.069	97.4903
CG13344	100.884	129.654	128.902	138.074	138.223	115.907	148.559	155.917	127.55
CG33155	601.322	714.422	661.266	593.069	612.13	572.378	673.639	609.644	597.128
mRpL53	601.322	714.422	661.266	593.069	612.13	571.663	673.639	609.644	597.128
Cp1	1975.2	2068.3	2025.05	2249.96	2284.91	2240.86	2750.9	2410.53	2318.65
CG42806	163.273	154.35	130.191	236.301	231.312	206.772	230.523	195.515	219.353
PheRS-m	313.272	311.347	348.035	274.295	280.476	285.474	294.557	301.109	320.906
CG8067	62.3888	77.6162	76.052	63.9403	74.1487	77.9865	81.9636	66.8216	77.1799
mam	193.804	179.929	204.954	178.847	186.984	172.429	217.716	196.34	211.229
pea	76.9905	86.4363	60.5838	58.3803	63.6712	67.9699	94.7705	56.0971	61.7439
CG13016	55.7517	72.3242	67.0289	75.987	73.7457	73.6937	53.7886	49.4975	56.8694
O-fut1	35.8404	33.5161	46.4046	39.8468	38.2833	41.4974	35.8591	38.773	25.185
CG8323	96.9018	97.0203	109.566	86.1804	73.3427	81.5639	76.8409	78.371	80.4295
CG18327	92.9196	73.2062	78.63	30.5801	29.4177	27.9034	28.175	14.8492	16.2484
CG18324	62.3888	68.7962	58.0058	41.7002	44.328	49.3676	48.6659	53.6222	49.5576
CG8331	1481.4	1647.58	1396.01	1794.96	1652.63	1867.38	1170.54	1413.98	1219.44
cg	302.652	300.763	314.52	357.695	328.027	331.264	253.575	327.508	308.719
CG30069	203.096	204.625	208.821	215.914	234.133	233.96	294.557	265.636	259.162
CG8468	123.45	158.76	141.792	202.941	174.894	208.203	120.384	100.645	124.3
Usp20-33	69.026	88.2003	74.763	85.2537	93.0889	75.8401	79.4023	85.7956	90.1786
SmydA-1	66.3711	83.7903	69.6069	59.3069	58.4324	66.539	107.577	73.4212	104.802
CG8531	181.857	168.463	167.572	174.214	182.954	181.015	207.47	196.34	181.17
beta4GalNAcTA	63.7163	51.1562	54.1387	37.9935	51.9847	55.8069	30.7364	51.9723	34.1216
conv	25.221	26.4601	30.9364	21.3134	24.9849	25.0415	53.7886	28.8735	53.6197
Ih	1829.19	1888.37	1727.28	1782.91	1663.51	1454.56	1229.45	1546.8	1626.46
Shroom	152.654	134.064	119.879	101.934	98.3276	80.1329	117.823	106.42	145.423
CG8613	163.273	172.873	192.063	164.021	195.043	178.868	199.786	186.44	162.484
Arc2	50.442	27.3421	38.6705	28.7268	25.3879	39.351	48.6659	41.2479	46.3079
Tfb1	135.397	131.418	128.902	138.074	124.924	107.321	110.139	127.043	123.488
Dh44-R1	29.2033	29.9881	16.7572	25.9468	29.8207	24.3261	28.175	34.6482	22.7477
Sin1	54.4243	65.2682	55.4277	40.7735	53.9996	45.0748	43.5432	52.7973	63.3687
CG17386	337.165	333.397	323.543	13.9001	12.8954	10.0166	197.225	216.139	164.109
PRAS40	102.212	117.306	139.214	130.661	134.999	160.266	153.682	113.844	106.427
Asx	91.5921	89.0823	105.699	106.567	91.8799	108.036	92.2091	84.1457	86.1165
CG30197	3222.98	3346.32	3646.63	3429.61	3724.76	3359.14	4464.46	4332.68	4403.31
ttv	37.1678	51.1562	34.8035	50.9669	47.1489	45.0748	28.175	37.1231	32.4968
Blos1	138.052	132.3	101.832	109.347	118.074	108.036	125.507	108.894	112.926
Sec61beta	744.684	663.266	635.485	746.897	691.517	758.401	694.13	662.441	668.621
Uhg5	54.4243	60.8582	27.0694	85.2537	63.6712	70.1163	33.2977	54.4472	58.4942
snoRNA:Me28S-G2703a	3.98227	5.29202	3.86705	5.56003	3.62684	3.57736	35.8591	8.24958	5.68694
snoRNA:Or-CD4	3.98227	1.76401	1.28902	3.70668	3.62684	9.30114	17.9295	3.29983	1.62484
CG10131	122.123	148.176	130.191	156.607	134.193	179.584	186.98	175.716	153.547
CG43236	130.087	37.0441	23.2023	88.0337	74.5517	97.3043	99.8932	321.733	96.6779
CG10139	83.6276	101.43	88.9422	77.8404	87.0441	83.7103	97.3318	100.645	70.6805
Dro	2483.61	216.973	52.8497	622.723	110.417	103.744	2005.55	2995.42	628
AttA	192.476	13.23	6.44508	57.4536	35.0594	27.9034	25.6136	108.894	15.436
AttB	203.096	28.2241	27.0694	93.5938	49.1638	43.6438	153.682	513.124	143.798
ave	95.5744	74.0882	103.121	67.647	67.298	88.7186	71.7182	77.546	77.9923
ND-B15	1842.46	1910.42	1845.87	1508.62	1527.3	1490.33	1862.11	1635.89	1489.17
BEAF-32	116.813	104.076	118.59	122.321	141.85	140.233	148.559	108.069	112.114
hui	359.731	336.925	409.907	640.33	623.01	716.904	420.064	486.725	467.954
CG10205	519.022	518.618	622.595	670.91	766.875	683.276	550.693	558.496	521.573
Ercc1	10.6194	13.23	6.44508	16.6801	8.86561	12.163	12.8068	15.6742	5.68694
HPS1	73.0082	60.8582	59.2948	63.0136	85.4322	67.2544	35.8591	58.572	81.242
Cyp6a22	76.9905	84.6723	67.0289	95.4471	83.0143	94.4424	71.7182	68.4715	71.4929
Cyp6a17	260.175	245.197	250.069	282.635	311.505	314.093	0	2.47487	0
Cyp6a23	270.794	266.365	287.451	240.934	244.207	265.44	366.275	356.382	362.339
Cyp6a20	278.759	270.775	315.809	172.361	188.999	218.219	297.118	257.387	258.349
Cyp317a1	47.7872	52.0382	47.6936	28.7268	25.3879	38.6355	51.2273	68.4715	66.6184
Lap1	51.7695	47.6281	41.2485	51.8936	68.104	66.539	71.7182	56.0971	51.9949
CG10257	130.087	110.25	128.902	76.9137	70.5219	88.7186	61.4727	108.069	82.8668
ckn	126.105	112.014	139.214	125.101	116.462	92.296	81.9636	114.669	105.615
pcs	212.388	193.159	251.358	209.428	200.282	173.144	227.961	220.264	233.977
hbs	23.8936	30.8701	41.2485	35.2135	24.1789	20.7487	10.2455	21.4489	21.1229
chn	156.636	138.474	105.699	119.541	133.387	131.647	112.7	137.768	145.423
CG7544	9.29196	7.05602	1.28902	12.0467	8.05964	12.163	2.56136	2.47487	11.3739
igl	576.101	589.178	662.555	583.803	624.622	611.014	550.693	595.619	558.945
CG11807	106.194	133.182	117.301	111.201	109.208	105.89	84.525	91.5703	86.1165
CG11808	50.442	37.0441	36.0925	30.5801	35.8654	44.3593	20.4909	24.7487	38.9961
CG8079	30.5307	52.0382	48.9826	28.7268	33.4475	35.0582	105.016	59.3969	64.9936
CR44370	103.539	116.424	119.879	104.714	99.9396	77.2711	169.05	148.492	178.732
scb	31.8581	44.9821	20.6243	27.8001	39.8952	28.6189	117.823	101.47	101.552
Xpc	65.0437	70.5602	95.3872	80.6204	77.3726	66.539	84.525	89.0954	82.0544
Arf51F	333.183	357.211	322.254	348.428	381.221	349.866	432.87	364.631	365.589
Hr51	19.9113	8.82003	7.7341	5.56003	9.67157	10.7321	15.3682	7.42462	7.31178
unc-5	39.8227	26.4601	39.9595	37.0668	41.9101	35.0582	38.4205	35.4732	32.4968
CR44458	6.63711	3.52801	2.57803	3.70668	5.23877	5.00831	0	0.824958	4.0621
SRPK	541.588	513.326	514.318	530.982	483.579	440.016	450.8	522.198	502.888
CG43729	378.315	418.069	407.329	396.615	390.087	349.866	412.38	381.13	371.276
Mtk	4105.72	280.477	166.283	550.443	234.133	204.625	1795.52	3024.29	502.888
GalNAc-T1	92.9196	66.1502	69.6069	66.7203	75.3577	81.5639	74.2795	97.345	90.991
CG30467	76.9905	43.2181	45.1156	48.1869	56.4175	53.6605	46.1045	51.1474	66.6184
Vha36-1	1036.72	1035.47	1041.53	965.591	984.888	1040.3	878.548	880.23	900.161
eIF2B-gamma	131.415	137.592	122.457	106.567	125.327	131.647	156.243	103.12	129.987
CG30466	13.2742	10.584	20.6243	20.3868	12.4924	18.6023	10.2455	6.59966	10.5615
CG42524	30.5307	41.4541	25.7803	66.7203	60.4473	57.2378	33.2977	26.3986	31.6844
Ranbp11	119.468	134.946	92.8092	96.3738	84.6262	103.028	135.752	97.345	114.551
CG30090	9.29196	13.23	15.4682	60.2336	31.0296	19.3178	2.56136	6.59966	10.5615
CG33460	25.221	24.6961	34.8035	41.7002	39.8952	47.2212	25.6136	14.8492	22.7477
CG30089	149.999	150.822	183.04	126.954	157.566	152.396	184.418	176.541	204.73
tun	156.636	156.996	114.722	208.501	187.79	168.136	135.752	141.068	133.237
bug	99.5567	105.84	105.699	110.274	97.1187	89.4341	79.4023	128.693	124.3
Cyp4aa1	84.955	102.312	101.832	62.0869	66.895	49.3676	107.577	84.1457	87.7413
CG8366	102.212	104.958	90.2312	88.9604	76.1636	85.1412	66.5955	71.7713	83.6792
CG8320	149.999	137.592	122.457	123.247	132.984	124.492	286.873	253.262	305.47
CG8370	126.105	115.542	114.722	107.494	128.551	135.94	122.945	117.969	128.362
CG8389	102.212	124.362	121.168	90.8137	76.5666	70.1163	94.7705	89.9204	93.4283
Rrp42	58.4066	33.5161	50.2717	50.9669	50.3728	52.2295	71.7182	44.5477	45.4955
CG8399	169.91	215.209	216.555	213.134	168.85	163.843	184.418	196.34	189.294
CG8401	73.0082	48.5102	60.5838	66.7203	62.8652	54.3759	53.7886	70.9463	50.37
SP2353	175.22	142.884	127.613	105.64	115.656	123.777	89.6477	119.619	126.737
CG8405	233.626	203.743	224.289	207.574	164.82	184.592	174.173	169.116	151.11
mRpL34	311.944	280.477	287.451	243.714	267.177	278.319	338.1	290.385	299.783
Rho1	1165.48	1211.87	1175.58	1154.63	1212.17	1375.85	1260.19	1099.67	1212.13
Asph	215.042	299.881	268.115	219.621	314.729	301.214	760.725	606.344	764.487
Jhedup	29.2033	19.4041	27.0694	25.9468	6.04473	13.594	10.2455	25.5737	20.3105
Jhe	15.9291	12.348	20.6243	27.8001	21.3581	20.7487	17.9295	28.0486	21.9353
spin	403.536	328.105	362.214	606.969	575.458	651.796	291.995	288.735	257.537
Got1	1456.18	1326.53	1350.89	1995.12	1939.15	2006.19	1680.25	1736.54	1593.15
CG30094	82.3002	67.9142	51.5607	73.207	75.7606	60.8152	58.9114	65.9966	60.119
CysRS	91.5921	80.2623	118.59	90.8137	108.805	102.313	79.4023	95.6951	102.365
lbk	91.5921	102.312	64.4508	85.2537	75.7606	89.4341	79.4023	94.0452	107.239
CR45994	6.63711	9.70203	9.02312	10.1934	5.23877	11.4476	7.68409	13.1993	8.93662
Lis-1	747.339	637.688	714.115	611.603	639.936	575.24	653.148	671.515	645.874
clu	146.016	137.592	135.347	135.294	116.462	153.111	181.857	131.168	150.298
CG44242	1278.31	1368.87	1411.47	1139.81	1108.6	1155.49	1531.7	1221.76	1185.32
CG42837	1959.28	1988.03	1861.34	2632.67	2484.38	2723.09	1762.22	1763.76	1786.51
CG44243	2029.63	2053.3	1921.92	2727.19	2562.97	2807.51	1862.11	1832.23	1856.38
Tsf3	120.795	99.6663	117.301	120.467	120.089	123.061	135.752	110.544	134.862
CG15701	2.65484	4.41001	12.8902	3.70668	3.62684	5.00831	0	8.24958	5.68694
csul	55.7517	38.8081	38.6705	35.2135	55.2086	47.2212	43.5432	38.773	34.934
prim	130.087	139.356	106.988	99.1538	93.4919	77.2711	64.0341	78.371	88.5537
JhI-26	108.849	147.294	128.902	102.86	105.984	100.882	102.455	127.043	132.424
CG42372	87.6099	147.294	81.2081	114.907	119.686	102.313	125.507	118.794	120.238
Atg9	234.954	246.079	242.335	216.841	254.685	259.001	274.066	246.662	272.161
Nox	3.98227	0.882003	9.02312	4.63335	1.20895	5.00831	2.56136	17.3241	10.5615
CG4282	38.4952	23.8141	21.9133	25.0201	25.7909	19.3178	35.8591	28.8735	31.6844
Hmgs	310.617	276.067	278.428	272.441	234.133	242.545	217.716	222.739	217.728
Nup62	135.397	146.412	125.035	115.834	107.596	92.296	112.7	122.094	120.238
Sema2b	43.8049	28.2241	39.9595	53.7469	33.8505	40.7819	51.2273	56.9221	62.5563
jtb	114.158	84.6723	96.6763	109.347	101.551	98.0198	92.2091	99.8199	77.1799
CG4409	428.757	415.423	429.243	418.855	467.459	427.137	437.993	481.775	530.51
CG33458	9.29196	5.29202	3.86705	8.34004	3.22386	2.86189	10.2455	4.94975	5.68694
Sema2a	59.734	52.9202	76.052	60.2336	54.8056	55.0914	64.0341	62.6968	67.4308
Syn2	196.458	190.513	207.532	156.607	194.237	177.437	184.418	182.316	192.543
CG4945	61.0614	57.3302	58.0058	58.3803	63.6712	65.8235	81.9636	84.1457	77.9923
CG4927	39.8227	41.4541	36.0925	97.3004	85.4322	64.3925	38.4205	56.0971	48.7452
Cdk4	75.6631	84.6723	82.4971	91.7404	86.6412	116.622	48.6659	56.9221	82.8668
RpLP2	27172.3	25190.9	22844	30797	27894	34644.6	24911.8	24557.3	21597.4
CG5065	545.571	597.116	582.636	579.169	581.1	528.019	481.536	627.793	675.121
gprs	104.866	93.4923	78.63	80.6204	81.8054	85.8567	94.7705	85.7956	93.4283
Idgf6	4880.93	4739	4385.23	6285.61	5564.78	6053.61	3076.2	3517.62	2875.15
resilin	9.29196	5.29202	3.86705	2.78001	12.8954	3.57736	12.8068	8.24958	17.8732
CG5522	120.795	157.878	162.416	149.194	149.103	162.412	128.068	131.993	114.551
CG34459	7.96453	7.05602	5.15607	12.0467	10.4775	7.8702	2.56136	4.12479	7.31178
CG34460	1.32742	4.41001	3.86705	6.4867	4.4328	2.86189	0	2.47487	2.43726
CR43650	132.742	120.834	122.457	129.734	109.208	143.81	87.0864	127.868	124.3
mir-8	18.5839	20.2861	14.1792	23.1668	15.7163	19.3178	20.4909	25.5737	18.6857
IntS8	33.1856	36.1621	23.2023	28.7268	33.8505	27.9034	30.7364	42.8978	30.8719
Dek	238.936	257.545	225.578	255.761	268.386	269.733	227.961	247.487	228.29
Ef1beta	5796.85	5409.32	5069.7	6344.92	5642.15	7106.07	5366.06	5507.42	4769.72
CG6426	1408.39	1382.98	1384.4	2158.22	2189.4	2171.46	1757.1	1538.55	1515.97
CG6421	376.988	366.913	363.503	513.376	494.056	510.847	381.643	433.928	433.02
CG6429	212.388	243.433	221.711	249.274	261.938	262.578	445.677	427.328	408.647
CG6435	249.555	231.085	252.647	266.881	280.476	271.164	279.189	235.113	259.974
CG6472	78.3179	67.0322	65.7399	37.9935	42.3131	40.0665	99.8932	87.4455	110.489
inaC	1486.71	1537.33	1406.32	1465.07	1394.32	1566.17	1541.94	1468.42	1418.48
Pkc53E	609.287	547.724	596.815	498.549	475.922	434.292	450.8	557.671	563.007
CG43789	17.2565	10.584	12.8902	12.0467	9.67157	9.30114	5.12273	0.824958	4.87452
Ufm1	395.572	347.509	344.167	339.162	361.072	369.899	384.205	354.732	319.281
PIG-V	54.4243	37.9261	42.5376	61.1603	46.7459	62.2461	56.35	37.948	38.9961
CG6665	51.7695	52.9202	58.0058	64.867	57.6264	50.7986	61.4727	40.4229	47.9328
Cbp53E	742.029	781.454	778.566	721.877	777.756	642.494	809.391	807.633	844.104
AsnRS-m	41.1501	36.1621	30.9364	26.8735	29.8207	30.0499	25.6136	38.773	30.0595
CG6805	278.759	253.135	273.272	275.221	249.446	268.302	215.155	233.463	225.853
Dark	120.795	89.9643	97.9653	97.3004	73.7457	96.5888	161.366	92.3952	103.99
RhoGEF2	132.742	142.884	126.324	140.854	140.238	145.241	117.823	141.068	136.486
SmydA-7	59.734	57.3302	64.4508	42.6269	55.2086	42.9284	79.4023	58.572	70.6805
CG9646	297.343	360.739	304.208	309.508	299.013	281.181	348.345	300.285	288.409
fat-spondin	1349.99	1416.5	1301.91	1462.29	1416.89	1488.9	1347.28	1504.72	1434.73
CG6967	2.65484	0	5.15607	4.63335	2.82087	5.00831	0	2.47487	5.68694
CG6984	66.3711	44.9821	73.474	55.6003	65.6861	47.2212	58.9114	47.0226	30.8719
CG30456	6.63711	9.70203	9.02312	12.9734	12.8954	22.1797	0	0.824958	6.49936
CG15611	119.468	86.4363	126.324	93.5938	98.7306	81.5639	71.7182	106.42	91.8034
Amy-d	282.741	216.973	220.422	998.951	938.948	897.918	197.225	190.565	208.792
Cda9	5.30969	3.52801	5.15607	5.56003	5.23877	2.14642	7.68409	4.12479	4.0621
CG11400	739.374	736.472	680.601	935.011	780.173	984.49	704.375	725.963	639.374
Gbp1	588.048	641.216	577.48	796.01	776.144	918.667	814.514	692.139	635.312
Gbp2	1904.85	1936.88	1821.38	2915.31	2660.09	2856.17	1506.08	1630.12	1433.92
CG17290	6.63711	7.93802	7.7341	5.56003	16.9252	6.43925	7.68409	17.3241	21.1229
mbl	805.745	840.549	830.127	678.323	582.309	522.295	417.502	531.273	653.998
CR45997	58.4066	31.7521	29.6474	12.9734	10.0746	13.594	0	0.824958	0
CG10939	310.617	252.253	362.214	302.095	330.042	306.222	363.714	353.082	349.34
Prosalpha5	545.571	527.438	594.237	528.202	684.667	595.989	1562.43	1314.98	1622.4
l(2)k01209	91.5921	79.3802	83.7861	99.1538	100.746	110.183	76.8409	83.3207	79.6171
Mtap	334.51	447.175	404.751	502.256	485.996	540.182	294.557	311.834	311.157
Lhr	19.9113	14.994	10.3121	12.0467	9.67157	15.7404	20.4909	18.974	12.1863
CG18467	45.1324	28.2241	37.3815	27.8001	31.0296	22.8951	5.12273	0.824958	0.81242
robl	442.032	432.181	362.214	332.675	393.714	379.201	463.607	386.08	408.647
CG14478	266.812	262.837	322.254	294.681	265.968	319.816	276.627	230.163	258.349
qkr54B	91.5921	92.6103	108.277	92.6671	105.581	90.865	71.7182	105.595	91.8034
veil	3.98227	7.05602	5.15607	20.3868	11.6865	16.4559	7.68409	10.7244	4.0621
NT5E-2	115.486	109.368	109.566	146.414	134.193	135.94	117.823	134.468	106.427
CG4847	1782.73	1508.22	1499.13	2579.85	2336.89	2516.32	1357.52	1344.68	1297.43
CG4853	171.237	170.227	144.37	134.367	160.79	154.542	151.12	144.368	129.987
CG4866	59.734	62.6222	46.4046	48.1869	64.8801	60.0997	53.7886	64.3467	59.3066
eIF3-S9	2078.74	2101.81	2031.49	2362.08	2305.46	2394.69	1613.66	1602.89	1430.67
cyp33	82.3002	52.9202	64.4508	86.1804	83.0143	80.1329	66.5955	73.4212	62.5563
MESR4	111.503	90.8463	87.6531	106.567	106.79	118.053	130.63	104.77	94.2407
Klp54D	6.63711	2.64601	0	5.56003	3.62684	1.43095	12.8068	6.59966	0
CG43324	546.898	483.338	489.826	439.242	428.37	373.477	458.484	469.401	475.265
CG14480	215.042	197.569	215.266	203.868	205.118	201.763	220.277	186.44	207.979
POSH	33.1856	13.23	24.4913	27.8001	35.0594	28.6189	33.2977	32.1733	29.2471
CG42239	98.2292	116.424	95.3872	123.247	130.969	153.111	130.63	94.8701	111.301
Rab4	569.464	575.948	574.901	568.976	563.772	551.629	522.518	564.271	545.946
CR45275	11.9468	7.05602	10.3121	8.34004	8.46262	12.163	7.68409	9.07453	7.31178
icln	37.1678	16.7581	28.3584	26.8735	31.4326	27.9034	15.3682	37.1231	29.2471
Smurf	100.884	128.772	143.081	139.001	144.268	134.509	186.98	140.243	141.361
snoRNA:Or-aca4	7.96453	4.41001	10.3121	11.1201	11.2835	15.0249	61.4727	11.5494	9.74903
eIF3-S8	951.762	1053.11	879.109	1030.46	967.963	1129.02	827.32	837.332	697.868
CG30108	18.5839	18.5221	20.6243	14.8267	20.5521	22.1797	25.6136	23.9238	19.4981
CG30109	59.734	70.5602	73.474	76.9137	57.2235	68.6854	87.0864	78.371	85.3041
CR44404	249.555	3.52801	0	11.1201	3.22386	2.14642	25.6136	371.231	17.0608
HPS4	58.4066	52.9202	34.8035	60.2336	49.9698	55.0914	51.2273	37.948	43.8707
CG42561	23.8936	17.6401	15.4682	23.1668	18.9402	17.8868	12.8068	21.4489	23.5602
CG42562	53.0969	47.6281	34.8035	76.9137	52.7907	57.9533	38.4205	22.2739	36.5589
Uhg1	34.513	44.1001	21.9133	35.2135	43.1191	43.6438	28.175	26.3986	30.8719
CG10933	18.5839	16.7581	21.9133	27.8001	20.5521	16.4559	43.5432	28.8735	49.5576
CG4984	82.3002	58.2122	72.1849	44.4802	53.5966	45.0748	66.5955	36.2981	52.8073
CG4975	84.955	61.7402	74.763	48.1869	55.6115	46.5057	64.0341	35.4732	53.6197
CG34195	25.221	24.6961	20.6243	28.7268	30.2237	27.188	5.12273	13.1993	7.31178
Vps54L	45.1324	69.6782	101.832	73.207	64.0742	77.2711	112.7	80.0209	69.8681
CG5002	41.1501	27.3421	21.9133	81.547	63.2682	69.4009	112.7	89.0954	106.427
CG5009	378.315	332.515	350.613	362.328	377.594	364.891	407.257	390.205	469.579
aft	57.0792	51.1562	50.2717	40.7735	46.3429	40.7819	43.5432	40.4229	29.2471
CG5033	34.513	31.7521	25.7803	49.1136	42.3131	53.6605	33.2977	42.0728	55.2445
Dhit	212.388	251.371	232.023	221.474	207.133	203.91	179.295	240.063	238.851
grh	131.415	120.834	134.058	93.5938	128.954	121.63	115.261	160.042	182.794
olf186-F	92.9196	105.84	106.988	151.974	141.447	156.689	105.016	123.744	122.675
olf186-M	153.981	171.991	177.884	299.315	278.058	277.603	204.909	188.09	220.166
CR44417	84.955	86.4363	92.8092	60.2336	58.0294	48.6521	69.1568	68.4715	77.9923
Elk	31.8581	23.8141	29.6474	26.8735	24.9849	20.0332	15.3682	20.6239	33.3092
CG5098	71.6808	71.4422	52.8497	80.6204	66.0891	78.702	69.1568	52.7973	86.1165
Spn55B	110.176	105.84	74.763	47.2602	58.4324	47.9367	71.7182	61.0469	44.6831
Dlip3	83.6276	72.3242	73.474	54.6736	47.9549	50.0831	35.8591	59.3969	64.1811
Pcl	43.8049	74.0882	47.6936	59.3069	47.1489	54.3759	71.7182	71.7713	69.0557
pAbp	8395.95	8104.72	7923.59	7689.51	7118.68	7289.24	6872.14	8030.14	8585.65
adp	116.813	89.9643	100.543	76.9137	94.2978	88.0031	92.2091	82.4958	91.8034
CG10914	39.8227	33.5161	24.4913	34.2868	54.8056	36.4891	40.9818	42.0728	37.3713
CG10915	132.742	150.822	134.058	148.267	158.372	161.697	179.295	150.967	141.361
CG42518	321.236	308.701	286.162	315.995	307.878	317.67	281.75	294.51	269.723
MED9	321.236	308.701	286.162	315.995	307.878	317.67	281.75	294.51	269.723
CG10916	99.5567	93.4923	118.59	84.3271	96.3127	91.5805	117.823	131.168	112.926
nopo	9.29196	7.05602	2.57803	10.1934	8.46262	6.43925	17.9295	6.59966	6.49936
fj	19.9113	22.9321	21.9133	14.8267	19.7461	20.7487	58.9114	35.4732	51.9949
pen-2	107.521	103.194	153.393	94.5204	101.551	93.7269	79.4023	122.094	110.489
IM1	2933.6	1660.81	1554.55	2889.36	3443.89	2321.71	2364.14	2623.36	2564.81
CG18107	2526.08	2309.08	2181.02	2609.51	2417.09	2657.27	1800.64	1616.92	1549.28
IM2	5680.04	4424.13	4267.93	8555.03	10162.4	8212.2	8547.27	8687.63	8380.11
IM3	7949.93	6308.08	6236.26	10268.4	12302.2	10073.9	12343.2	11684.7	11682.6
CG16836	2937.59	2642.48	2516.16	4513.81	4697.97	4043.85	2786.76	3019.34	2566.43
CG15065	4437.57	2205.89	1820.09	4057.89	3805.76	3064.37	1846.74	2145.71	1602.9
Idgf5	294.688	295.471	293.896	413.295	341.729	352.013	217.716	251.612	216.916
GstE1	120.795	101.43	86.3641	124.174	103.969	126.639	20.4909	30.5234	22.7477
GstE2	191.149	171.991	199.798	175.141	205.521	183.876	145.998	145.193	138.111
GstE3	406.191	364.267	376.393	365.108	363.087	365.607	399.573	398.454	442.769
GstE4	15.9291	10.584	11.6012	20.3868	6.8507	9.30114	20.4909	16.4992	9.74903
GstE5	62.3888	65.2682	55.4277	50.0402	42.7161	48.6521	7.68409	15.6742	4.87452
GstE6	655.747	612.992	658.688	569.903	595.608	590.98	455.923	550.247	489.889
GstE7	79.6453	62.6222	74.763	67.647	62.0592	58.6688	56.35	65.9966	57.6818
GstE8	58.4066	47.6281	30.9364	24.0934	22.567	25.0415	25.6136	34.6482	33.3092
GstE9	1956.62	1594.66	1719.55	1816.27	1885.55	1717.13	1237.14	1383.45	1286.87
Dp1	724.773	610.346	680.601	767.283	637.518	789.882	712.059	734.212	673.496
CG5174	869.462	892.587	875.242	683.883	724.159	678.984	653.148	640.167	590.629
CG12263	74.3356	66.1502	74.763	48.1869	57.2235	72.9782	53.7886	47.0226	49.5576
slim	294.688	297.235	264.248	278.928	294.58	300.499	256.136	282.135	303.033
CG30120	234.954	218.737	194.642	217.768	246.222	245.407	174.173	183.141	160.859
rswl	92.9196	94.3743	91.5202	114.907	89.865	106.605	94.7705	101.47	90.991
GstE11	78.3179	74.9702	72.1849	118.614	112.029	137.371	97.3318	117.969	101.552
CG43066	449.996	461.287	442.133	376.228	414.669	341.28	407.257	391.03	439.519
CG10924	37.1678	37.0441	37.3815	19.4601	21.761	32.9117	25.6136	16.4992	21.1229
Pepck	2749.09	2516.35	2532.92	1887.63	2619.38	1385.87	3670.43	3059.77	3753.38
Rgk2	67.6985	101.43	83.7861	58.3803	72.5368	69.4009	102.455	96.52	101.552
CG10927	21.2388	15.876	24.4913	19.4601	17.7312	18.6023	10.2455	13.1993	18.6857
CG5323	148.671	134.064	152.104	149.194	139.432	144.525	125.507	125.394	159.234
CG5335	104.866	110.25	91.5202	105.64	105.581	120.199	133.191	104.77	87.7413
Sec6	46.4598	48.5102	67.0289	40.7735	39.4922	50.7986	56.35	52.7973	49.5576
Eip55E	169.91	185.221	157.26	195.528	160.79	221.797	153.682	164.167	142.173
CG42855	3.98227	5.29202	10.3121	12.0467	4.83579	6.43925	0	9.07453	7.31178
Sik3	71.6808	68.7962	70.8959	83.4004	74.9547	74.4092	53.7886	72.5963	68.2432
CG15073	21.2388	32.6341	23.2023	25.9468	16.9252	17.1713	12.8068	25.5737	23.5602
pncr016:2R	434.067	441.883	384.127	515.229	502.519	555.207	389.327	399.279	329.03
Hs3st-A	118.141	124.362	137.925	129.734	119.283	115.907	71.7182	151.792	109.677
Cyp12b2	276.104	288.415	275.85	315.995	323.595	292.628	169.05	226.038	241.289
Mctp	84.955	76.7342	61.8728	66.7203	65.2831	63.6771	125.507	80.8458	87.7413
CG15080	26.5484	26.4601	18.0462	15.7534	20.1491	20.0332	89.6477	51.9723	60.119
Phb2	857.515	839.667	779.855	782.11	747.532	817.07	776.093	739.162	731.178
CG15082	21.2388	27.3421	21.9133	37.9935	33.4475	22.8951	28.175	27.2236	26.8098
CG15083	294.688	334.279	350.613	372.522	358.251	344.858	263.82	277.186	275.41
CG15084	37.1678	37.0441	25.7803	23.1668	31.8356	25.0415	33.2977	37.948	29.2471
DptA	200.441	27.3421	9.02312	14.8267	12.0895	6.43925	509.711	1607.02	77.9923
DptB	606.632	32.6341	25.7803	55.6003	23.7759	18.6023	430.309	1007.27	147.048
sano	142.034	156.114	134.058	118.614	147.088	138.086	225.4	197.165	192.543
Topors	27.8759	28.2241	30.9364	27.8001	30.2237	25.0415	20.4909	37.1231	37.3713
tn	265.484	354.565	313.231	259.468	425.952	359.883	901.6	826.607	1098.39
CG43351	1537.15	1312.42	1352.18	2198.06	2068.51	2485.55	1936.39	1126.07	1147.95
5-HT1A	50.442	44.1001	64.4508	62.0869	45.94	51.514	58.9114	42.8978	66.6184
botv	62.3888	56.4482	63.1618	69.5003	78.5815	74.4092	58.9114	80.0209	51.9949
CG15111	362.386	362.503	400.884	252.981	255.894	243.261	379.082	287.91	284.347
ena	122.123	104.958	148.237	136.221	128.954	125.923	153.682	165.816	168.983
CG10737	526.987	529.202	552.988	414.222	450.534	421.413	499.466	493.325	452.518
hppy	199.113	188.749	188.196	190.894	202.297	173.144	248.452	220.264	225.04
CG7137	25.221	40.5721	27.0694	42.6269	38.2833	48.6521	35.8591	40.4229	40.621
cora	438.049	468.343	440.844	418.855	440.056	478.651	527.641	398.454	415.959
wbl	17.2565	21.1681	14.1792	17.6067	18.5372	16.4559	12.8068	18.1491	9.74903
FK506-bp2	2569.89	2679.52	2576.74	3247.05	3068.31	3340.54	2779.08	2686.89	2392.58
Tab2	185.839	179.929	176.595	155.681	168.044	150.249	130.63	133.643	159.234
CG7461	1083.18	997.545	1017.03	979.491	996.575	1108.27	924.652	850.531	858.727
CG11961	114.158	113.778	113.433	128.807	133.387	144.525	76.8409	61.8718	73.1178
CG10062	82.3002	80.2623	76.052	65.7936	81.8054	75.8401	71.7182	70.9463	76.3674
CG11257	19.9113	29.1061	32.2254	25.9468	20.5521	21.4642	23.0523	18.1491	34.934
CalpA	201.768	253.135	284.873	174.214	164.82	158.119	186.98	202.115	174.67
Spt5	157.963	156.114	164.994	164.021	157.163	165.274	225.4	164.167	191.731
RpL11	16207.8	16248.3	14694.8	20064.3	18107.2	22092.4	15437.3	14510.2	12639.6
snoRNA:Psi28S-2444	13.2742	5.29202	15.4682	2.78001	5.23877	4.29284	7.68409	4.94975	5.68694
Arl6	15.9291	14.994	15.4682	15.7534	10.8805	17.8868	28.175	12.3744	13.8111
CG7744	7.96453	8.82003	11.6012	11.1201	9.26859	17.8868	17.9295	13.1993	12.1863
mei-W68	10.6194	17.6401	23.2023	14.8267	17.3282	12.163	10.2455	13.1993	21.9353
par-1	536.279	604.172	595.526	565.269	568.608	529.45	563.5	655.016	604.44
Rep	39.8227	20.2861	41.2485	37.0668	34.6565	36.4891	28.175	30.5234	36.5589
CG15120	2.65484	3.52801	5.15607	11.1201	10.0746	12.8785	10.2455	6.59966	4.87452
CG11007	86.2824	89.9643	83.7861	96.3738	87.4471	79.4175	76.8409	78.371	68.2432
CR44472	3.98227	2.64601	2.57803	2.78001	6.04473	8.58567	2.56136	4.94975	3.24968
CG18367	39.8227	33.5161	25.7803	12.9734	22.97	23.6106	112.7	142.718	172.233
isopeptidase-T-3	38.4952	38.8081	39.9595	35.2135	38.2833	32.9117	40.9818	34.6482	34.934
Obp56a	208.405	259.309	175.306	467.042	439.251	483.66	604.482	620.368	492.326
Obp56e	13270.2	15231.3	13512.8	13183.7	12307.1	14324.5	14879	13872.5	12245.6
Obp56f	21.2388	30.8701	23.2023	16.6801	20.9551	22.8951	56.35	37.1231	43.0582
CG8517	11.9468	14.994	18.0462	24.0934	21.761	14.3095	40.9818	13.1993	18.6857
Obp56h	282.741	224.029	287.451	240.008	220.431	196.04	107.577	151.792	136.486
Toll-7	74.3356	104.958	86.3641	73.207	79.3875	84.4258	110.139	102.295	83.6792
CG8654	484.509	399.547	368.659	80.6204	136.611	80.8484	151.12	137.768	184.419
CR44628	3.98227	11.466	16.7572	4.63335	4.02982	5.72378	15.3682	9.89949	3.24968
18w	165.928	143.766	149.526	151.974	140.641	172.429	233.084	159.217	168.983
CG11044	30.5307	23.8141	33.5144	38.9202	34.2535	34.3427	71.7182	33.8233	39.8086
CG11099	273.449	278.713	261.67	197.381	218.819	226.805	210.032	324.208	311.969
Hsl	151.326	137.592	123.746	132.514	148.7	130.932	135.752	122.094	143.798
RpS18	17713.1	17236.1	16137.2	21508	18828.9	23411	16026.5	16379.5	14938.8
CG8908	11.9468	13.23	7.7341	11.1201	7.65666	17.8868	2.56136	15.6742	11.3739
CG11788	19.9113	22.0501	19.3353	25.0201	21.761	25.0415	40.9818	22.2739	27.6223
tapas	187.167	206.389	195.931	189.041	170.864	175.291	204.909	196.34	167.358
CG8929	128.76	162.289	149.526	167.727	149.103	117.338	156.243	141.893	160.047
CG16739	11.9468	4.41001	10.3121	0	2.01491	2.14642	2.56136	5.7747	5.68694
CG12484	167.255	163.171	153.393	132.514	149.909	127.354	271.505	226.038	242.913
Obp57c	2187.59	1978.33	2143.63	2922.72	3092.08	3072.96	2502.45	2636.56	2354.39
Obp57b	387.607	307.819	322.254	316.921	352.206	351.297	394.45	398.454	417.584
Obp57a	418.138	398.665	324.832	442.022	485.996	432.861	514.834	461.151	437.894
CR44645	19.9113	23.8141	18.0462	23.1668	28.6117	23.6106	12.8068	28.8735	30.8719
GNBP-like3	853.532	380.143	353.191	527.276	587.145	485.806	417.502	560.146	436.269
CG30154	34.513	50.2742	72.1849	35.2135	57.2235	31.4808	38.4205	50.3224	35.7465
CG18067	9929.12	5554.85	4850.57	9123.07	9045.34	9030.7	7358.8	5836.57	5063.81
HnRNP-K	325.218	343.099	363.503	338.235	311.505	324.109	263.82	336.583	290.034
CG9945	46.4598	66.1502	60.5838	53.7469	58.8354	57.9533	48.6659	61.0469	66.6184
FAM21	67.6985	57.3302	52.8497	40.7735	55.2086	61.5307	46.1045	63.5217	64.9936
CG13436	2.65484	7.93802	6.44508	12.9734	6.8507	6.43925	0	6.59966	3.24968
maf-S	1077.87	1004.6	1080.2	1048.06	1005.84	956.587	957.95	1086.47	970.029
CG11110	91.5921	93.4923	104.41	92.6671	83.4173	102.313	76.8409	96.52	89.3662
DMAP1	87.6099	108.486	90.2312	117.687	98.7306	107.321	105.016	107.244	96.6779
Lrt	21.2388	20.2861	33.5144	21.3134	32.2386	30.0499	30.7364	25.5737	34.934
galla-1	238.936	272.539	232.023	271.515	264.356	212.495	291.995	289.56	262.412
dpr1	135.397	147.294	131.48	130.661	124.521	93.0114	89.6477	110.544	108.052
IM14	11523.4	8739.77	8226.5	19085.7	21054.6	18284.6	13116.7	13493.8	12093.7
Ipk1	15.9291	29.1061	25.7803	19.4601	17.7312	12.8785	7.68409	14.8492	11.3739
Rx	13.2742	7.05602	11.6012	13.9001	12.0895	7.15473	12.8068	14.8492	17.0608
Act57B	7825.15	8465.46	9279.63	5310.75	6294.58	5138.52	13319.1	7856.07	8857
snoRNA:660	269.467	235.495	339.011	152.901	241.789	185.307	379.082	278.011	331.467
CG34115	6.63711	0.882003	7.7341	0.926671	4.02982	6.43925	10.2455	2.47487	8.1242
CG9344	118.141	112.896	105.699	126.027	107.193	110.898	145.998	139.418	115.364
Prosalpha3	756.631	751.466	785.011	695.003	864.8	817.785	1623.9	1611.97	1861.25
CG10543	205.75	207.271	223	230.741	190.611	207.487	133.191	194.69	208.792
CG9346	100.884	55.5662	79.919	63.0136	80.9994	67.2544	48.6659	80.0209	66.6184
RIC-3	414.156	418.069	442.133	403.102	440.056	422.844	491.782	394.33	380.212
ND-B14.7	2932.28	2967.94	2933.8	2514.06	2551.68	2293.09	2914.83	2650.59	2572.12
cpa	181.857	184.339	199.798	213.134	200.282	200.332	220.277	252.437	243.726
mRpL54	175.22	166.699	144.37	142.707	131.372	143.81	158.805	170.766	134.049
Treh	704.861	734.708	705.092	686.663	715.293	756.97	386.766	500.749	481.765
CG34396	21.2388	37.9261	45.1156	37.0668	28.2087	38.6355	20.4909	27.2236	34.1216
ktub	22.5662	20.2861	28.3584	31.5068	27.8058	22.8951	25.6136	19.799	23.5602
CG9394	1496	1597.31	1620.29	1642.99	1573.24	1521.09	1634.15	1380.98	1380.3
mago	175.22	146.412	146.948	171.434	182.148	181.73	166.489	181.491	152.735
Xbp1	1076.54	924.339	859.774	995.245	1048.56	1186.25	1060.4	1105.44	1201.57
Hmg-2	37.1678	47.6281	47.6936	39.8468	41.5072	46.5057	43.5432	41.2479	42.2458
hng1	51.7695	38.8081	45.1156	58.3803	52.3877	55.0914	51.2273	51.1474	49.5576
Xpd	22.5662	14.994	21.9133	25.9468	16.5223	17.1713	17.9295	19.799	22.7477
Pu	1254.41	1201.29	1447.57	1169.46	1402.38	1426.65	3404.05	2488.07	2926.34
tud	544.243	577.712	600.682	546.736	480.758	485.806	458.484	586.545	606.065
Lapsyn	88.9373	93.4923	99.2543	109.347	99.1336	96.5888	97.3318	84.9706	85.3041
Glycogenin	314.599	388.081	308.075	278.001	330.848	325.54	422.625	339.882	384.274
CG44245	136.724	149.94	141.792	132.514	161.999	138.802	225.4	163.342	169.796
Rgk3	59.734	59.9762	67.0289	66.7203	74.5517	65.108	53.7886	55.2722	54.4321
MFS16	99.5567	74.0882	82.4971	91.7404	85.4322	95.8733	99.8932	104.77	90.1786
RpL29	14297.7	13488.5	12387.5	17933.9	15146.9	19158.9	12407.2	12616.9	10842.6
CG42672	176.547	200.215	194.642	223.328	210.357	243.261	225.4	226.863	208.792
CG9485	1072.56	1113.97	1167.85	1335.33	1489.42	1515.37	1762.22	1512.97	1835.26
dom	157.963	194.041	172.728	215.914	163.611	198.901	197.225	179.841	220.978
CG15666	19.9113	6.17402	10.3121	28.7268	20.1491	21.4642	20.4909	14.8492	11.3739
Acox57D-p	83.6276	62.6222	76.052	68.5736	66.4921	67.9699	66.5955	62.6968	77.1799
Acox57D-d	104.866	94.3743	94.0982	108.42	89.0591	193.178	53.7886	33.8233	43.8707
Sara	95.5744	112.896	134.058	87.1071	103.163	108.036	105.016	103.945	113.739
MESK2	1011.5	999.309	1031.21	903.504	915.575	895.772	998.932	993.249	1000.9
Egfr	196.458	174.637	204.954	252.981	229.7	251.131	202.348	147.667	155.172
mahj	38.4952	25.5781	34.8035	46.3335	39.4922	23.6106	25.6136	47.0226	38.1837
CG10321	78.3179	62.6222	81.2081	79.6937	83.0143	79.4175	58.9114	87.4455	73.1178
CG10082	416.811	439.237	408.618	471.675	461.012	442.878	453.361	418.253	428.145
ND-B12	3063.69	3153.16	3005.99	2628.04	2847.07	2506.3	2983.99	2592.84	2499
CG42363	38.4952	24.6961	42.5376	37.9935	41.5072	28.6189	33.2977	39.598	42.2458
CG42365	34.513	37.0441	30.9364	47.2602	48.7608	42.9284	46.1045	45.3727	38.1837
NC2alpha	71.6808	55.5662	65.7399	61.1603	75.7606	70.8318	51.2273	65.9966	69.8681
stum	27.8759	29.9881	36.0925	40.7735	34.2535	30.7653	23.0523	17.3241	19.4981
CG10306	1517.24	1524.98	1361.2	1437.27	1357.65	1583.34	1308.86	1230.84	1121.95
CG10307	147.344	179.929	136.636	76.9137	119.686	121.63	122.945	111.369	101.552
CG42496	229.644	199.333	177.884	184.408	162.805	186.738	161.366	189.74	184.419
HmgD	204.423	164.053	171.439	211.281	235.342	210.349	161.366	202.115	175.483
LBR	25.221	17.6401	19.3353	31.5068	26.5968	32.9117	30.7364	32.1733	43.0582
Fili	45.1324	33.5161	19.3353	28.7268	33.4475	38.6355	38.4205	24.7487	40.621
CG13488	10.6194	7.05602	6.44508	10.1934	9.67157	13.594	5.12273	16.4992	8.1242
CG9304	46.4598	71.4422	47.6936	53.7469	68.507	72.2627	46.1045	58.572	63.3687
Snp	180.529	214.327	208.821	201.088	209.148	243.261	248.452	203.765	195.793
GlcT-1	94.247	68.7962	83.7861	68.5736	83.0143	90.1496	99.8932	86.6205	90.1786
Synj	342.475	376.615	429.243	316.921	345.759	336.988	437.993	339.058	350.965
CG6613	73.0082	82.9083	73.474	77.8404	77.3726	88.0031	64.0341	63.5217	88.5537
CG30280	0	0	1.28902	0	0.402982	3.57736	12.8068	27.2236	12.9987
CG30281	1.32742	5.29202	7.7341	6.4867	4.02982	7.8702	43.5432	23.9238	21.9353
mei-S332	6.63711	8.82003	11.6012	4.63335	7.65666	11.4476	10.2455	9.89949	13.8111
NtR	96.9018	82.0263	61.8728	119.541	112.432	133.078	151.12	157.567	134.049
a	38.4952	62.6222	54.1387	35.2135	42.3131	40.7819	43.5432	41.2479	50.37
CG6758	99.5567	99.6663	105.699	85.2537	97.9247	82.2794	99.8932	94.0452	120.238
CG11275	246.901	276.067	293.896	243.714	251.461	232.529	179.295	205.414	203.917
MED16	34.513	23.8141	18.0462	17.6067	22.567	25.0415	33.2977	33.8233	37.3713
Vps35	211.06	210.799	217.844	221.474	245.013	243.976	225.4	217.789	221.791
CR45376	15.9291	10.584	16.7572	4.63335	12.0895	17.1713	5.12273	13.1993	10.5615
ari-2	132.742	112.014	113.433	100.08	110.014	119.484	130.63	121.269	111.301
dve	35.8404	32.6341	34.8035	35.2135	33.0445	24.3261	30.7364	28.0486	34.934
CG5819	114.158	158.76	145.659	239.081	170.461	204.625	64.0341	95.6951	85.3041
Gp150	1652.64	1747.25	1791.73	1819.98	1997.58	2009.76	2328.28	2061.57	2109.85
CG34208	84.955	65.2682	92.8092	101.007	67.298	75.1246	69.1568	62.6968	59.3066
Rtf1	46.4598	32.6341	27.0694	29.6535	31.0296	30.7653	30.7364	33.8233	33.3092
wrapper	181.857	125.244	128.902	158.461	157.566	157.404	87.0864	123.744	103.177
CG13506	160.618	179.929	211.399	175.141	179.327	191.747	138.314	136.118	142.986
CG6044	519.022	528.32	507.873	455.922	503.325	418.552	317.609	462.801	420.833
VepD	59.734	74.9702	70.8959	47.2602	59.2384	52.945	61.4727	42.0728	52.8073
Mes4	61.0614	74.0882	43.8266	46.3335	51.9847	67.2544	46.1045	49.4975	52.8073
qkr58E-2	311.944	343.981	308.075	308.581	305.46	323.394	309.925	277.186	290.846
rad50	50.442	67.9142	68.3179	66.7203	48.3579	68.6854	30.7364	39.598	33.3092
CG10384	138.052	161.407	110.855	137.147	127.745	102.313	81.9636	125.394	125.925
CG4752	266.812	238.141	252.647	151.047	144.268	149.534	381.643	279.661	310.344
CG4554	19.9113	22.9321	21.9133	37.9935	21.761	32.1963	35.8591	34.6482	28.4347
CG4610	69.026	63.5042	86.3641	63.0136	62.8652	69.4009	99.8932	70.9463	75.555
gas	5.30969	3.52801	11.6012	7.41337	7.25368	7.8702	12.8068	13.1993	12.1863
CG4269	7.96453	10.584	7.7341	3.70668	10.8805	10.0166	66.5955	65.1716	71.4929
RpS16	17851.2	17262.6	15646.1	21505.3	18009.7	23141.2	16226.2	16024.8	14153.2
Vps20	195.131	224.911	195.931	165.874	195.446	222.512	245.891	212.839	229.102
CG33143	58.4066	67.9142	45.1156	54.6736	44.328	54.3759	25.6136	37.948	40.621
bonsai	192.476	189.631	198.509	184.408	161.999	210.349	235.645	206.239	239.664
CG42565	22.5662	26.4601	30.9364	29.6535	23.7759	25.757	28.175	31.3484	33.3092
CG42566	19.9113	18.5221	3.86705	9.26671	13.7014	15.0249	10.2455	9.07453	17.0608
CG4250	2145.11	1955.4	1929.66	2143.39	2076.57	2248.02	1664.89	1668.89	1475.35
CG42867	6.63711	8.82003	9.02312	8.34004	9.67157	13.594	15.3682	8.24958	9.74903
CR42868	46.4598	48.5102	38.6705	30.5801	36.2684	24.3261	23.0523	29.6985	19.4981
CG30273	138.052	118.188	112.144	157.534	141.044	155.258	74.2795	102.295	108.864
CG13516	51.7695	44.1001	46.4046	50.9669	48.3579	37.9201	28.175	34.6482	34.1216
RYBP	119.468	104.958	126.324	119.541	102.357	123.777	158.805	107.244	113.739
blw	14357.4	16071.9	16148.8	11231.3	12058	11044.8	14709.9	11361.3	11685
stl	37.1678	13.23	21.9133	24.0934	22.567	22.8951	35.8591	35.4732	33.3092
CG30271	6.63711	0.882003	2.57803	8.34004	6.04473	5.00831	0	5.7747	4.87452
CG42284	1.32742	6.17402	7.7341	5.56003	4.83579	3.57736	7.68409	8.24958	6.49936
CG30274	1.32742	6.17402	7.7341	4.63335	4.4328	2.86189	7.68409	6.59966	6.49936
RpL23	21208.2	19560.2	18448.4	24984.9	21203.3	27104.3	17852.7	18156.5	16302
fd59A	9.29196	36.1621	28.3584	28.7268	25.7909	21.4642	46.1045	26.3986	30.0595
CG13532	46.4598	25.5781	45.1156	35.2135	33.0445	26.4725	30.7364	23.0988	27.6223
PIP5K59B	347.785	339.571	340.3	310.435	294.58	283.327	320.17	343.182	300.595
asrij	282.741	231.967	220.422	251.128	219.222	232.529	189.541	222.739	205.542
CG3700	176.547	141.12	172.728	198.308	175.7	212.495	120.384	186.44	123.488
nahoda	215.042	239.905	221.711	255.761	239.371	244.692	294.557	215.314	283.534
Reep1	452.651	454.231	475.647	467.042	500.101	475.074	709.498	733.387	791.297
CG9849	138.052	160.525	140.503	155.681	175.7	178.868	120.384	129.518	149.485
CG42694	17.2565	12.348	19.3353	9.26671	14.9103	12.8785	0	5.7747	0.81242
CG44252	22.5662	15.876	15.4682	22.2401	18.5372	13.594	12.8068	12.3744	16.2484
l(2)k09913	1803.97	1906.89	1919.35	1838.52	1958.09	1889.56	1933.83	1941.13	1962.81
Rpi	415.483	376.615	350.613	431.829	447.713	459.333	489.22	461.976	460.642
CG34423	329.201	303.409	278.428	314.141	292.968	326.971	235.645	213.664	225.04
CG34424	1290.25	1187.18	1206.52	1599.43	1480.96	1641.29	1741.73	1207.74	1156.07
Ice1	26.5484	29.1061	16.7572	41.7002	37.0744	34.3427	25.6136	26.3986	27.6223
yellow-d	130.087	120.834	116.012	149.194	168.447	165.99	81.9636	88.2705	72.3053
yellow-d2	135.397	148.176	199.798	59.3069	98.3276	64.3925	325.293	282.96	370.463
eIF2B-delta	98.2292	99.6663	95.3872	106.567	88.2531	91.5805	115.261	73.4212	73.1178
CG30411	14.6016	25.5781	15.4682	19.4601	12.4924	14.3095	17.9295	10.7244	5.68694
CG43795	143.362	153.468	181.751	129.734	153.133	145.241	153.682	133.643	136.486
CG13559	31.8581	24.6961	30.9364	62.0869	27.4028	42.9284	7.68409	22.2739	22.7477
mi	37.1678	31.7521	33.5144	30.5801	29.4177	31.4808	15.3682	29.6985	30.0595
AIMP3	310.617	278.713	286.162	301.168	297.401	301.929	340.661	326.683	319.281
levy	10481.3	10965.1	10825.2	8946.08	9038.08	8786	9871.5	9012.66	8670.14
Dcp-1	22.5662	19.4041	14.1792	19.4601	20.5521	17.8868	40.9818	20.6239	26.8098
Pi3K59F	87.6099	69.6782	79.919	66.7203	68.9099	62.2461	61.4727	68.4715	59.3066
apt	22.5662	23.8141	28.3584	25.0201	30.2237	30.7653	33.2977	19.799	20.3105
retn	127.433	113.778	114.722	154.754	143.865	137.371	130.63	134.468	132.424
Pde8	100.884	165.817	163.705	152.901	141.85	127.354	156.243	127.868	125.925
St1	420.793	381.025	457.601	481.869	421.116	474.358	343.223	339.882	355.84
St3	219.025	194.923	210.11	208.501	200.282	196.755	248.452	207.064	228.29
Pal2	1028.75	1002.84	964.185	1024.9	944.993	1004.52	783.777	919.828	897.724
angel	100.884	111.132	99.2543	85.2537	82.2084	88.7186	128.068	83.3207	105.615
mRpL43	184.512	204.625	167.572	174.214	172.073	198.186	202.348	207.064	160.859
l(2)dtl	25.221	24.6961	19.3353	28.7268	22.567	19.3178	28.175	20.6239	17.0608
l(2)tid	355.749	314.875	324.832	280.781	254.685	277.603	291.995	302.759	301.408
Sesn	313.272	440.119	390.572	409.589	392.102	378.485	435.432	445.477	446.018
CG5532	598.667	560.954	649.664	650.523	649.204	666.821	435.432	568.396	531.322
CG5543	67.6985	52.0382	54.1387	55.6003	48.7608	52.945	69.1568	42.8978	45.4955
CG5549	67.6985	89.9643	116.012	95.4471	102.357	85.1412	107.577	103.12	77.1799
CG5554	157.963	193.159	183.04	190.894	172.476	186.023	240.768	183.966	198.23
gbb	238.936	236.377	228.156	283.561	257.909	246.838	204.909	208.714	166.546
CG5569	201.768	201.979	150.815	174.214	178.521	181.015	210.032	180.666	216.916
ken	62.3888	88.2003	59.2948	75.987	95.9097	90.865	97.3318	147.667	116.176
TM4SF	990.257	1048.7	1116.29	785.817	832.964	851.412	1247.38	955.301	1085.39
CG5597	836.276	747.056	689.624	732.997	747.532	785.589	701.814	702.864	666.996
DNA-ligI	15.9291	15.876	24.4913	13.9001	10.4775	21.4642	17.9295	18.974	17.8732
Lpt	38.4952	23.8141	51.5607	31.5068	41.5072	35.0582	35.8591	35.4732	47.1203
CG13562	7.96453	6.17402	6.44508	5.56003	4.02982	3.57736	12.8068	1.64992	7.31178
kcc	1046.01	1262.15	1243.9	941.498	1050.57	1003.09	1319.1	1268.78	1351.05
CG2812	22.5662	20.2861	19.3353	26.8735	18.1342	30.0499	28.175	28.0486	31.6844
Taldo	2380.07	2171.49	2162.97	2869.9	2661.29	2703.06	2661.26	2922.82	2812.6
Galphas	321.236	313.993	336.433	263.175	326.013	281.181	363.714	309.359	301.408
CG2970	252.21	261.073	216.555	216.841	194.64	183.161	166.489	193.04	193.356
thoc5	63.7163	69.6782	59.2948	62.0869	80.5964	65.8235	130.63	65.1716	59.3066
alpha-catenin-related	176.547	189.631	181.751	135.294	145.074	143.81	130.63	150.967	138.924
Fmo-1	318.581	295.471	328.699	214.988	231.312	241.114	350.907	323.383	324.155
Alas	799.108	783.218	801.768	763.577	768.487	753.393	745.357	675.64	645.061
or	135.397	194.923	232.023	145.487	173.282	177.437	140.875	146.017	180.357
CG3065	67.6985	116.424	103.121	115.834	123.716	115.907	87.0864	108.894	92.6158
mr	61.0614	52.0382	59.2948	61.1603	68.9099	55.0914	43.5432	66.8216	55.2445
Sox14	82.3002	67.0322	68.3179	76.9137	90.671	97.3043	174.173	150.967	176.295
Pask	140.707	137.592	139.214	94.5204	105.178	116.622	87.0864	118.794	90.1786
CG11388	415.483	406.603	460.179	412.369	409.43	399.234	437.993	376.181	373.713
Adk2	788.489	886.413	866.219	895.164	904.695	837.819	1150.05	949.526	944.032
EbpIII	34721.4	33153.6	35023.9	26850.3	27753.8	24471.3	33077.5	33541.9	31303.3
CG3163	66.3711	51.1562	73.474	64.867	68.104	57.2378	69.1568	64.3467	83.6792
MAN1	132.742	119.07	143.081	152.901	156.357	141.664	140.875	127.043	134.049
IntS1	86.2824	116.424	112.144	95.4471	106.79	103.028	115.261	105.595	138.111
sei	94.247	154.35	97.9653	94.5204	107.999	107.321	135.752	103.945	114.551
CG13563	26.5484	38.8081	28.3584	44.4802	35.0594	42.2129	12.8068	18.974	22.7477
eIF-5A	9088.86	8896.76	8243.26	10951.4	10197.5	12377.7	9610.24	8468.19	7882.09
RpL12	17646.8	17480.4	15711.8	22331.8	19694.9	24080.7	16769.2	15593.3	13276.6
Rap2l	299.997	290.179	260.381	289.121	326.013	314.808	425.186	397.63	388.337
CG3209	173.892	133.182	150.815	162.167	158.775	186.738	115.261	143.543	139.736
Mlp60A	4922.08	5140.31	4627.57	4270.1	4358.65	4773.63	5460.83	4304.63	4331.01
CG16786	99.5567	92.6103	113.433	50.0402	68.104	57.9533	227.961	136.943	158.422
snama	127.433	98.7843	95.3872	101.934	114.044	85.8567	81.9636	100.645	107.239
enok	124.778	136.71	166.283	134.367	128.148	125.923	153.682	134.468	122.675
CG3253	39.8227	39.6901	32.2254	25.0201	39.8952	37.2046	46.1045	37.948	30.0595
CG3257	326.546	321.049	342.878	323.408	327.221	302.645	271.505	294.51	342.029
Zfrp8	74.3356	71.4422	54.1387	75.987	67.701	98.7352	74.2795	71.7713	92.6158
Dat	1578.3	1457.95	1622.87	1077.72	1131.17	895.772	1682.82	1526.17	1710.96
spag	45.1324	55.5662	45.1156	33.3602	39.0893	40.0665	61.4727	39.598	64.9936
CG3328	102.212	152.586	134.058	121.394	166.835	145.241	163.927	133.643	151.922
Nop60B	238.936	217.855	198.509	317.848	257.103	408.535	245.891	276.361	368.026
snoRNA:Psi18S-1820	13.2742	7.93802	6.44508	15.7534	6.44771	12.163	17.9295	15.6742	13.8111
ocm	61.0614	47.6281	37.3815	46.3335	66.0891	43.6438	61.4727	66.8216	63.3687
cN-IIIB	76.9905	66.1502	72.1849	93.5938	74.5517	85.1412	74.2795	67.6465	77.1799
CG3356	216.37	207.271	226.867	168.654	195.043	170.998	312.486	263.161	251.038
nord	39.8227	25.5781	36.0925	37.0668	32.6416	29.3344	30.7364	21.4489	25.185
CG13575	2.65484	2.64601	1.28902	0.926671	2.41789	5.72378	5.12273	4.12479	4.0621
CG3376	265.484	253.135	215.266	278.001	233.73	263.294	320.17	313.484	308.719
nvy	53.0969	46.7461	58.0058	63.0136	60.8503	67.9699	56.35	51.1474	55.2445
CG3394	80.9728	68.7962	95.3872	91.7404	108.805	93.7269	138.314	113.844	151.922
betaTub60D	98.2292	102.312	94.0982	107.494	120.089	134.509	122.945	122.919	112.114
bs	45.1324	44.9821	46.4046	50.9669	53.9996	46.5057	51.2273	53.6222	38.9961
CG13578	7.96453	14.112	15.4682	10.1934	13.7014	17.8868	2.56136	12.3744	6.49936
Rpn8	260.175	302.527	309.364	205.721	299.013	300.499	576.307	631.917	669.434
CG45069	62.3888	56.4482	58.0058	40.7735	47.9549	51.514	53.7886	42.8978	47.9328
CG13579	18.5839	12.348	18.0462	17.6067	19.3431	18.6023	23.0523	36.2981	22.7477
Brca2	19.9113	23.8141	33.5144	20.3868	26.5968	24.3261	23.0523	27.2236	25.9974
CG13585	1492.02	1477.35	1478.5	1653.18	1703	1713.56	1557.31	1460.17	1418.48
CG11413	215.042	272.539	274.561	98.2271	482.37	326.971	1721.24	1674.66	2063.55
ITP	561.5	520.382	555.566	550.443	533.951	525.872	458.484	528.798	480.14
CG11414	219.025	225.793	252.647	246.494	209.954	242.545	248.452	225.213	223.415
uri	23.8936	18.5221	27.0694	26.8735	30.2237	29.3344	30.7364	31.3484	38.1837
CG3511	66.3711	67.9142	54.1387	60.2336	51.5817	70.8318	58.9114	52.7973	55.2445
Start1	71.6808	75.8522	73.474	81.547	63.2682	72.9782	133.191	117.969	117.801
pio	614.596	650.918	636.774	564.343	547.653	540.182	822.198	725.963	737.677
CG3548	78.3179	73.2062	63.1618	80.6204	68.507	67.2544	89.6477	70.9463	75.555
CG3570	65.0437	61.7402	61.8728	59.3069	51.5817	59.3842	71.7182	72.5963	51.1824
CG42360	27.8759	17.6401	20.6243	21.3134	29.0147	21.4642	33.2977	24.7487	23.5602
CG42361	229.644	232.849	224.289	281.708	245.819	233.96	268.943	235.938	252.662
Adck	61.0614	56.4482	63.1618	61.1603	40.7012	54.3759	46.1045	43.7227	62.5563
Cyp9c1	229.644	185.221	183.04	287.268	244.207	286.189	145.998	161.692	152.735
CG3663	225.662	266.365	292.607	234.448	201.088	228.951	248.452	253.262	222.603
ND-19	1497.33	1697.86	1579.05	1129.61	1266.98	1100.4	1329.35	1305.91	1364.05
Pof	23.8936	21.1681	32.2254	23.1668	22.567	20.0332	17.9295	23.0988	21.9353
Usp15-31	122.123	110.25	152.104	124.174	127.745	121.63	212.593	141.893	159.234
spz6	5.30969	3.52801	0	1.85334	3.62684	4.29284	10.2455	3.29983	7.31178
CG3894	143.362	145.53	123.746	176.067	123.313	166.705	156.243	161.692	127.55
CG3594	45.1324	41.4541	58.0058	66.7203	56.0145	70.1163	46.1045	46.1976	69.8681
CG3589	2.65484	5.29202	9.02312	8.34004	7.65666	8.58567	10.2455	9.89949	8.1242
Dll	49.1146	50.2742	69.6069	60.2336	73.3427	66.539	79.4023	61.8718	80.4295
Atf-2	47.7872	56.4482	52.8497	38.9202	48.7608	50.0831	53.7886	56.0971	46.3079
CG44247	641.145	663.266	679.312	646.816	621.398	611.014	450.8	495.799	440.331
NKAIN	357.077	382.789	415.063	386.422	362.281	340.565	486.659	446.302	509.387
NaCP60E	223.007	251.371	252.647	235.374	223.252	224.658	220.277	205.414	206.355
CG3760	362.386	395.137	328.699	417.002	372.758	428.568	417.502	370.406	403.773
CG3770	14.6016	5.29202	3.86705	10.1934	8.86561	7.15473	15.3682	19.799	19.4981
CG12851	45.1324	72.3242	33.5144	74.1337	66.895	61.5307	38.4205	71.7713	58.4942
CG3776	369.023	420.715	387.994	359.548	361.475	341.28	409.818	382.78	398.086
CG3829	307.962	345.745	319.676	467.969	425.146	441.447	532.764	528.798	544.321
uzip	261.502	276.067	322.254	263.175	290.147	323.394	294.557	344.007	354.215
Nplp1	159.291	224.029	193.353	197.381	228.088	228.236	174.173	164.992	163.296
Kr	7.96453	4.41001	7.7341	3.70668	6.04473	5.00831	7.68409	4.94975	6.49936
CG30428	35.8404	37.9261	42.5376	38.9202	46.3429	39.351	53.7886	41.2479	42.2458
Parp	76.9905	74.9702	91.5202	70.427	78.1785	66.539	53.7886	58.572	59.3066
CG42402	51.7695	64.3862	39.9595	59.3069	50.3728	50.0831	64.0341	84.9706	63.3687
Gfat1	407.519	442.765	492.404	296.535	355.833	311.231	624.973	508.999	602.003
CG12581	289.378	325.459	306.786	317.848	345.759	321.963	338.1	398.454	400.523
beta-Man	234.954	266.365	284.873	278.928	272.013	312.662	186.98	203.765	173.858
aux	169.91	123.48	172.728	130.661	113.641	113.045	153.682	120.444	134.049
abs	30.5307	36.1621	50.2717	45.4069	41.9101	62.2461	46.1045	37.948	44.6831
Gel	2737.14	2556.04	2669.55	3288.75	3028.41	3409.94	2064.46	2460.85	1953.87
CG1092	193.804	188.749	177.884	245.568	220.431	244.692	163.927	195.515	193.356
cpx	2995.99	2882.39	2886.11	2780.01	2737.05	2699.48	2423.05	2481.47	2455.13
MP1	488.491	471.871	457.601	657.01	682.249	596.704	397.011	363.806	357.465
Suv3	45.1324	34.3981	34.8035	39.8468	35.0594	36.4891	48.6659	37.948	53.6197
CG9795	50.442	52.0382	58.0058	49.1136	39.8952	59.3842	46.1045	50.3224	52.8073
CG1103	39.8227	35.2801	52.8497	43.5535	50.3728	62.2461	143.436	117.144	110.489
CG1090	157.963	140.238	139.214	123.247	120.089	105.174	61.4727	61.8718	66.6184
CR44922	280.086	338.689	313.231	278.001	275.237	241.114	517.395	443.827	459.829
CG11739	1188.04	1166.01	1198.79	1208.38	1187.59	1278.55	1211.53	1210.21	1166.63
Cont	196.458	186.985	203.665	200.161	205.924	186.738	143.436	189.74	196.606
tub	119.468	127.89	128.902	116.761	107.999	129.501	128.068	111.369	120.238
CG14646	75.6631	84.6723	61.8728	63.0136	64.8801	69.4009	76.8409	57.747	73.9302
CG14647	149.999	124.362	123.746	115.834	124.118	113.76	87.0864	98.9949	91.8034
lost	751.321	662.384	723.138	930.378	860.367	1038.87	619.85	626.143	528.885
CG1074	27.8759	28.2241	52.8497	27.8001	28.6117	51.514	46.1045	32.9983	38.1837
CG14650	87.6099	100.548	114.722	114.907	89.865	113.045	105.016	96.52	107.239
CR43629	11.9468	7.93802	5.15607	10.1934	8.86561	7.15473	0	9.07453	6.49936
Fip1	76.9905	80.2623	82.4971	64.867	95.1038	82.9948	71.7182	70.9463	87.7413
5-HT2A	165.928	177.283	127.613	180.701	174.088	174.575	135.752	136.118	166.546
MED31	177.875	171.991	184.329	191.821	185.775	153.827	117.823	152.617	160.859
slx1	6.63711	2.64601	6.44508	9.26671	5.64175	7.15473	0	4.12479	1.62484
Karybeta3	1168.13	1201.29	996.41	1149.07	1193.63	1315.75	1167.98	1008.92	971.654
spartin	7.96453	22.0501	18.0462	19.4601	15.7163	9.30114	5.12273	12.3744	17.8732
CG43427	376.988	360.739	433.11	378.082	365.102	393.51	435.432	335.758	313.594
atms	88.9373	80.2623	81.2081	91.7404	92.6859	81.5639	46.1045	83.3207	64.1811
CG1129	47.7872	43.2181	37.3815	44.4802	40.7012	62.9616	46.1045	55.2722	52.8073
opa	14.6016	23.8141	18.0462	19.4601	15.7163	20.7487	7.68409	20.6239	24.3726
Gnf1	74.3356	84.6723	79.919	64.867	67.298	62.9616	99.8932	74.2462	82.8668
Cdep	139.379	159.642	163.705	131.587	148.297	165.99	184.418	171.591	172.233
CG1124	496.456	448.939	525.919	651.45	679.428	651.796	640.341	586.545	557.32
CG12007	66.3711	76.7342	91.5202	82.4737	81.4024	95.1579	74.2795	81.6708	73.9302
dpr16	7.96453	4.41001	18.0462	20.3868	28.2087	17.8868	5.12273	5.7747	8.1242
CG1116	84.955	82.0263	81.2081	88.0337	95.1038	85.8567	92.2091	70.9463	84.4916
Vps37B	155.308	160.525	203.665	158.461	149.103	159.55	186.98	174.066	169.796
Mms19	70.3534	75.8522	86.3641	81.547	85.4322	75.8401	92.2091	88.2705	88.5537
CG1113	21.2388	14.112	33.5144	11.1201	15.7163	12.8785	2.56136	3.29983	4.0621
Hph	152.654	132.3	158.549	108.42	121.298	105.89	156.243	111.369	114.551
CG1161	797.781	750.584	667.711	777.477	793.875	794.89	658.27	740.812	801.046
RpII18	302.652	321.049	269.404	420.709	351.4	398.518	348.345	341.532	339.591
CG14667	31.8581	43.2181	52.8497	53.7469	38.2833	40.7819	35.8591	51.1474	36.5589
7B2	1847.77	1921.88	1825.25	1933.04	1925.45	1892.43	1818.57	1646.62	1363.24
CG1172	65.0437	56.4482	76.052	76.9137	73.3427	89.4341	133.191	80.8458	64.9936
CG14669	130.087	106.722	101.832	94.5204	110.014	103.028	122.945	111.369	120.238
POLDIP2	318.581	445.411	395.728	338.235	314.326	336.988	397.011	378.655	354.215
Snr1	136.724	169.345	161.127	154.754	159.984	140.948	156.243	162.517	155.985
Hcs	57.0792	82.0263	96.6763	69.5003	67.298	60.8152	64.0341	64.3467	64.1811
CG31550	183.184	200.215	199.798	214.061	205.924	196.04	171.611	199.64	190.919
Itp-r83A	62.3888	65.2682	87.6531	64.867	51.1787	65.8235	66.5955	54.4472	51.1824
Snm1	6.63711	4.41001	3.86705	6.4867	7.25368	2.86189	15.3682	13.1993	8.1242
CG12746	221.68	213.445	244.913	166.801	190.611	193.178	179.295	192.215	151.922
Rheb	534.951	510.68	545.254	528.202	525.489	578.817	463.607	459.501	402.96
CRMP	107.521	127.89	128.902	158.461	121.701	143.81	140.875	184.79	142.986
rev7	38.4952	49.3922	33.5144	38.9202	28.6117	37.9201	38.4205	32.1733	21.9353
Vha26	1315.48	1232.16	1367.65	1164.83	1262.54	1267.82	1419	1155.77	1217.82
CG1427	76.9905	71.4422	59.2948	89.8871	69.7159	75.1246	81.9636	84.1457	78.8047
CR43628	14.6016	18.5221	20.6243	12.0467	10.0746	5.72378	30.7364	16.4992	30.0595
Atu	80.9728	61.7402	74.763	71.3537	77.7756	81.5639	94.7705	84.9706	87.7413
RpL13A	18080.8	16551.7	15512	22181.7	18930.5	24650.9	15329.8	15116.5	13231.9
CG31549	215.042	236.377	219.133	261.321	241.386	254.708	266.382	202.94	224.228
CG12171	87.6099	87.3183	103.121	83.4004	93.0889	98.0198	81.9636	92.3952	110.489
CG12170	205.75	191.395	198.509	192.748	198.267	209.633	171.611	175.716	189.294
Sec23	533.624	534.494	549.121	538.396	506.549	490.099	491.782	561.796	522.386
MED27	26.5484	29.9881	33.5144	22.2401	28.6117	27.9034	33.2977	42.0728	35.7465
CG1109	66.3711	58.2122	65.7399	69.5003	64.8801	57.9533	69.1568	87.4455	69.8681
Atg17	169.91	134.064	146.948	164.021	149.909	150.249	179.295	123.744	117.801
plx	180.529	186.985	166.283	127.881	153.536	161.697	227.961	156.742	155.172
CG1239	34.513	38.8081	39.9595	33.3602	34.2535	36.4891	30.7364	44.5477	25.9974
CG1236	102.212	129.654	117.301	124.174	126.133	139.517	145.998	125.394	146.236
Madm	132.742	140.238	141.792	143.634	153.133	148.818	156.243	136.943	158.422
jagn	274.776	284.005	308.075	271.515	290.953	239.683	199.786	292.86	241.289
kat-60L1	6.63711	14.994	24.4913	6.4867	10.0746	9.30114	17.9295	16.4992	15.436
Rpn5	499.111	491.276	462.757	444.802	604.07	546.621	1342.15	1248.99	1461.54
CG1218	76.9905	50.2742	69.6069	56.5269	58.0294	63.6771	66.5955	82.4958	54.4321
CG10979	86.2824	78.4982	73.474	95.4471	70.9249	85.8567	81.9636	71.7713	90.991
CG11000	432.74	495.686	447.289	473.529	431.997	467.919	412.38	413.304	359.902
CG42675	66.3711	68.7962	63.1618	51.8936	51.9847	48.6521	92.2091	104.77	93.4283
CG46303	11.9468	10.584	7.7341	8.34004	7.25368	6.43925	5.12273	7.42462	1.62484
dgrn	26.5484	23.8141	33.5144	28.7268	31.4326	30.0499	46.1045	33.8233	28.4347
CG1208	104.866	97.0203	95.3872	92.6671	101.551	88.7186	153.682	173.241	180.357
CG1213	1096.45	1072.52	1192.34	1187.99	1104.57	1226.32	1024.55	1088.94	1131.7
ECSIT	69.026	89.9643	91.5202	72.2803	89.0591	77.9865	84.525	77.546	81.242
Obp83cd	62.3888	47.6281	39.9595	30.5801	29.4177	43.6438	97.3318	65.1716	58.4942
NPFR	13.2742	10.584	10.3121	6.4867	13.7014	18.6023	23.0523	22.2739	11.3739
Osi24	5.30969	10.584	6.44508	11.1201	7.25368	6.43925	20.4909	7.42462	9.74903
Osi2	670.348	762.932	720.56	172.361	163.611	174.575	407.257	352.257	346.903
Osi6	0	1.76401	0	0	0	0	478.975	0.824958	0.81242
Osi7	0	0.882003	2.57803	1.85334	1.61193	1.43095	215.155	2.47487	4.0621
Osi8	6.63711	1.76401	3.86705	1.85334	2.82087	5.72378	7.68409	6.59966	1.62484
Osi9	22.5662	22.0501	18.0462	17.6067	25.7909	22.8951	43.5432	25.5737	39.8086
CG17919	743.356	795.566	792.745	619.016	688.293	750.531	893.916	803.509	724.678
CG18048	34.513	33.5161	36.0925	38.9202	27.8058	33.6272	12.8068	27.2236	29.2471
Pak	99.5567	84.6723	108.277	120.467	111.223	118.053	102.455	103.12	103.177
CG10286	71.6808	75.8522	87.6531	119.541	106.79	124.492	117.823	100.645	105.615
TfIIFalpha	139.379	122.598	171.439	162.167	156.357	163.128	184.418	164.992	197.418
godzilla	274.776	263.719	300.341	298.388	283.296	293.344	317.609	278.011	250.225
gpp	157.963	147.294	143.081	126.027	131.775	134.509	115.261	111.369	127.55
Zif	79.6453	87.3183	90.2312	59.3069	72.1338	77.9865	81.9636	77.546	86.9289
Neurochondrin	169.91	160.525	159.838	148.267	207.939	218.935	389.327	328.333	475.265
CG15186	47.7872	67.0322	32.2254	36.1402	41.9101	42.9284	38.4205	48.6725	63.3687
Taf1	63.7163	85.5543	65.7399	68.5736	80.5964	75.1246	58.9114	84.1457	106.427
twr	578.756	585.65	528.497	682.956	625.831	663.959	463.607	542.822	527.26
Ccp84Ag	17.2565	30.8701	24.4913	79.6937	104.372	93.0114	40.9818	33.8233	47.9328
Ccp84Ad	17.2565	14.112	25.7803	8.34004	5.23877	5.00831	48.6659	41.2479	44.6831
Ccp84Aa	92.9196	95.2563	118.59	24.0934	47.1489	25.0415	192.102	183.966	233.977
Ama	0	4.41001	2.57803	0	4.4328	2.86189	10.2455	8.24958	20.3105
Dfd	58.4066	76.7342	60.5838	84.3271	63.2682	52.2295	40.9818	48.6725	51.1824
Sodh-1	1496	1387.39	1696.35	2920.87	2984.08	2071.29	2456.35	2766.08	2538
CG1979	3.98227	10.584	12.8902	27.8001	19.3431	21.4642	12.8068	21.4489	14.6236
CG1965	46.4598	59.9762	43.8266	62.0869	56.4175	57.9533	53.7886	54.4472	61.7439
CG1943	1040.7	1084.86	1120.16	889.604	957.889	961.595	1014.3	1052.65	1102.45
Dpck	130.087	136.71	137.925	130.661	140.238	137.371	130.63	150.967	152.735
CR45907	3.98227	2.64601	0	2.78001	5.23877	5.72378	5.12273	4.12479	2.43726
alphaTub84B	6043.75	5845.91	6331.65	5668.45	6000	6046.46	6454.64	5754.08	5782.8
e(y)2b	0	3.52801	0	1.85334	4.02982	4.29284	10.2455	11.5494	7.31178
CG10098	131.415	135.828	131.48	139.001	124.924	97.3043	153.682	119.619	138.924
CR42875	14.6016	5.29202	5.15607	11.1201	7.65666	8.58567	5.12273	3.29983	4.0621
CG31248	609.287	620.048	627.751	685.736	660.085	654.658	691.568	669.865	646.686
Fer1	69.026	55.5662	67.0289	59.3069	65.2831	57.9533	66.5955	72.5963	59.3066
CG2656	57.0792	42.3361	41.2485	42.6269	45.94	45.0748	30.7364	37.1231	38.9961
Sas-4	14.6016	14.994	16.7572	17.6067	10.8805	16.4559	5.12273	11.5494	13.8111
sas	100.884	81.1443	90.2312	81.547	79.3875	84.4258	140.875	135.293	156.797
lap	290.705	353.683	275.85	317.848	326.416	302.645	291.995	302.759	270.536
thw	5.30969	12.348	11.6012	12.9734	18.9402	18.6023	71.7182	53.6222	40.621
CG10053	37.1678	36.1621	43.8266	48.1869	46.7459	27.188	35.8591	49.4975	40.621
CG10050	13.2742	15.876	11.6012	19.4601	21.3581	23.6106	25.6136	18.974	22.7477
Syt4	481.854	460.405	552.988	502.256	459.4	480.082	445.677	485.9	434.644
CG14598	1.32742	6.17402	6.44508	1.85334	6.44771	2.14642	25.6136	14.0243	16.2484
alphaTub84D	649.109	685.316	632.907	529.129	525.086	545.19	489.22	559.321	517.511
alpha-Est2	103.539	146.412	86.3641	180.701	159.984	161.697	110.139	83.3207	83.6792
Nlg1	13.2742	6.17402	9.02312	14.8267	12.4924	10.7321	25.6136	27.2236	19.4981
Sp7	602.65	515.09	540.098	511.522	506.952	579.533	476.414	592.319	510.199
CG2641	34.513	37.0441	24.4913	29.6535	27.8058	22.8951	12.8068	7.42462	10.5615
sgll	353.094	340.453	335.144	374.375	350.594	352.013	348.345	366.281	355.84
CG31473	25.221	19.4041	28.3584	25.9468	26.1938	30.7653	15.3682	25.5737	30.0595
CG34384	96.9018	121.716	130.191	113.981	142.253	106.605	112.7	93.2202	113.739
ArgRS-m	15.9291	20.2861	29.6474	25.0201	35.8654	32.1963	25.6136	32.1733	22.7477
wtrw	396.899	373.087	331.277	447.582	479.952	440.016	312.486	391.855	337.967
Taf7	33.1856	44.1001	37.3815	46.3335	45.134	48.6521	43.5432	27.2236	40.621
CG2678	2.65484	10.584	11.6012	10.1934	6.8507	12.8785	10.2455	9.89949	8.1242
lds	5.30969	14.112	10.3121	12.9734	9.26859	9.30114	12.8068	14.0243	6.49936
CG14463	39.8227	34.3981	39.9595	44.4802	42.3131	40.0665	33.2977	39.598	33.3092
CG2698	379.643	369.559	337.722	309.508	299.416	316.954	207.47	272.236	277.847
CG3223	135.397	134.946	131.48	109.347	174.894	132.362	327.855	325.033	382.65
Pbp95	13.2742	8.82003	24.4913	10.1934	12.4924	11.4476	10.2455	14.0243	10.5615
CG10903	82.3002	83.7903	73.474	72.2803	75.7606	98.7352	89.6477	97.345	80.4295
unc-45	49.1146	77.6162	56.7167	75.987	63.2682	66.539	71.7182	73.4212	55.2445
mAChR-B	55.7517	43.2181	50.2717	43.5535	41.9101	47.2212	48.6659	61.8718	57.6818
CG7910	0	2.64601	7.7341	1.85334	0.805964	0	0	0.824958	3.24968
CG7900	41.1501	41.4541	30.9364	53.7469	52.7907	67.2544	51.2273	86.6205	61.7439
puc	138.052	129.654	119.879	184.408	188.596	236.821	107.577	133.643	158.422
CG7878	131.415	129.654	121.168	144.561	157.163	148.818	140.875	120.444	136.486
Gie	151.326	163.171	195.931	181.627	214.789	195.324	163.927	193.04	178.732
CG7800	149.999	132.3	141.792	114.907	142.656	149.534	125.507	112.194	99.1152
CG18249	65.0437	94.3743	42.5376	107.494	113.238	138.802	76.8409	65.9966	74.7426
DNApol-iota	38.4952	37.0441	47.6936	40.7735	47.5519	50.0831	61.4727	41.2479	33.3092
CG18749	96.9018	94.3743	87.6531	113.054	143.865	126.639	186.98	158.392	148.673
CG33722	96.9018	94.3743	87.6531	113.054	143.865	126.639	186.98	158.392	148.673
mtg	15.9291	27.3421	25.7803	23.1668	29.0147	20.0332	20.4909	32.9983	28.4347
Mcm2	6.63711	12.348	11.6012	10.1934	8.46262	17.1713	12.8068	14.0243	21.9353
mRpL1	224.334	186.103	189.485	153.827	172.476	181.015	163.927	193.865	201.48
eIF4AIII	191.149	183.457	175.306	202.014	232.521	220.366	220.277	203.765	193.356
Ctr1B	122.123	113.778	106.988	153.827	125.327	153.111	115.261	117.969	99.9276
Arl2	128.76	142.884	153.393	124.174	135.402	150.965	138.314	127.043	158.422
DppIII	293.36	315.757	293.896	313.215	305.057	335.557	660.832	517.248	555.695
Atg13	161.946	134.946	141.792	152.901	177.715	184.592	263.82	224.388	212.854
stck	276.104	312.229	252.647	279.855	298.61	278.319	320.17	272.236	285.972
CG11737	130.087	142.884	158.549	140.854	130.163	152.396	105.016	115.494	124.3
CG31460	66.3711	69.6782	76.052	74.1337	68.507	67.9699	76.8409	64.3467	53.6197
Cenp-C	15.9291	14.112	14.1792	9.26671	12.0895	9.30114	10.2455	9.89949	7.31178
5-HT2B	29.2033	28.2241	24.4913	21.3134	30.6266	30.7653	28.175	44.5477	33.3092
SLIRP2	140.707	128.772	139.214	122.321	109.611	109.467	128.068	112.194	103.177
CG11753	134.07	160.525	143.081	146.414	175.297	162.412	140.875	161.692	130.8
CG8032	108.849	107.604	97.9653	99.1538	91.074	97.3043	102.455	90.7453	104.802
CG8036	1793.35	1812.52	1945.13	2582.63	2612.13	2353.91	2417.93	2610.99	2522.56
mRpL19	189.821	199.333	189.485	195.528	200.685	172.429	299.68	207.064	218.541
CG8043	84.955	60.8582	82.4971	60.2336	65.2831	59.3842	79.4023	61.0469	62.5563
CG11755	27.8759	37.0441	27.0694	22.2401	26.1938	22.8951	23.0523	35.4732	30.0595
CG8112	299.997	309.583	305.497	831.224	632.279	889.333	363.714	537.047	459.017
CG8116	134.07	168.463	141.792	139.927	154.745	150.249	128.068	138.593	156.797
CG11760	134.07	169.345	141.792	139.001	154.745	150.249	128.068	136.943	155.172
CG8136	3.98227	7.05602	3.86705	3.70668	4.02982	5.00831	5.12273	9.89949	8.93662
nom	6.63711	19.4041	12.8902	13.9001	18.1342	8.58567	12.8068	18.1491	17.0608
CG8159	9.29196	20.2861	21.9133	19.4601	20.9551	15.7404	17.9295	35.4732	24.3726
CG8202	19.9113	30.8701	16.7572	19.4601	23.7759	24.3261	12.8068	18.974	17.8732
CG8223	126.105	119.952	114.722	121.394	134.999	128.07	130.63	97.345	116.988
CG34301	1.32742	7.05602	6.44508	10.1934	9.67157	5.72378	2.56136	11.5494	4.87452
Tcp-1eta	253.538	227.557	269.404	368.815	319.162	342.711	386.766	327.508	356.652
hng2	13.2742	6.17402	10.3121	13.9001	9.26859	15.7404	20.4909	18.974	12.9987
CR43130	57.0792	26.4601	46.4046	50.0402	57.2235	50.7986	35.8591	69.2964	51.9949
CG8369	6716.76	6560.34	7159.2	5895.48	6226.48	5518.44	7491.99	7313.25	7331.27
CG8379	58.4066	44.9821	69.6069	63.0136	55.2086	72.2627	76.8409	82.4958	60.9315
skap	2438.47	2412.28	2508.43	2380.62	2367.92	2338.88	2894.34	2454.25	2531.5
CAHbeta	106.194	83.7903	81.2081	209.428	180.939	198.186	102.455	91.5703	96.6779
CG11970	5.30969	1.76401	9.02312	7.41337	4.4328	2.86189	10.2455	4.94975	7.31178
CG11975	134.07	121.716	135.347	113.981	100.746	126.639	117.823	108.894	114.551
CG11980	241.591	245.197	202.376	240.008	218.013	266.871	274.066	271.411	240.476
CG11982	215.042	275.185	219.133	227.034	234.939	238.252	286.873	229.338	235.602
CG11983	9.29196	8.82003	5.15607	12.0467	18.5372	7.8702	0	4.12479	4.87452
CG11986	34.513	30.8701	19.3353	15.7534	21.3581	12.8785	20.4909	18.1491	36.5589
hyx	87.6099	94.3743	86.3641	105.64	90.268	98.0198	117.823	105.595	110.489
Mst85C	73.0082	98.7843	104.41	99.1538	97.5217	87.2877	117.823	92.3952	90.991
Kdm2	116.813	132.3	109.566	149.194	136.611	128.785	87.0864	116.319	133.237
Ada	11.9468	14.994	9.02312	8.34004	10.8805	3.57736	17.9295	14.0243	8.1242
CG16734	15.9291	23.8141	7.7341	22.2401	16.9252	15.0249	17.9295	15.6742	8.93662
Ibf1	42.4775	26.4601	34.8035	37.0668	29.0147	35.7736	30.7364	28.0486	27.6223
VhaM8.9	718.135	680.024	764.387	751.53	689.099	733.36	573.745	655.841	649.123
Vps16A	84.955	85.5543	64.4508	78.767	78.9845	64.3925	69.1568	93.2202	64.9936
pasi2	74.3356	69.6782	86.3641	86.1804	94.2978	89.4341	105.016	98.1699	100.74
CG45050	1879.63	2099.17	1911.61	1940.45	1868.63	1612.68	2492.21	2955.82	3248.87
CG43675	131.415	162.289	117.301	139.927	147.894	117.338	263.82	311.009	361.527
CG18473	31.8581	28.2241	23.2023	22.2401	29.8207	17.8868	56.35	48.6725	51.1824
CG8129	134.07	138.474	123.746	58.3803	78.5815	62.9616	71.7182	41.2479	66.6184
CG8132	230.971	245.197	239.757	241.861	225.67	234.675	225.4	239.238	218.541
CG42511	266.812	241.669	266.826	235.374	232.521	218.219	197.225	261.512	249.413
alpha-Man-IIa	61.0614	69.6782	77.341	89.8871	67.298	65.8235	76.8409	68.4715	82.0544
ps	2630.95	2939.72	2972.47	2781.87	2567	2303.82	1726.36	2337.93	2356.02
phu	1643.35	1551.44	1040.24	526.349	503.728	754.824	330.416	347.307	329.842
CG8149	130.087	131.418	131.48	119.541	150.312	151.68	135.752	145.193	146.236
Rlb1	61.0614	59.9762	55.4277	57.4536	61.2533	46.5057	53.7886	70.9463	57.6818
JHDM2	49.1146	37.9261	54.1387	34.2868	33.0445	38.6355	33.2977	18.1491	21.1229
CG8176	148.671	133.182	118.59	97.3004	126.133	129.501	145.998	128.693	149.485
RnpS1	99.5567	98.7843	99.2543	137.147	143.865	132.362	115.261	96.52	99.1152
CG8199	96.9018	72.3242	78.63	111.201	77.3726	90.1496	97.3318	90.7453	80.4295
MBD-like	114.158	105.84	90.2312	79.6937	106.79	105.174	92.2091	94.0452	101.552
Vps45	46.4598	52.0382	34.8035	39.8468	47.9549	42.9284	48.6659	39.598	55.2445
CG16789	13.2742	10.584	11.6012	12.0467	8.86561	10.7321	5.12273	14.8492	13.8111
CG8273	42.4775	48.5102	46.4046	47.2602	32.6416	45.0748	33.2977	45.3727	52.8073
CG8301	63.7163	68.7962	73.474	59.3069	64.0742	70.8318	71.7182	70.1214	77.1799
P58IPK	233.626	213.445	208.821	205.721	219.222	206.772	227.961	226.863	225.04
CG8312	160.618	143.766	143.081	163.094	160.79	187.454	135.752	135.293	159.234
CG8319	73.0082	41.4541	47.6936	50.0402	53.9996	67.2544	74.2795	74.2462	82.0544
SpdS	645.127	746.174	639.352	927.598	670.159	877.885	568.623	631.917	546.758
Dh44	90.2647	89.0823	113.433	107.494	132.178	130.932	79.4023	94.8701	110.489
CG8358	95.5744	70.5602	78.63	113.054	97.9247	143.095	97.3318	67.6465	84.4916
CG16817	893.355	772.634	843.017	834.004	827.322	816.354	845.25	843.107	835.98
CG32939	193.804	140.238	164.994	159.387	168.447	168.852	186.98	226.038	182.794
CG18542	193.804	140.238	164.994	159.387	168.447	168.852	186.98	226.038	182.794
dmt	9.29196	17.6401	7.7341	13.9001	13.2984	12.163	23.0523	13.1993	10.5615
Pnn	99.5567	82.9083	95.3872	85.2537	78.9845	91.5805	58.9114	91.5703	103.177
PpD3	92.9196	95.2563	97.9653	98.2271	86.2382	93.0114	79.4023	101.47	89.3662
CG8412	185.839	143.766	177.884	162.167	167.641	183.161	130.63	122.094	123.488
CG8417	609.287	562.718	635.485	668.13	651.622	651.08	648.025	636.867	625.563
CG8481	286.723	276.949	320.965	208.501	233.327	198.901	253.575	287.085	274.598
RpS29	25499.8	24721.7	22425	30124.2	26949.8	32708.5	22609.2	21453.8	18966.7
CG12947	30.5307	31.7521	32.2254	22.2401	31.0296	28.6189	61.4727	41.2479	54.4321
CG8500	161.946	221.383	217.844	206.648	220.834	201.763	199.786	212.839	206.355
CG8507	238.936	257.545	332.566	296.535	271.207	308.369	235.645	262.336	259.974
CG8516	86.2824	78.4982	63.1618	65.7936	73.3427	58.6688	66.5955	70.1214	62.5563
Glut4EF	565.482	552.134	589.081	551.369	573.847	553.06	412.38	639.342	623.126
CG3909	92.9196	120.834	113.433	128.807	112.029	122.346	117.823	103.12	94.2407
mtTFB2	51.7695	51.1562	56.7167	52.8202	43.9251	37.9201	38.4205	42.0728	61.7439
CG3925	200.441	200.215	153.393	183.481	178.924	155.258	199.786	190.565	173.858
CG33784	11.9468	7.93802	12.8902	15.7534	11.2835	8.58567	2.56136	14.0243	5.68694
nerfin-2	3.98227	5.29202	2.57803	3.70668	5.23877	3.57736	0	4.94975	2.43726
CR43459	45.1324	24.6961	36.0925	16.6801	24.9849	25.0415	38.4205	34.6482	42.2458
mir-277	18.5839	6.17402	9.02312	4.63335	11.2835	8.58567	15.3682	10.7244	19.4981
CG3940	582.738	587.414	640.641	717.243	766.875	818.501	776.093	736.687	714.929
ATPsynepsilonL	3.98227	7.05602	10.3121	12.0467	10.4775	12.163	5.12273	13.1993	17.0608
Invadolysin	378.315	364.267	376.393	328.041	304.654	276.888	327.855	344.007	342.841
Syn	471.235	481.574	427.954	383.642	414.669	386.355	466.168	401.754	463.892
CG42795	114.158	130.536	141.792	95.4471	115.656	98.7352	110.139	94.8701	120.238
CG3999	66.3711	80.2623	97.9653	156.607	142.253	168.136	302.241	241.713	262.412
pont	82.3002	109.368	90.2312	121.394	94.7008	100.882	138.314	121.269	92.6158
CG43143	136.724	191.395	155.971	139.001	145.88	149.534	184.418	173.241	209.604
CG12818	29.2033	29.1061	28.3584	24.0934	35.4624	32.9117	23.0523	13.1993	26.8098
sle	14.6016	19.4041	16.7572	11.1201	13.7014	6.43925	15.3682	16.4992	17.0608
CG12592	17.2565	10.584	16.7572	12.9734	12.8954	13.594	20.4909	14.0243	18.6857
jumu	2.65484	3.52801	5.15607	6.4867	3.62684	3.57736	17.9295	9.89949	5.68694
cwo	175.22	197.569	199.798	388.275	316.744	341.28	166.489	168.291	152.735
Rrp46	43.8049	21.1681	24.4913	41.7002	40.2982	43.6438	56.35	41.2479	43.8707
Cyp12e1	18.5839	33.5161	25.7803	88.0337	75.7606	78.702	46.1045	64.3467	65.806
CR44018	7.96453	9.70203	3.86705	11.1201	3.62684	8.58567	5.12273	3.29983	2.43726
CR44230	2.65484	16.7581	6.44508	4.63335	4.02982	5.72378	2.56136	1.64992	4.0621
Skeletor	96.9018	108.486	108.277	69.5003	88.6561	72.9782	184.418	131.993	147.86
pug	905.302	942.861	969.341	1374.25	1139.63	1391.59	1203.84	1483.27	1242.19
CG14683	529.641	466.579	567.167	482.796	454.564	419.267	637.78	484.25	457.392
Cap-H2	33.1856	49.3922	60.5838	32.4335	42.7161	42.9284	43.5432	53.6222	51.1824
Rbp1	325.218	291.943	296.474	293.755	281.685	251.846	294.557	249.137	286.784
Mcm5	10.6194	22.0501	25.7803	14.8267	16.9252	9.30114	30.7364	17.3241	14.6236
CG14687	1635.38	1941.29	1773.69	1228.77	1382.63	1336.5	1882.6	1656.51	1618.34
CG4089	50.442	42.3361	69.6069	34.2868	35.0594	40.0665	43.5432	44.5477	23.5602
Cad86C	21.2388	14.112	21.9133	8.34004	14.1044	11.4476	33.2977	18.974	10.5615
CG42394	189.821	189.631	235.89	236.301	250.252	232.529	299.68	247.487	248.6
CG4565	13.2742	11.466	9.02312	16.6801	7.25368	10.0166	5.12273	9.89949	8.93662
CG4511	140.707	112.896	140.503	117.687	132.581	165.99	117.823	113.844	112.926
Tsp86D	69.026	63.5042	86.3641	62.0869	66.895	70.8318	117.823	89.0954	96.6779
CG4596	29.2033	38.8081	32.2254	36.1402	40.7012	42.9284	46.1045	34.6482	30.8719
Sodh-2	326.546	373.087	337.722	325.261	355.43	321.247	440.555	377.006	329.842
Leash	30.5307	27.3421	42.5376	28.7268	41.9101	32.9117	69.1568	55.2722	54.4321
CG34114	124.778	115.542	113.433	124.174	111.223	99.4507	74.2795	122.094	100.74
Ugt86Da	226.989	188.749	202.376	176.994	211.969	221.797	145.998	146.842	160.859
CG4757	749.994	161.407	150.815	227.034	234.939	157.404	199.786	277.186	218.541
cu	118.141	146.412	168.861	172.361	170.461	194.609	256.136	223.563	236.414
Tctp	9011.87	8334.93	7966.12	11498.1	10388.1	13010.2	8188.68	7658.91	6973.81
CG4820	55.7517	56.4482	63.1618	50.0402	53.9996	60.0997	71.7182	60.2219	54.4321
RpL3	22218.4	20287.8	19760.6	26145.1	22180.5	27390.4	17870.6	19101.1	17246
snoRNA:Psi28S-291	7.96453	7.93802	11.6012	13.9001	7.25368	16.4559	69.1568	9.89949	8.93662
scpr-C	13.2742	12.348	18.0462	6.4867	11.6865	9.30114	0	14.0243	6.49936
CG17726	78.3179	83.7903	91.5202	64.867	67.298	106.605	87.0864	51.9723	72.3053
CG14701	13.2742	18.5221	23.2023	7.41337	10.4775	13.594	17.9295	22.2739	12.1863
CG17721	43.8049	44.9821	63.1618	63.9403	60.8503	56.5223	43.5432	62.6968	47.9328
CG31441	29.2033	42.3361	33.5144	25.9468	29.0147	26.4725	38.4205	20.6239	36.5589
CG31388	114.158	89.9643	105.699	66.7203	87.4471	47.2212	69.1568	84.1457	68.2432
CG5214	2022.99	2111.51	2187.46	1567	1619.59	1484.61	1972.25	1792.63	1872.63
pros	1104.42	1083.1	1091.8	1138.88	1007.86	917.951	750.48	1013.05	965.967
mRpL40	177.875	174.637	144.37	150.121	139.432	143.095	153.682	168.291	142.173
Irbp	18.5839	14.994	25.7803	10.1934	18.9402	19.3178	28.175	13.1993	18.6857
Ranbp9	46.4598	34.3981	41.2485	51.8936	42.7161	45.7903	43.5432	40.4229	42.2458
CG45676	18.5839	18.5221	15.4682	17.6067	18.1342	16.4559	30.7364	18.1491	26.8098
CG5270	62.3888	66.1502	59.2948	52.8202	59.2384	52.2295	66.5955	76.721	86.9289
CG18643	38.4952	32.6341	21.9133	48.1869	41.9101	38.6355	43.5432	46.1976	47.9328
CG5276	69.026	56.4482	67.0289	47.2602	56.0145	59.3842	53.7886	61.8718	69.0557
CG5281	161.946	169.345	139.214	126.954	133.79	138.086	84.525	120.444	130.8
CG17230	95.5744	94.3743	91.5202	79.6937	81.4024	78.702	64.0341	79.1959	95.8655
dpr5	46.4598	49.3922	63.1618	56.5269	52.7907	37.2046	40.9818	43.7227	47.9328
CG10898	94.247	119.07	113.433	103.787	97.5217	70.8318	130.63	108.069	108.864
Mrp4	62.3888	54.6842	33.5144	60.2336	82.2084	79.4175	71.7182	67.6465	65.806
wkd	270.794	231.967	202.376	223.328	221.64	224.658	194.664	216.139	191.731
CG14710	21.2388	37.9261	50.2717	37.0668	30.6266	37.2046	43.5432	27.2236	34.1216
CG14711	45.1324	32.6341	38.6705	37.0668	37.0744	31.4808	35.8591	43.7227	40.621
CG18764	15.9291	13.23	14.1792	12.9734	14.9103	8.58567	5.12273	14.0243	12.1863
CG14712	23.8936	37.9261	39.9595	27.8001	32.6416	32.1963	25.6136	39.598	45.4955
CR44137	45.1324	48.5102	50.2717	25.0201	19.7461	23.6106	17.9295	23.9238	29.2471
Elp1	78.3179	67.0322	47.6936	81.547	68.104	67.2544	102.455	82.4958	73.1178
CG42327	99.5567	138.474	131.48	124.174	148.7	140.233	163.927	145.193	142.173
CG14715	367.696	343.981	376.393	428.122	384.042	491.53	69.1568	98.9949	101.552
Ho	236.281	256.663	262.959	244.641	377.191	304.076	1206.4	1080.69	1274.69
CG12594	45.1324	56.4482	47.6936	37.9935	39.8952	59.3842	58.9114	53.6222	56.057
CG14721	73.0082	68.7962	81.2081	54.6736	64.4771	77.9865	58.9114	54.4472	65.806
CG14722	84.955	97.9023	91.5202	74.1337	95.1038	90.865	94.7705	66.8216	77.1799
HisCl1	75.6631	58.2122	73.474	51.8936	51.5817	36.4891	92.2091	50.3224	48.7452
COX5A	9943.72	10389.1	9921.56	8116.71	8783.8	8529.87	9348.98	8134.91	8114.45
CG31368	67.6985	65.2682	61.8728	60.2336	64.0742	71.5473	71.7182	70.1214	53.6197
CG31211	161.946	168.463	179.173	156.607	141.85	147.387	87.0864	143.543	149.485
aurA	3.98227	7.93802	7.7341	3.70668	6.8507	7.15473	0	7.42462	4.87452
GC1	270.794	252.253	292.607	240.934	246.625	196.04	307.364	298.635	315.219
Ect3	475.217	456.877	425.376	429.975	442.877	433.576	696.691	593.969	567.881
GCC185	38.4952	46.7461	69.6069	56.5269	55.2086	47.2212	92.2091	52.7973	54.4321
Spt3	26.5484	34.3981	34.8035	32.4335	35.0594	35.7736	25.6136	32.1733	17.8732
dpr17	53.0969	46.7461	58.0058	49.1136	54.4026	40.0665	48.6659	63.5217	43.8707
CG14742	610.614	631.514	620.017	331.748	409.833	360.598	568.623	649.242	681.62
svp	171.237	145.53	125.035	134.367	120.492	155.258	110.139	120.444	105.615
CG17738	0	0	7.7341	4.63335	5.23877	1.43095	5.12273	6.59966	14.6236
CG4115	88.9373	103.194	106.988	98.2271	116.865	101.597	397.011	216.139	233.977
snmRNA:419	7.96453	11.466	12.8902	12.9734	12.4924	16.4559	56.35	26.3986	38.1837
GstD2	35.8404	22.0501	27.0694	20.3868	23.7759	22.8951	43.5432	42.8978	48.7452
GstD3	87.6099	60.8582	91.5202	65.7936	72.1338	60.0997	87.0864	94.0452	85.3041
GstD8	7.96453	6.17402	12.8902	3.70668	4.83579	3.57736	2.56136	5.7747	6.49936
GstD11	3.98227	7.93802	5.15607	9.26671	12.8954	7.8702	10.2455	10.7244	8.93662
CG34402	13.2742	16.7581	20.6243	18.5334	21.761	25.0415	15.3682	22.2739	23.5602
CG33098	5.30969	12.348	10.3121	7.41337	12.8954	13.594	7.68409	19.799	28.4347
CG5167	537.606	566.246	516.896	798.79	712.069	799.898	512.273	498.274	499.638
CG5196	152.654	150.822	123.746	88.0337	101.551	101.597	145.998	118.794	112.114
pps	67.6985	105.84	114.722	92.6671	99.9396	91.5805	79.4023	104.77	97.4903
CG17202	197.786	235.495	233.312	242.788	226.476	218.935	248.452	269.761	229.915
NANS	5.30969	5.29202	10.3121	4.63335	9.67157	12.8785	2.56136	9.07453	4.87452
Prosalpha2	548.225	523.028	513.029	581.023	658.07	610.298	1157.74	1215.99	1299.87
CG5844	157.963	144.648	162.416	144.561	140.238	166.705	207.47	161.692	145.423
Desat1	9396.82	9134.02	8861.99	15876.7	13398.8	16661.2	6265.1	6406.62	5292.1
CG18549	195.131	177.283	172.728	172.361	209.148	197.47	210.032	195.515	214.479
trus	176.547	171.109	155.971	136.221	149.103	161.697	179.295	160.867	156.797
CG12267	39.8227	35.2801	34.8035	38.9202	41.9101	46.5057	23.0523	41.2479	43.8707
Hsp70Bbb	2.65484	2.64601	2.57803	78.767	77.7756	80.1329	5.12273	11.5494	6.49936
Hsp70Bb	7.96453	8.82003	3.86705	89.8871	87.0441	80.8484	2.56136	12.3744	8.1242
Hsp70Bc	6.63711	6.17402	12.8902	145.487	151.924	134.509	5.12273	7.42462	12.1863
Hug	199.113	194.923	203.665	202.941	235.342	187.454	256.136	189.74	190.919
Snx3	394.244	420.715	362.214	391.055	446.101	436.438	379.082	411.654	457.392
Not10	104.866	96.1383	103.121	89.8871	89.462	98.0198	112.7	88.2705	85.3041
Dtg	33.1856	29.1061	43.8266	37.0668	32.2386	40.7819	23.0523	40.4229	35.7465
CG6225	118.141	162.289	172.728	135.294	126.133	115.907	161.366	121.269	158.422
Gnmt	1298.22	972.849	935.826	475.382	558.936	498.684	576.307	782.885	608.502
Arp1	345.13	356.329	287.451	326.188	349.386	363.46	450.8	327.508	371.276
NijC	21.2388	22.9321	38.6705	15.7534	37.4773	35.0582	46.1045	65.9966	85.3041
Past1	416.811	413.659	435.688	313.215	351.4	352.728	455.923	422.378	462.267
CG12279	265.484	237.259	297.763	300.241	284.102	266.156	258.698	259.037	203.105
beat-Vb	38.4952	52.9202	46.4046	35.2135	45.537	34.3427	48.6659	46.1976	34.934
Cyp304a1	0	2.64601	1.28902	0.926671	0.805964	2.86189	2.56136	5.7747	2.43726
Paip2	233.626	218.737	246.202	220.548	199.073	211.064	153.682	209.539	233.164
CG31342	83.6276	94.3743	88.9422	84.3271	91.074	80.1329	99.8932	88.2705	88.5537
CG7488	177.875	194.923	197.22	150.121	167.238	171.713	186.98	179.841	166.546
CG7518	329.201	314.875	287.451	339.162	272.819	263.294	217.716	336.583	277.847
CtBP	557.517	505.388	501.428	525.422	546.041	530.881	440.555	532.923	582.505
l(3)87Df	164.6	156.114	195.931	176.067	170.058	168.852	225.4	144.368	153.547
ry	83.6276	102.312	117.301	141.781	136.611	134.509	105.016	131.993	126.737
CG11668	35.8404	35.2801	54.1387	45.4069	46.7459	44.3593	38.4205	30.5234	21.9353
pic	106.194	103.194	114.722	131.587	113.238	103.744	92.2091	122.919	92.6158
sim	5.30969	4.41001	7.7341	6.4867	11.2835	5.72378	2.56136	3.29983	11.3739
timeout	2.65484	4.41001	11.6012	7.41337	8.86561	7.15473	7.68409	12.3744	4.0621
CG11686	149.999	146.412	188.196	189.968	139.835	169.567	166.489	174.891	152.735
Su(var)3-7	53.0969	42.3361	43.8266	46.3335	49.1638	62.9616	46.1045	45.3727	40.621
CG8630	99.5567	140.238	109.566	128.807	152.73	165.274	340.661	256.562	333.904
CG32473	126.105	124.362	157.26	121.394	139.029	148.818	110.139	142.718	146.236
PK2-R1	10.6194	7.05602	7.7341	7.41337	15.3133	7.8702	0	6.59966	4.0621
Dic1	878.753	859.953	991.254	705.197	725.771	751.962	883.67	829.082	799.421
CheA87a	3.98227	9.70203	11.6012	11.1201	15.7163	16.4559	2.56136	23.0988	14.6236
CG34309	5.30969	5.29202	12.8902	4.63335	6.8507	2.86189	0	4.12479	5.68694
CR44138	2.65484	6.17402	6.44508	3.70668	6.44771	2.14642	15.3682	7.42462	15.436
Droj2	1680.52	1717.26	1686.03	1947.86	2067.7	2066.29	1785.27	1720.86	1770.26
CG14377	25.221	29.1061	16.7572	25.9468	19.7461	22.1797	33.2977	37.948	33.3092
Act87E	1060.61	1110.44	1241.32	762.65	1007.46	887.186	2966.06	2162.21	2516.88
CG14372	90.2647	89.9643	99.2543	105.64	82.2084	76.5556	117.823	81.6708	83.6792
rin	461.943	448.057	443.422	554.149	493.653	518.718	381.643	471.876	554.07
B52	435.394	453.349	519.474	404.955	421.922	399.949	491.782	441.352	500.45
Lkb1	76.9905	102.312	95.3872	61.1603	87.0441	89.4341	87.0864	109.719	92.6158
flfl	253.538	239.905	284.873	246.494	249.446	246.123	251.014	249.962	243.726
CG14367	19.9113	17.6401	20.6243	7.41337	16.9252	10.7321	10.2455	11.5494	17.0608
ninaB	423.448	460.405	476.936	390.128	449.325	427.137	394.45	430.628	503.7
Adgf-C	126.105	134.946	126.324	98.2271	116.462	110.898	105.016	74.2462	95.8655
CG34383	169.91	187.867	168.861	217.768	151.118	145.956	158.805	136.118	212.042
CG9312	457.961	371.323	420.219	593.069	554.906	563.792	312.486	372.881	309.532
Cht5	43.8049	52.9202	46.4046	26.8735	169.655	147.387	952.827	909.103	1082.14
CG9297	1053.97	1219.81	1314.8	745.97	899.053	850.697	893.916	664.916	702.743
CG42375	123.45	114.66	103.121	109.347	123.313	121.63	87.0864	119.619	120.238
CG9286	90.2647	74.9702	67.0289	119.541	98.7306	118.053	99.8932	85.7956	82.8668
Dip-B	756.631	773.516	745.052	544.882	623.413	581.679	1103.95	1051	1136.57
tal-AA	359.731	370.441	390.572	329.895	317.55	357.021	322.732	296.985	284.347
CR43641	21.2388	8.82003	11.6012	13.9001	17.3282	12.163	25.6136	18.1491	21.1229
ems	14.6016	19.4041	14.1792	12.9734	16.5223	17.1713	23.0523	20.6239	15.436
Ipp	1174.77	1069.87	1053.13	1240.81	1152.13	1156.92	1024.55	1023.77	964.342
Cyp6d5	2149.1	2515.47	2387.26	3233.15	3106.99	3070.81	2289.86	2471.57	2248.78
CG3061	678.313	618.284	538.809	631.99	652.831	621.03	729.989	574.17	609.315
foxo	172.565	163.171	161.127	258.541	246.625	283.327	210.032	207.889	199.855
Npc2b	1263.71	1107.8	1261.95	1638.35	1565.59	1629.13	2182.28	2141.59	2180.53
twf	90.2647	72.3242	81.2081	85.2537	66.895	80.8484	74.2795	83.3207	75.555
RpII140	216.37	168.463	167.572	202.941	172.073	188.885	227.961	222.739	187.669
CG12207	303.98	242.551	288.74	276.148	248.64	261.863	299.68	291.21	277.847
RpII15	221.68	235.495	241.046	239.081	205.521	201.048	199.786	221.089	195.793
CG31321	23.8936	18.5221	23.2023	17.6067	16.5223	16.4559	23.0523	25.5737	23.5602
Crz	203.096	168.463	180.462	156.607	152.327	161.697	107.577	161.692	137.299
PR-Set7	31.8581	53.8022	47.6936	45.4069	45.94	50.0831	112.7	110.544	128.362
ATPsynE	6905.25	7557	7328.06	5961.27	6339.72	6202.43	6418.78	5887.72	5523.64
spn-B	6.63711	6.17402	5.15607	3.70668	2.01491	4.29284	5.12273	3.29983	4.0621
natalisin	51.7695	60.8582	58.0058	68.5736	74.5517	65.108	61.4727	65.1716	70.6805
mRpL11	136.724	138.474	121.168	114.907	110.417	122.346	140.875	131.993	142.986
Cyp313a1	927.868	820.263	1154.96	782.11	903.889	608.867	1403.63	1281.16	1403.05
stumps	134.07	126.126	118.59	103.787	107.596	97.3043	125.507	133.643	120.238
CG14853	226.989	226.675	233.312	204.794	200.282	188.169	197.225	226.863	209.604
His4r	5526.06	5189.7	5287.55	6771.18	6367.12	6564.46	5017.71	4979.44	4195.33
CG3505	184.512	235.495	223	281.708	274.028	291.197	384.205	295.335	310.344
Hexim	69.026	69.6782	63.1618	60.2336	68.9099	60.8152	66.5955	52.7973	54.4321
jvl	122.123	101.43	104.41	83.4004	102.76	108.036	128.068	120.444	148.673
CG14855	19.9113	17.6401	18.0462	22.2401	14.9103	22.1797	7.68409	9.07453	12.9987
CG14857	9.29196	7.93802	5.15607	12.0467	8.46262	10.7321	7.68409	10.7244	7.31178
CG3631	10.6194	9.70203	12.8902	12.9734	12.8954	13.594	15.3682	15.6742	11.3739
CG33331	30.5307	34.3981	27.0694	37.9935	28.2087	30.7653	40.9818	34.6482	43.8707
CG33332	9.29196	7.05602	9.02312	28.7268	13.2984	22.1797	28.175	13.1993	14.6236
UQCR-C1	5171.64	5574.26	5468.01	4283.07	4603.27	4505.33	5184.2	4508.39	4408.19
CG3817	70.3534	59.9762	41.2485	61.1603	63.2682	67.9699	76.8409	44.5477	63.3687
Sdr	75.6631	72.3242	68.3179	93.5938	83.8203	71.5473	89.6477	67.6465	65.806
CG3984	359.731	421.597	484.67	232.594	273.222	198.186	645.464	518.898	618.251
CG3987	6.63711	7.05602	12.8902	0.926671	2.82087	2.14642	12.8068	2.47487	11.3739
Gyc88E	43.8049	21.1681	41.2485	36.1402	41.5072	35.7736	35.8591	32.9983	31.6844
CG42542	318.581	291.943	301.63	304.875	312.714	309.8	291.995	313.484	288.409
Mau2	45.1324	29.9881	38.6705	31.5068	34.2535	39.351	43.5432	38.773	41.4334
CG4210	134.07	150.822	132.769	118.614	123.313	116.622	125.507	96.52	84.4916
CG12241	38.4952	27.3421	42.5376	27.8001	31.0296	23.6106	40.9818	27.2236	31.6844
Caf1-55	61.0614	66.1502	54.1387	55.6003	60.8503	69.4009	69.1568	80.8458	85.3041
mRpS10	257.52	246.079	208.821	188.114	205.924	206.056	215.155	233.463	203.105
Hsc70-4	9583.99	9838.74	10350.8	14905.5	14351	17226.4	9605.11	9084.43	8901.68
CG42404	58.4066	44.9821	50.2717	69.5003	53.1936	56.5223	51.2273	46.1976	50.37
Set	163.273	143.766	166.283	148.267	161.596	138.086	153.682	195.515	147.86
ATPsynO	8652.14	9526.51	9307.99	6812.88	7340.72	6774.81	8526.78	7568.99	7422.27
Zip88E	38.4952	44.9821	37.3815	43.5535	49.1638	60.8152	15.3682	26.3986	35.7465
CG4338	110.176	91.7283	67.0289	89.8871	86.6412	88.0031	156.243	115.494	121.051
Tm1	2969.44	3325.15	3442.96	2078.52	2560.55	2196.5	4110.99	2892.3	3167.62
Tm2	2827.41	3222.84	3370.78	2163.78	2595.61	2243.01	3936.82	2742.16	3007.58
ear	54.4243	61.7402	52.8497	64.867	54.4026	57.2378	69.1568	56.0971	61.7439
ea	146.016	103.194	125.035	168.654	153.939	186.738	122.945	107.244	82.8668
mRpL9	398.227	381.025	387.994	278.001	318.356	319.101	414.941	391.855	346.903
Sra-1	144.689	142.884	146.948	153.827	143.865	188.169	174.173	157.567	162.484
SerRS-m	100.884	77.6162	83.7861	87.1071	91.4769	95.8733	84.525	93.2202	108.052
CG31301	99.5567	106.722	73.474	103.787	93.8948	95.1579	110.139	101.47	109.677
CG42727	47.7872	61.7402	58.0058	37.9935	35.8654	33.6272	43.5432	37.1231	36.5589
CG5038	11.9468	13.23	15.4682	17.6067	13.7014	17.8868	20.4909	16.4992	15.436
CG5044	171.237	164.935	194.642	170.507	164.82	161.697	145.998	158.392	145.423
Trax	57.0792	55.5662	38.6705	50.0402	45.134	52.945	48.6659	42.0728	45.4955
Ccm3	286.723	281.359	268.115	253.908	238.162	253.993	291.995	252.437	245.351
Rbp	257.52	267.247	277.139	291.901	261.132	234.675	230.523	271.411	245.351
Atx2	771.232	810.561	778.566	829.37	782.994	719.05	632.657	696.264	741.739
Act88F	88.9373	112.014	96.6763	51.8936	60.4473	67.9699	48.6659	24.7487	32.4968
Rh6	2287.15	2113.28	2288	2661.4	2774.13	2586.43	2184.84	2318.96	2184.6
obe	34.513	22.0501	29.6474	18.5334	31.8356	25.757	33.2977	41.2479	30.8719
pxb	27.8759	11.466	14.1792	21.3134	17.7312	21.4642	28.175	15.6742	21.9353
CG5399	63.7163	39.6901	34.8035	14.8267	28.6117	28.6189	40.9818	21.4489	17.8732
CG5404	46.4598	56.4482	41.2485	48.1869	47.1489	40.0665	38.4205	58.572	52.8073
CG4525	1.32742	2.64601	0	14.8267	7.65666	5.72378	5.12273	1.64992	2.43726
CG9590	163.273	161.407	144.37	145.487	137.82	150.249	184.418	164.992	147.86
Acyp2	262.83	245.197	291.318	214.988	251.864	228.236	268.943	218.614	239.664
nsl1	201.768	165.817	167.572	194.601	181.745	219.65	171.611	159.217	174.67
CG9593	7.96453	7.05602	15.4682	15.7534	11.6865	11.4476	12.8068	11.5494	8.1242
alpha-Man-IIb	249.555	238.141	204.954	217.768	205.521	196.04	222.839	212.839	234.789
CG4576	9.29196	8.82003	9.02312	23.1668	17.3282	23.6106	20.4909	36.2981	29.2471
Arpc3A	177.875	201.097	184.329	153.827	174.088	169.567	197.225	175.716	164.109
CG3303	88.9373	77.6162	74.763	70.427	94.7008	89.4341	66.5955	62.6968	62.5563
Fbxl7	46.4598	29.1061	38.6705	54.6736	39.0893	31.4808	92.2091	62.6968	83.6792
blp	189.821	168.463	167.572	182.554	190.611	191.031	158.805	179.016	186.857
Sap47	2297.77	2520.76	2485.22	2221.23	2349.39	1989.73	2323.16	2606.87	2801.22
CG5516	94.247	111.132	109.566	97.3004	99.5366	115.907	92.2091	70.9463	78.8047
Hel89B	167.255	183.457	212.688	176.067	190.611	156.689	189.541	166.641	155.985
srp	128.76	134.946	158.549	166.801	153.536	150.965	81.9636	116.319	125.925
CR44133	66.3711	57.3302	81.2081	88.0337	91.8799	100.166	74.2795	73.4212	66.6184
pnr	9.29196	7.05602	3.86705	12.0467	13.7014	8.58567	5.12273	18.1491	8.1242
CG5013	43.8049	42.3361	39.9595	35.2135	45.94	35.0582	66.5955	32.9983	37.3713
msps	215.042	211.681	220.422	239.081	184.969	200.332	230.523	217.789	212.042
sxe2	1126.98	912.873	1130.47	745.043	922.426	400.665	507.15	730.087	613.377
Akt1	152.654	147.294	116.012	143.634	148.7	141.664	125.507	127.043	116.988
CG5916	33.1856	66.1502	32.2254	40.7735	43.9251	47.9367	48.6659	38.773	67.4308
CG6006	47.7872	65.2682	78.63	73.207	71.3278	65.108	74.2795	59.3969	76.3674
CG8925	10.6194	12.348	19.3353	10.1934	8.46262	10.0166	43.5432	18.1491	34.934
CG8927	245.573	337.807	348.035	84.3271	146.283	90.865	432.87	388.555	467.954
sra	204.423	236.377	242.335	254.834	281.282	266.871	268.943	247.487	241.289
tara	106.194	96.1383	103.121	138.074	144.268	122.346	71.7182	102.295	110.489
asun	21.2388	9.70203	37.3815	21.3134	13.2984	14.3095	25.6136	12.3744	20.3105
gish	254.865	270.775	253.936	285.415	292.565	294.059	220.277	257.387	281.097
Zip89B	66.3711	46.7461	41.2485	44.4802	71.3278	54.3759	84.525	89.9204	99.9276
pad	11.9468	14.112	21.9133	13.9001	10.4775	8.58567	12.8068	17.3241	12.1863
Manf	225.662	254.899	238.468	273.368	301.834	314.808	240.768	257.387	259.162
CG17565	122.123	112.896	125.035	139.001	138.223	129.501	133.191	141.068	134.862
CG14881	62.3888	79.3802	91.5202	68.5736	58.0294	84.4258	48.6659	51.9723	71.4929
CG14882	27.8759	24.6961	39.9595	29.6535	27.8058	25.0415	23.0523	22.2739	17.0608
CG14883	23.8936	38.8081	33.5144	49.1136	39.8952	34.3427	48.6659	35.4732	28.4347
CSN5	100.884	97.0203	105.699	112.127	124.118	150.965	143.436	125.394	142.986
Gyc89Da	10.6194	3.52801	5.15607	6.4867	4.4328	5.00831	2.56136	9.89949	3.24968
Gyc89Db	7.96453	4.41001	2.57803	1.85334	2.82087	7.15473	2.56136	5.7747	4.87452
Dhfr	132.742	82.9083	74.763	77.8404	88.2531	113.76	76.8409	90.7453	61.7439
CG42342	143.362	196.687	170.15	168.654	172.476	163.843	148.559	177.366	173.045
CG14892	42.4775	31.7521	46.4046	17.6067	10.8805	9.30114	43.5432	35.4732	24.3726
NPF	155.308	127.008	116.012	129.734	164.82	131.647	125.507	150.142	111.301
Fas1	1736.27	1731.37	1970.91	1596.65	1675.6	1679.93	1798.08	1904.83	1927.87
nonA-l	43.8049	49.3922	45.1156	66.7203	60.8503	50.7986	40.9818	48.6725	44.6831
CG10326	342.475	336.925	324.832	374.375	361.072	352.728	325.293	302.759	330.655
Cctgamma	241.591	286.651	269.404	324.335	346.162	419.982	373.959	302.759	317.656
CG31274	29.2033	29.1061	20.6243	23.1668	33.8505	21.4642	99.8932	60.2219	79.6171
MESK4	29.2033	29.1061	20.6243	23.1668	33.8505	21.4642	105.016	60.2219	81.242
CG3534	246.901	298.999	259.092	289.121	294.177	248.984	366.275	454.552	372.901
Irc	823.002	840.549	821.104	1133.32	1069.92	1147.62	940.02	952.001	838.417
Pxd	19.9113	22.9321	27.0694	8.34004	40.2982	31.4808	225.4	151.792	198.23
CG31268	6.63711	5.29202	11.6012	5.56003	3.62684	1.43095	0	7.42462	3.24968
CG5220	66.3711	78.4982	86.3641	64.867	65.6861	80.1329	84.525	64.3467	74.7426
Patr-1	55.7517	72.3242	86.3641	69.5003	79.3875	75.1246	66.5955	75.8961	95.8655
Dad	160.618	175.519	223	184.408	164.014	172.429	138.314	141.893	138.111
mRpS11	209.733	191.395	204.954	161.241	166.029	155.258	207.47	193.865	207.979
kuk	177.875	210.799	202.376	189.041	191.417	186.023	245.891	244.187	244.538
GckIII	155.308	144.648	197.22	182.554	180.133	187.454	166.489	169.941	164.109
cal1	53.0969	60.8582	68.3179	50.0402	56.8205	55.0914	35.8591	53.6222	64.1811
Det	35.8404	31.7521	19.3353	24.0934	26.9998	22.1797	15.3682	42.0728	25.9974
CG5285	10.6194	14.112	30.9364	21.3134	17.7312	15.7404	28.175	18.1491	15.436
CG5292	57.0792	73.2062	79.919	63.9403	68.507	84.4258	61.4727	77.546	77.9923
lute	212.388	219.619	242.335	218.694	232.924	245.407	251.014	230.163	253.475
sds22	157.963	155.232	183.04	224.254	197.058	207.487	125.507	174.891	179.545
CG42821	18.5839	22.0501	27.0694	23.1668	29.0147	17.8868	53.7886	70.9463	55.2445
cysu	3.98227	7.05602	7.7341	3.70668	9.67157	10.0166	53.7886	46.1976	59.3066
P5cr-2	465.925	451.585	430.532	729.29	756.8	752.677	478.975	450.427	409.459
SF1	104.866	129.654	88.9422	120.467	118.88	122.346	76.8409	103.12	123.488
Hmx	2.65484	7.05602	5.15607	8.34004	3.62684	5.72378	2.56136	3.29983	4.0621
sll	119.468	100.548	100.543	89.8871	86.2382	93.7269	66.5955	102.295	79.6171
CG14329	17.2565	19.4041	24.4913	36.1402	42.7161	47.2212	7.68409	1.64992	4.87452
CG34281	1.32742	1.76401	7.7341	0.926671	8.05964	4.29284	20.4909	16.4992	17.0608
CG14327	19.9113	17.6401	9.02312	21.3134	21.761	18.6023	12.8068	9.07453	6.49936
CG43175	19.9113	11.466	10.3121	0.926671	1.61193	0	15.3682	13.1993	8.1242
CG14322	30.5307	44.1001	51.5607	29.6535	35.8654	29.3344	38.4205	49.4975	33.3092
CR45045	144.689	8.82003	3.86705	12.0467	9.67157	6.43925	151.12	467.751	29.2471
Mps1	5.30969	5.29202	5.15607	2.78001	5.64175	1.43095	5.12273	3.29983	8.1242
CG7655	37.1678	43.2181	55.4277	48.1869	42.3131	44.3593	48.6659	37.1231	50.37
CG31360	62.3888	59.9762	79.919	50.9669	68.9099	66.539	56.35	56.9221	76.3674
CR46036	9.29196	8.82003	5.15607	13.9001	7.25368	7.8702	0	9.07453	4.0621
CR46035	14.6016	8.82003	15.4682	10.1934	12.8954	20.7487	12.8068	17.3241	16.2484
Lgr1	33.1856	27.3421	39.9595	47.2602	56.0145	41.4974	15.3682	31.3484	22.7477
CG14321	100.884	82.9083	68.3179	71.3537	51.1787	42.9284	46.1045	61.8718	59.3066
TyrRII	17.2565	7.05602	11.6012	12.0467	16.5223	10.0166	15.3682	16.4992	12.9987
pasi1	75.6631	82.0263	70.8959	62.0869	86.6412	75.1246	64.0341	70.1214	60.119
tinc	38.4952	43.2181	67.0289	40.7735	53.1936	43.6438	58.9114	56.0971	63.3687
cpo	963.708	1032.83	946.138	1011	961.918	904.357	768.409	958.601	1054.52
DNaseII	537.606	426.007	478.225	720.95	608.906	734.075	519.957	540.347	439.519
CG7785	53.0969	53.8022	52.8497	50.0402	64.8801	41.4974	40.9818	70.1214	65.806
sr	55.7517	60.8582	81.2081	128.807	133.79	137.371	64.0341	59.3969	54.4321
Cbp20	124.778	132.3	157.26	120.467	136.611	110.183	125.507	138.593	116.988
PP2A-B'	245.573	240.787	225.578	258.541	264.759	294.775	189.541	261.512	243.726
Arp5	62.3888	88.2003	68.3179	80.6204	72.5368	77.9865	61.4727	65.1716	66.6184
MED17	57.0792	55.5662	56.7167	65.7936	57.6264	52.2295	79.4023	74.2462	48.7452
CG7985	49.1146	46.7461	51.5607	30.5801	40.2982	42.9284	51.2273	51.1474	55.2445
CG14314	90.2647	80.2623	88.9422	82.4737	92.6859	76.5556	102.455	87.4455	78.8047
CG7988	86.2824	88.2003	96.6763	52.8202	66.895	56.5223	76.8409	90.7453	88.5537
Non3	116.813	123.48	113.433	153.827	122.507	130.932	112.7	119.619	132.424
Mdh2	7853.03	7885.99	7814.02	6006.68	6343.34	5695.16	6306.08	6400.02	6080.15
repo	139.379	147.294	134.058	142.707	128.954	136.655	158.805	118.794	133.237
14-3-3epsilon	2277.86	2290.56	2250.62	2738.31	2792.67	2851.87	2546	2389.08	2287.77
CG18598	954.417	965.793	1047.97	844.197	916.381	906.504	709.498	707.814	697.056
moi	30.5307	37.9261	37.3815	41.7002	33.0445	30.7653	20.4909	37.1231	36.5589
CG18599	19.9113	5.29202	10.3121	11.1201	10.0746	12.163	0	7.42462	9.74903
eIF-1A	1470.78	1525.86	1455.3	1446.53	1530.12	1568.32	1439.49	1504.72	1463.98
CG8064	63.7163	52.0382	52.8497	61.1603	80.1934	79.4175	56.35	73.4212	60.9315
Dlc90F	426.103	411.013	452.445	400.322	409.833	355.59	525.08	455.377	464.704
Nup43	23.8936	43.2181	24.4913	32.4335	29.4177	39.351	66.5955	41.2479	32.4968
CR44946	15.9291	8.82003	10.3121	2.78001	4.83579	5.72378	12.8068	4.12479	9.74903
Vti1b	160.618	188.749	190.774	157.534	169.655	173.144	169.05	173.241	161.671
koko	21.2388	26.4601	45.1156	27.8001	22.97	28.6189	38.4205	18.1491	29.2471
CG7685	18.5839	53.8022	37.3815	29.6535	38.2833	35.0582	48.6659	46.1976	39.8086
fray	246.901	205.507	260.381	198.308	211.969	190.316	179.295	215.314	229.102
CG7694	128.76	112.014	116.012	117.687	128.148	100.882	122.945	114.669	151.922
qin	7.96453	6.17402	16.7572	6.4867	4.4328	9.30114	0	3.29983	4.0621
CstF-64	51.7695	44.1001	48.9826	66.7203	41.9101	50.7986	51.2273	41.2479	43.8707
Gos28	132.742	114.66	131.48	116.761	103.163	107.321	130.63	109.719	112.114
CG31229	362.386	335.161	349.324	244.641	261.132	267.587	358.591	324.208	283.534
CG7702	10.6194	7.93802	3.86705	11.1201	11.2835	5.00831	7.68409	18.1491	8.93662
CG7706	33.1856	31.7521	19.3353	41.7002	31.4326	35.7736	56.35	37.948	36.5589
CG46318	3.98227	2.64601	2.57803	3.70668	6.04473	3.57736	12.8068	3.29983	2.43726
CG7708	62.3888	45.8641	83.7861	67.647	80.1934	76.5556	51.2273	37.1231	34.934
VAChT	938.487	982.551	983.52	960.958	911.949	830.664	671.077	909.928	908.285
ChAT	723.445	872.301	755.364	837.71	726.98	616.737	514.834	725.963	708.43
CG14298	196.458	158.76	174.017	164.947	209.148	215.357	327.855	264.811	313.594
Rh2	1170.79	1021.36	1047.97	1156.49	1200.08	1209.15	768.409	834.857	810.795
EndoA	594.685	616.52	622.595	550.443	645.98	578.817	712.059	709.463	635.312
Xrp1	399.554	403.075	433.11	465.189	411.445	395.656	320.17	431.453	439.519
CG42613	816.365	850.251	819.815	698.71	791.86	731.213	760.725	984.999	969.217
CG43732	76.9905	126.126	121.168	86.1804	105.984	75.8401	117.823	157.567	191.731
dnk	73.0082	59.9762	68.3179	54.6736	47.9549	53.6605	61.4727	59.3969	67.4308
gukh	66.3711	59.0942	65.7399	81.547	78.1785	78.702	94.7705	75.8961	78.8047
CG14286	27.8759	36.1621	20.6243	32.4335	26.9998	32.1963	28.175	37.948	32.4968
CG14285	23.8936	29.9881	9.02312	24.0934	21.3581	21.4642	10.2455	10.7244	19.4981
NP15.6	3047.76	3263.41	3038.21	2495.52	2542.82	2413.29	2443.54	2377.53	2152.1
P5cr	392.917	367.795	323.543	333.602	296.595	286.905	348.345	331.633	316.031
CG6013	59.734	96.1383	79.919	84.3271	87.8501	97.3043	69.1568	89.0954	72.3053
CG6026	7.96453	7.05602	11.6012	1.85334	3.22386	5.00831	0	6.59966	4.0621
CR46041	2.65484	11.466	15.4682	9.26671	9.67157	8.58567	2.56136	5.7747	7.31178
ATPsynD	8411.87	9026.42	8727.93	6882.38	6730.2	6674.64	8022.19	6942.02	6841.39
CG6040	71.6808	70.5602	64.4508	62.0869	53.1936	66.539	143.436	140.243	176.295
Cyp12a5	31.8581	43.2181	37.3815	77.8404	56.8205	56.5223	10.2455	22.2739	16.2484
Cyp12a4	775.215	747.938	803.057	1090.69	1023.98	1055.32	996.37	911.578	792.109
CR44107	106.194	121.716	126.324	102.86	95.9097	100.882	174.173	154.267	129.175
sqz	11.9468	5.29202	6.44508	8.34004	7.65666	5.72378	2.56136	7.42462	5.68694
CG31475	37.1678	54.6842	48.9826	37.0668	51.9847	52.2295	74.2795	89.0954	76.3674
cry	533.624	509.798	518.185	595.849	554.906	593.127	391.889	390.205	367.214
CG3773	46.4598	40.5721	51.5607	40.7735	44.731	40.0665	35.8591	31.3484	35.7465
CG5316	91.5921	86.4363	65.7399	76.9137	92.2829	96.5888	74.2795	82.4958	69.8681
CG31221	1632.73	1672.28	1509.44	1838.52	1807.37	1770.08	1124.44	1452.75	1430.67
Dys	139.379	128.772	127.613	113.054	144.671	135.224	143.436	145.193	147.86
CG7342	9.29196	7.05602	6.44508	12.0467	8.05964	11.4476	7.68409	14.0243	12.9987
Nup58	78.3179	95.2563	92.8092	64.867	72.9398	82.9948	74.2795	73.4212	69.0557
ort	35.8404	61.7402	30.9364	37.9935	43.5221	40.7819	61.4727	56.9221	60.9315
Naam	15.9291	9.70203	6.44508	13.9001	10.4775	5.00831	23.0523	14.0243	11.3739
GluClalpha	366.369	435.709	377.682	396.615	367.923	314.093	256.136	368.756	393.211
CG11407	349.112	334.279	333.855	205.721	199.879	198.901	243.33	276.361	242.913
CG4662	219.025	213.445	234.601	181.627	182.148	201.048	220.277	230.988	168.983
CG11447	95.5744	92.6103	82.4971	104.714	95.5068	96.5888	74.2795	103.945	80.4295
CG4686	193.804	172.873	186.907	192.748	179.73	198.186	181.857	189.74	199.043
Arc42	281.413	234.613	201.087	338.235	305.057	307.653	222.839	192.215	222.603
Ask1	181.857	171.991	219.133	190.894	180.536	197.47	184.418	166.641	168.171
CG4733	37.1678	48.5102	63.1618	55.6003	52.3877	62.2461	89.6477	56.9221	47.9328
RhoGAP92B	42.4775	51.1562	50.2717	57.4536	62.4622	48.6521	79.4023	56.0971	49.5576
MED25	37.1678	50.2742	55.4277	57.4536	58.8354	52.945	48.6659	60.2219	66.6184
psidin	61.0614	59.0942	56.7167	53.7469	73.7457	61.5307	61.4727	68.4715	62.5563
CG4854	13.2742	8.82003	6.44508	5.56003	8.46262	7.8702	5.12273	8.24958	6.49936
CG4936	66.3711	48.5102	54.1387	54.6736	51.1787	70.8318	84.525	57.747	59.3066
mdlc	15.9291	6.17402	7.7341	21.3134	15.7163	13.594	10.2455	15.6742	19.4981
CG5023	292.033	246.079	273.272	214.061	291.356	340.565	832.443	456.201	540.259
Nlg4	13.2742	5.29202	6.44508	8.34004	6.44771	2.86189	5.12273	13.1993	16.2484
cic	187.167	242.551	215.266	211.281	198.67	213.211	210.032	211.189	181.982
CG42668	350.439	368.677	385.416	326.188	345.759	324.109	284.311	334.933	380.212
CR45800	15.9291	22.0501	23.2023	10.1934	18.5372	17.1713	38.4205	27.2236	36.5589
Sirt2	220.352	167.581	193.353	178.847	177.312	163.128	163.927	187.265	158.422
MtnD	53.0969	50.2742	72.1849	26.8735	24.9849	26.4725	130.63	137.768	136.486
CG5180	50.442	59.0942	77.341	74.1337	67.298	64.3925	76.8409	71.7713	81.242
CG5191	358.404	366.913	328.699	389.202	373.161	412.112	348.345	367.931	350.965
snoRNA:Psi18S-301	3.98227	5.29202	3.86705	4.63335	4.4328	7.8702	5.12273	3.29983	2.43726
CG5412	102.212	122.598	101.832	146.414	130.969	119.484	140.875	124.569	115.364
Srp14	347.785	324.577	335.144	316.921	342.938	330.548	353.468	356.382	359.902
Srp72	196.458	199.333	184.329	203.868	190.208	229.667	215.155	197.99	214.479
bon	180.529	176.401	158.549	159.387	152.73	168.136	158.805	177.366	166.546
CG5466	118.141	127.008	140.503	120.467	127.342	130.216	112.7	113.844	109.677
H	19.9113	26.4601	20.6243	33.3602	23.373	32.1963	23.0523	32.1733	31.6844
Lrrk	46.4598	68.7962	39.9595	53.7469	42.7161	37.9201	69.1568	38.773	42.2458
Cpr92F	78.3179	119.07	146.948	24.0934	43.5221	32.1963	138.314	70.1214	114.551
CR43452	69.026	128.772	131.48	59.3069	56.4175	57.9533	84.525	67.6465	82.0544
CG31205	1173.44	1005.48	911.335	696.857	660.488	759.117	1124.44	1190.41	938.345
Cdk2	23.8936	14.112	39.9595	33.3602	33.4475	31.4808	33.2977	32.9983	36.5589
CG42322	205.75	206.389	235.89	189.041	207.133	164.559	202.348	221.914	213.666
Syp	1249.1	1338	1332.84	1670.79	1372.56	1359.4	934.898	1205.26	1234.07
RpS20	22121.5	22156.8	20037.8	28255.1	24377.2	31191.7	19545.8	19431	16819.5
snoRNA:Psi18S-1295	1.32742	6.17402	1.28902	7.41337	3.62684	3.57736	7.68409	4.12479	4.87452
CR44047	10.6194	3.52801	5.15607	9.26671	4.4328	9.30114	2.56136	7.42462	6.49936
CG31223	45.1324	54.6842	52.8497	39.8468	40.7012	42.2129	38.4205	51.9723	47.9328
Synd	578.756	512.444	520.763	552.296	500.101	505.124	384.205	472.701	515.074
CG15695	31.8581	11.466	15.4682	26.8735	19.3431	25.757	5.12273	14.0243	18.6857
RpS30	17539.2	17113.5	15541.7	22126.1	19221	23758.7	15793.4	16456.3	14020.7
TotA	4073.86	2411.4	4559.25	13094.8	6774.94	2099.91	563.5	2378.35	2082.23
TotC	4859.69	3360.43	4726.82	14532.1	5150.92	1095.39	486.659	2276.88	2167.54
TotB	3.98227	1.76401	0	15.7534	5.23877	0.715473	0	4.94975	3.24968
CG5621	27.8759	31.7521	27.0694	26.8735	34.2535	28.6189	38.4205	28.0486	29.2471
hdly	184.512	179.929	154.682	170.507	215.192	163.128	204.909	208.714	186.044
Atpalpha	5038.89	5441.96	5737.41	5109.66	5400.36	4865.93	5609.39	5145.26	5697.5
Calx	306.635	309.583	357.058	265.028	288.535	245.407	281.75	264.811	302.22
CG5697	0	0	0	0	1.20895	0	7.68409	9.89949	19.4981
Rlip	111.503	90.8463	101.832	105.64	80.1934	90.865	79.4023	74.2462	85.3041
AnxB9	1482.73	1463.24	1419.21	1514.18	1526.9	1460.28	1769.9	1689.51	1762.14
CG5745	67.6985	73.2062	100.543	76.9137	85.8352	85.1412	110.139	89.9204	73.9302
rtet	54.4243	44.9821	68.3179	48.1869	55.6115	50.0831	66.5955	63.5217	69.8681
Rab11	556.19	500.978	482.092	587.509	548.056	540.897	486.659	452.077	513.449
ppan	50.442	41.4541	39.9595	51.8936	49.5668	60.0997	51.2273	51.9723	60.9315
CG5793	584.066	621.812	629.04	745.043	672.577	646.072	835.005	849.706	725.491
Ice2	37.1678	32.6341	37.3815	31.5068	29.8207	26.4725	30.7364	24.7487	27.6223
Usp8	75.6631	96.1383	103.121	365.108	317.147	378.485	94.7705	93.2202	106.427
meigo	138.052	179.047	166.283	198.308	193.834	213.926	186.98	166.641	153.547
SNF4Agamma	191.149	229.321	255.225	223.328	223.655	221.081	266.382	250.787	270.536
CG5862	382.298	356.329	395.728	353.988	341.729	348.435	307.364	309.359	270.536
Oga	54.4243	44.9821	42.5376	43.5535	42.7161	52.945	48.6659	53.6222	64.1811
Nelf-A	74.3356	70.5602	77.341	68.5736	74.5517	92.296	84.525	75.0711	69.0557
ETHR	7.96453	12.348	24.4913	15.7534	17.3282	22.8951	17.9295	14.0243	13.8111
CG5919	187.167	177.283	201.087	156.607	185.372	174.575	233.084	197.99	181.982
CG17298	29.2033	57.3302	56.7167	11.1201	308.281	234.675	2653.57	1678.79	1823.07
Hsromega	542.916	589.178	610.994	746.897	733.83	768.418	694.13	623.668	666.184
pre-mod(mdg4)-Z	98.2292	104.076	103.121	119.541	115.253	110.898	120.384	101.47	96.6779
pre-mod(mdg4)-Y	177.875	156.996	128.902	175.141	162.805	145.241	148.559	152.617	141.361
pre-mod(mdg4)-AE	175.22	156.996	128.902	175.141	161.999	145.241	148.559	150.142	141.361
pre-mod(mdg4)-X	211.06	216.091	167.572	222.401	201.088	189.6	184.418	191.39	190.919
pre-mod(mdg4)-U	232.299	238.141	194.642	239.081	220.431	208.918	194.664	207.889	205.542
pre-mod(mdg4)-V	232.299	237.259	194.642	239.081	220.431	208.918	194.664	207.889	205.542
pre-mod(mdg4)-W	232.299	237.259	194.642	239.081	220.431	208.918	194.664	209.539	206.355
Fancm	14.6016	11.466	16.7572	19.4601	20.5521	20.7487	28.175	19.799	11.3739
CG7956	185.839	189.631	190.774	123.247	145.88	143.81	215.155	183.141	170.608
CR43653	23.8936	10.584	11.6012	15.7534	12.0895	13.594	23.0523	24.7487	17.8732
CG15497	9.29196	9.70203	20.6243	10.1934	3.62684	7.15473	7.68409	14.0243	6.49936
CG5849	65.0437	50.2742	47.6936	49.1136	39.0893	51.514	46.1045	27.2236	28.4347
CG6800	2.65484	4.41001	5.15607	2.78001	6.44771	3.57736	12.8068	5.7747	4.87452
lsn	143.362	131.418	121.168	114.907	119.686	117.338	115.261	131.168	113.739
CG31431	23.8936	23.8141	25.7803	27.8001	25.3879	27.188	28.175	31.3484	34.934
CG6656	257.52	265.483	256.514	168.654	237.356	228.951	291.995	256.562	224.228
CG17843	18.5839	9.70203	10.3121	10.1934	14.1044	15.7404	2.56136	6.59966	10.5615
Eip93F	1010.17	1157.19	1047.97	1146.29	1040.1	955.872	770.97	1133.49	1335.62
CG6332	2.65484	0.882003	12.8902	4.63335	2.01491	6.43925	5.12273	6.59966	4.0621
mRpL35	224.334	253.135	252.647	215.914	208.745	222.512	286.873	231.813	249.413
ND-42	2122.55	2209.42	2161.68	1616.11	1752.17	1750.05	1972.25	1758.81	1888.88
pit	79.6453	70.5602	65.7399	92.6671	86.6412	95.1579	69.1568	68.4715	63.3687
Fadd	41.1501	44.1001	34.8035	35.2135	38.2833	42.9284	46.1045	42.8978	43.0582
how	119.468	108.486	83.7861	102.86	90.268	88.7186	94.7705	98.1699	106.427
CG13408	29.2033	14.994	34.8035	33.3602	23.373	23.6106	15.3682	23.0988	23.5602
CG5791	2571.22	1557.62	1479.79	2734.61	2537.58	1619.11	1846.74	2106.94	1515.97
CG42390	122.123	156.114	145.659	131.587	151.924	130.932	215.155	225.213	203.105
SKIP	47.7872	40.5721	46.4046	52.8202	46.7459	44.3593	48.6659	51.9723	40.621
Gld2	6.63711	5.29202	9.02312	2.78001	2.01491	2.86189	2.56136	7.42462	4.87452
CG7084	274.776	247.843	216.555	274.295	249.043	238.252	222.839	262.336	273.785
rdhB	585.393	614.756	546.543	581.949	615.354	581.679	1111.63	1085.64	1163.38
Sar1	1170.79	1249.8	1197.5	1336.26	1313.32	1320.05	1324.23	1153.29	1263.31
CG7071	256.192	238.141	221.711	219.621	191.819	222.512	271.505	231.813	234.789
Muted	256.192	238.141	221.711	219.621	191.819	222.512	271.505	231.813	234.789
PyK	6757.91	6842.58	6909.13	7594.07	7401.57	7402.28	7130.84	6466.02	6631.78
CG7069	9.29196	7.05602	14.1792	8.34004	6.04473	10.0166	12.8068	7.42462	8.1242
CG18596	21.2388	21.1681	19.3353	10.1934	19.7461	25.757	20.4909	20.6239	25.9974
CG34149	14.6016	19.4041	12.8902	17.6067	18.1342	16.4559	20.4909	12.3744	27.6223
CG43343	9.29196	29.9881	27.0694	14.8267	15.7163	14.3095	10.2455	14.0243	16.2484
CG7059	49.1146	58.2122	60.5838	36.1402	62.4622	51.514	84.525	88.2705	87.7413
CG13856	149.999	142.002	143.081	139.001	166.835	197.47	276.627	246.662	277.035
lqfR	203.096	192.277	212.688	206.648	202.297	208.203	207.47	202.115	207.979
mats	95.5744	90.8463	76.052	98.2271	90.671	110.898	107.577	117.144	116.176
CG34376	196.458	209.035	207.532	225.181	196.655	269.018	169.05	159.217	155.172
AP-2mu	84.955	81.1443	79.919	81.547	87.8501	77.9865	94.7705	112.194	73.1178
CG7054	136.724	115.542	140.503	163.094	176.506	190.316	125.507	178.191	163.296
Nrx-1	349.112	429.535	391.861	379.008	373.967	343.427	307.364	339.882	352.59
Pfdn5	362.386	331.633	324.832	369.742	384.445	429.999	504.589	373.706	371.276
Octbeta1R	88.9373	81.1443	96.6763	75.987	79.3875	73.6937	51.2273	95.6951	111.301
CR45647	18.5839	28.2241	25.7803	12.0467	12.4924	14.3095	5.12273	2.47487	1.62484
bond	240.263	227.557	293.896	246.494	270.804	294.775	432.87	374.531	456.58
CG33110	148.671	145.53	150.815	190.894	202.7	178.153	233.084	230.988	210.417
CSN6	168.583	207.271	202.376	200.161	182.954	194.609	184.418	189.74	178.732
CG6937	71.6808	56.4482	76.052	64.867	68.507	85.8567	74.2795	87.4455	72.3053
Efa6	169.91	163.171	202.376	158.461	179.73	169.567	189.541	196.34	192.543
EF-G2	18.5839	14.112	23.2023	16.6801	18.5372	20.7487	28.175	21.4489	12.9987
CG31161	5.30969	1.76401	12.8902	4.63335	8.05964	6.43925	5.12273	3.29983	4.0621
mRpL45	277.431	331.633	332.566	271.515	276.849	283.327	302.241	273.061	230.727
wake	164.6	168.463	198.509	118.614	118.074	99.4507	158.805	115.494	130.8
CG17625	1.32742	8.82003	0	1.85334	4.4328	2.86189	10.2455	8.24958	6.49936
Nup133	21.2388	16.7581	27.0694	20.3868	28.6117	32.1963	17.9295	26.3986	21.1229
cd	23.8936	25.5781	23.2023	30.5801	23.373	20.0332	28.175	13.1993	18.6857
Cyp6d4	31.8581	40.5721	32.2254	58.3803	45.94	36.4891	33.2977	36.2981	58.4942
CG6972	62.3888	64.3862	72.1849	78.767	91.8799	108.752	107.577	75.0711	97.4903
CG45049	301.325	397.783	308.075	352.135	355.027	331.264	368.836	398.454	430.582
CG6985	15.9291	12.348	16.7572	8.34004	9.26859	12.8785	12.8068	9.89949	9.74903
HP1c	134.07	172.873	144.37	139.927	146.283	123.061	153.682	167.466	131.612
Usp12-46	91.5921	111.132	116.012	88.0337	111.223	103.744	79.4023	88.2705	105.615
CG7029	313.272	298.117	275.85	232.594	269.595	232.529	325.293	276.361	300.595
CG7031	15.9291	16.7581	6.44508	5.56003	13.7014	2.86189	20.4909	19.799	21.1229
klg	173.892	204.625	195.931	212.208	209.551	163.843	148.559	211.189	184.419
Gbp3	1023.44	1025.77	973.208	1358.5	1209.35	1483.17	650.586	655.016	596.316
Ublcp1	122.123	127.008	135.347	127.881	128.148	114.476	133.191	159.217	138.924
CG6726	29.2033	33.5161	29.6474	30.5801	29.4177	32.1963	35.8591	27.2236	34.1216
CG17110	29.2033	33.5161	29.6474	30.5801	29.4177	32.1963	38.4205	27.2236	34.1216
CG17109	6.63711	7.05602	7.7341	4.63335	11.6865	14.3095	2.56136	14.8492	14.6236
CG6733	17.2565	6.17402	7.7341	45.4069	25.3879	25.0415	30.7364	30.5234	27.6223
CenB1A	173.892	165.817	158.549	176.994	155.954	151.68	176.734	164.992	174.67
Irk1	43.8049	42.3361	36.0925	67.647	66.895	72.2627	46.1045	54.4472	51.1824
CG46310	43.8049	42.3361	36.0925	67.647	66.4921	71.5473	46.1045	53.6222	47.9328
EloA	57.0792	67.9142	60.5838	67.647	69.3129	67.9699	69.1568	67.6465	69.8681
CG13827	39.8227	27.3421	24.4913	36.1402	27.4028	32.1963	33.2977	37.948	41.4334
Cdc16	41.1501	22.9321	19.3353	21.3134	27.4028	20.0332	28.175	37.1231	26.8098
CG6763	7.96453	13.23	7.7341	9.26671	14.1044	10.0166	12.8068	9.07453	10.5615
DNApol-epsilon255	7.96453	9.70203	3.86705	5.56003	8.86561	5.72378	10.2455	16.4992	6.49936
Sec13	307.962	327.223	278.428	382.715	357.042	364.891	309.925	348.957	303.845
RpS3	15100.8	14556.6	13710	18398.1	16480.4	20295.1	13608.5	13422.9	12283
beat-IV	103.539	97.9023	108.277	128.807	106.79	113.76	92.2091	124.569	109.677
GILT3	79.6453	86.4363	109.566	112.127	140.238	103.028	174.173	183.966	180.357
GILT2	446.014	446.293	469.202	653.303	626.234	679.699	366.275	369.581	353.403
eIF-3p66	703.534	832.611	756.653	859.951	885.755	985.921	540.448	631.092	619.064
CG18754	17.2565	4.41001	7.7341	16.6801	26.5968	25.757	5.12273	10.7244	12.9987
SPE	1270.34	1073.4	1125.31	2052.58	1975.02	2039.81	1390.82	1346.33	1415.23
Gba1b	260.175	301.645	281.006	338.235	310.699	257.57	238.207	253.262	225.04
CG10365	146.016	187.867	201.087	187.188	176.909	193.893	266.382	242.538	282.722
Hmgcr	10.6194	2.64601	2.57803	3.70668	4.4328	4.29284	10.2455	6.59966	6.49936
Rpt5	277.431	351.919	299.052	265.955	414.266	358.452	1029.67	849.706	981.403
PTPMT1	102.212	92.6103	85.0751	98.2271	111.626	100.166	87.0864	79.1959	82.8668
Lsd-1	969.018	1014.3	977.075	1047.14	1206.13	1292.86	983.564	912.403	1065.08
CG10375	90.2647	97.9023	113.433	106.567	100.746	108.036	102.455	94.8701	97.4903
mbc	102.212	134.064	135.347	155.681	128.148	140.233	148.559	126.218	108.052
CG34355	185.839	178.165	150.815	172.361	172.879	203.194	163.927	203.765	233.164
snRNA:U1:95Cc	496.456	340.453	451.156	289.121	291.759	480.798	1713.55	529.623	429.77
Ndc1	34.513	44.9821	48.9826	61.1603	59.2384	59.3842	43.5432	51.9723	45.4955
CG31142	87.6099	86.4363	74.763	66.7203	68.104	61.5307	69.1568	72.5963	71.4929
CG5854	54.4243	91.7283	68.3179	62.0869	68.104	83.7103	84.525	105.595	111.301
AP-1sigma	207.078	239.023	198.509	190.894	233.73	196.04	179.295	197.99	194.981
CG31140	272.122	307.819	313.231	323.408	238.565	214.642	186.98	296.985	332.28
CR31451	3761.91	3915.21	3864.47	5775.01	4965.95	4732.85	2046.53	3105.96	3135.13
CG5902	293.36	306.055	309.364	273.368	288.132	289.766	468.73	353.082	359.089
Rab7	1043.35	1108.68	1047.97	1199.11	1246.02	1345.09	1339.59	1380.15	1387.61
CG33108	25.221	26.4601	45.1156	41.7002	31.0296	39.351	23.0523	29.6985	24.3726
LSm3	106.194	124.362	110.855	122.321	118.88	138.802	79.4023	98.1699	102.365
Ime4	18.5839	9.70203	14.1792	15.7534	11.6865	15.7404	7.68409	11.5494	14.6236
spas	90.2647	100.548	96.6763	77.8404	95.1038	82.2794	110.139	91.5703	111.301
CG5986	122.123	89.9643	72.1849	84.3271	105.581	88.7186	112.7	108.069	108.052
CG5991	941.142	889.059	933.248	1353.87	1164.62	1176.24	507.15	550.247	521.573
CR44097	191.149	168.463	213.977	199.234	170.461	188.169	174.173	127.868	160.859
CG6000	191.149	168.463	215.266	199.234	170.461	188.169	179.295	128.693	160.859
SMC1	139.379	121.716	103.121	109.347	108.402	105.174	128.068	128.693	96.6779
CG18428	110.176	89.9643	70.8959	65.7936	91.4769	92.296	99.8932	84.9706	87.7413
Root	31.8581	42.3361	41.2485	50.9669	39.0893	37.9201	5.12273	9.89949	9.74903
Tsc1	76.9905	78.4982	94.0982	86.1804	90.671	65.8235	81.9636	75.8961	88.5537
Sec10	100.884	101.43	99.2543	100.08	102.76	100.882	105.016	103.945	114.551
Npc2f	3.98227	3.52801	3.86705	4.63335	4.02982	7.15473	0	3.29983	2.43726
Kal1	99.5567	105.84	127.613	117.687	130.969	107.321	135.752	99.8199	130.8
CG6178	157.963	179.047	170.15	179.774	203.909	235.391	202.348	162.517	168.983
CG6182	41.1501	44.9821	52.8497	58.3803	48.7608	54.3759	66.5955	61.8718	55.2445
Apc2	11.9468	8.82003	15.4682	10.1934	13.2984	7.15473	17.9295	8.24958	20.3105
CG13606	217.697	268.129	279.717	169.581	202.7	165.274	417.502	382.78	381.837
CHORD	104.866	75.8522	104.41	101.934	118.88	119.484	145.998	89.9204	98.3028
CG6204	84.955	71.4422	43.8266	71.3537	69.7159	62.2461	74.2795	70.9463	50.37
cav	9.29196	10.584	14.1792	9.26671	12.8954	12.8785	5.12273	5.7747	8.93662
CG13609	9.29196	7.05602	10.3121	9.26671	6.8507	11.4476	2.56136	7.42462	5.68694
[truncated: 7,894 more rows]
