# Supplementary material for: An in vivo strategy for knockdown of circular RNAs
Source: Cell Discov. 2020 Aug 11;6:52. doi: 10.1038/s41421-020-0182-y (PMC7417560; doi:10.1038/s41421-020-0182-y)
Supplement: Supplementary file 4 — Supplementary Table S3 [file 41421_2020_182_MOESM4_ESM.xlsx]

## Sheet: Table S3
Table S3. List of possible off-target genes with the blast results and their expression changes in the different circRNA knockdown strains.
shRNA	offtarget	percentident	length	mismatch	gapopen	qstart	qend	sstart	send	evalue	bitscore	gene	transcipt.name.1	transcipt.name.2	adjpval	log2FC	sig
camk1	FBtr0346461	94.444	18	1	0	3	20	1159	1176	1.7	28.2	CG7742	CG7742-RD	CG7742-RD	NA	NA	Not found
camk1	FBtr0342940	94.444	18	1	0	3	20	469	486	1.7	28.2	CG7742	CG7742-RB	CG7742-RB	NA	NA	Not found
camk1	FBtr0342941	94.444	18	1	0	3	20	934	951	1.7	28.2	CG7742	CG7742-RC	CG7742-RC	NA	NA	Not found
camk1	FBtr0079092	94.444	18	1	0	3	20	808	825	1.7	28.2	CG7742	CG7742-RA	CG7742-RA	NA	NA	Not found
camk1	FBtr0308081	100	13	0	0	5	17	3994	3982	6.6	26.3	CS-2	CG7464-RC	Chs2-RC	NA	-0.914905	Not significant
camk1	FBtr0334089	100	13	0	0	5	17	3997	3985	6.6	26.3	CS-2	CG7464-RD	Chs2-RD	NA	-0.914905	Not significant
camk1	FBtr0300862	100	14	0	0	2	15	931	944	1.7	28.2	Spn47C	CG7722-RB	Spn47C-RB	0.200356	0.463426	Not significant
camk1	FBtr0088211	100	14	0	0	2	15	936	949	1.7	28.2	Spn47C	CG7722-RA	Spn47C-RA	0.200356	0.463426	Not significant
camk1	FBtr0345584	100	14	0	0	2	15	931	944	1.7	28.2	Spn47C	CG7722-RC	Spn47C-RC	0.200356	0.463426	Not significant
camk1	FBtr0332706	100	13	0	0	5	17	274	286	6.6	26.3	CG6272	CG6272-RB	Irbp18-RB	0.876447	0.191089	Not significant
camk1	FBtr0076234	100	13	0	0	5	17	274	286	6.6	26.3	CG6272	CG6272-RA	Irbp18-RA	0.876447	0.191089	Not significant
camk1	FBtr0089067	100	13	0	0	9	21	522	534	6.6	26.3	CaMKI	CG1495-RA	CaMKI-RA	0.885521	0.0826247	Not significant
camk1	FBtr0089065	100	13	0	0	9	21	1665	1677	6.6	26.3	CaMKI	CG1495-RG	CaMKI-RG	0.885521	0.0826247	Not significant
camk1	FBtr0089069	100	13	0	0	9	21	863	875	6.6	26.3	CaMKI	CG1495-RB	CaMKI-RB	0.885521	0.0826247	Not significant
camk1	FBtr0310286	100	13	0	0	3	15	3950	3938	6.6	26.3	CG42492	CG42492-RE	OtopLa-RE	0.998401	0.00306034	Not significant
camk1	FBtr0310285	100	13	0	0	3	15	3748	3736	6.6	26.3	CG42492	CG42492-RD	OtopLa-RD	0.998401	0.00306034	Not significant
camk1	FBtr0336690	100	13	0	0	3	15	3892	3880	6.6	26.3	CG42492	CG42492-RG	OtopLa-RG	0.998401	0.00306034	Not significant
camk1	FBtr0300466	100	13	0	0	3	15	3396	3384	6.6	26.3	CG42492	CG42492-RA	OtopLa-RA	0.998401	0.00306034	Not significant
camk1	FBtr0336689	100	13	0	0	3	15	4093	4081	6.6	26.3	CG42492	CG42492-RF	OtopLa-RF	0.998401	0.00306034	Not significant
camk1	FBtr0300465	100	13	0	0	3	15	3991	3979	6.6	26.3	CG42492	CG42492-RC	OtopLa-RC	0.998401	0.00306034	Not significant
ogt	FBtr0100655	100	13	0	0	3	15	1788	1776	6.6	26.3	CG4456	CG4456-RB	CG4456-RB	NA	NA	Not found
ogt	FBtr0344636	100	13	0	0	2	14	2976	2988	6.6	26.3	CG45101	CG45101-RA	CG45101-RA	NA	NA	Not found
ogt	FBtr0076203	100	13	0	0	2	14	2976	2988	6.6	26.3	SuUR	CG7869-RA	SuUR-RA	0.903173	-0.165425	Not significant
ogt	FBtr0100126	100	13	0	0	3	15	322	310	6.6	26.3	lov	CG16778-RD	lov-RD	0.900502	0.162737	Not significant
ogt	FBtr0336655	100	13	0	0	3	15	20	8	6.6	26.3	coro	CG9446-RF	coro-RF	0.873807	0.0611228	Not significant
ogt	FBtr0333974	100	13	0	0	3	15	65	53	6.6	26.3	CG43980	CG43980-RC	CG43980-RC	0.651019	0.743665	Not significant
ogt	FBtr0100559	100	13	0	0	3	15	856	844	6.6	26.3	Hsp22	CG4460-RB	Hsp22-RB	0.558896	-0.447358	Not significant
ogt	FBtr0100558	100	13	0	0	3	15	1788	1776	6.6	26.3	Hsp22	CG4460-RA	Hsp22-RA	0.558896	-0.447358	Not significant
pkn	FBtr0079868	100	14	0	0	6	19	60	47	1.7	28.2	CG17633	CG17633-RA	CG17633-RA	NA	-8.16032	Not significant
pkn	FBtr0080980	100	13	0	0	4	16	1584	1596	6.6	26.3	CG5043	CG5043-RA	CG5043-RA	NA	NA	Not found
pkn	FBtr0305958	100	13	0	0	9	21	278	266	6.6	26.3	CG15233	CG15233-RB	CG15233-RB	NA	NA	Not found
pkn	FBtr0086239	100	13	0	0	1	13	666	654	6.6	26.3	CG13443	CG13443-RA	CG13443-RA	NA	NA	Not found
pkn	FBtr0307033	100	13	0	0	4	16	3995	4007	6.6	26.3	Nlg2	CG13772-RB	Nlg2-RB	0.0221891	0.842014	Not significant
pkn	FBtr0079344	100	13	0	0	4	16	3388	3400	6.6	26.3	Nlg2	CG13772-RA	Nlg2-RA	0.0221891	0.842014	Not significant
pkn	FBtr0343867	100	13	0	0	4	16	3619	3631	6.6	26.3	Nlg2	CG13772-RC	Nlg2-RC	0.0221891	0.842014	Not significant
pkn	FBtr0332175	100	13	0	0	4	16	315	303	6.6	26.3	CG1024	CG1024-RD	CG1024-RD	0.831387	-0.207802	Not significant
pkn	FBtr0332176	100	13	0	0	4	16	315	303	6.6	26.3	CG1024	CG1024-RE	CG1024-RE	0.831387	-0.207802	Not significant
pkn	FBtr0290212	100	13	0	0	4	16	436	424	6.6	26.3	CG1024	CG1024-RB	CG1024-RB	0.831387	-0.207802	Not significant
pkn	FBtr0308684	100	14	0	0	5	18	1822	1835	1.7	28.2	Eps-15	CG16932-RD	Eps-15-RD	0.257572	0.29281	Not significant
pkn	FBtr0072433	100	14	0	0	5	18	1822	1835	1.7	28.2	Eps-15	CG16932-RC	Eps-15-RC	0.257572	0.29281	Not significant
pkn	FBtr0072435	100	14	0	0	5	18	1885	1898	1.7	28.2	Eps-15	CG16932-RA	Eps-15-RA	0.257572	0.29281	Not significant
pkn	FBtr0072434	100	14	0	0	5	18	1822	1835	1.7	28.2	Eps-15	CG16932-RB	Eps-15-RB	0.257572	0.29281	Not significant
pkn	FBtr0342730	100	13	0	0	4	16	322	310	6.6	26.3	CG11409	CG11409-RC	CG11409-RC	0.779276	-0.725361	Not significant
pkn	FBtr0070238	100	13	0	0	4	16	382	370	6.6	26.3	CG11409	CG11409-RB	CG11409-RB	0.779276	-0.725361	Not significant
pkn	FBtr0075231	100	13	0	0	9	21	317	329	6.6	26.3	Sec3	CG3885-RA	Sec3-RA	0.960241	-0.0272919	Not significant
pkn	FBtr0113180	100	13	0	0	4	16	805	817	6.6	26.3	Cpr76Bc	CG9295-RC	Cpr76Bc-RC	0.516164	0.374135	Not significant
pkn	FBtr0332754	100	13	0	0	4	16	1127	1139	6.6	26.3	Cpr76Bc	CG9295-RD	Cpr76Bc-RD	0.516164	0.374135	Not significant
plexa	FBtr0077001	100	13	0	0	3	15	3688	3700	6.6	26.3	Trn	CG7398-RB	Tnpo-RB	0.489661	-0.271866	Not significant
plexa	FBtr0333059	100	13	0	0	3	15	3609	3621	6.6	26.3	Trn	CG7398-RD	Tnpo-RD	0.489661	-0.271866	Not significant
plexa	FBtr0077000	100	13	0	0	3	15	3691	3703	6.6	26.3	Trn	CG7398-RA	Tnpo-RA	0.489661	-0.271866	Not significant
plexa	FBtr0077002	100	13	0	0	3	15	3650	3662	6.6	26.3	Trn	CG7398-RC	Tnpo-RC	0.489661	-0.271866	Not significant
plexa	FBtr0305994	100	13	0	0	3	15	520	508	6.6	26.3	ATPsynG	CG6105-RD	ATPsynG-RD	0.506741	-0.107899	Not significant
plexa	FBtr0331942	100	13	0	0	7	19	7448	7460	6.6	26.3	px	CG4444-RE	px-RE	0.374051	-0.264445	Not significant
