# Supplementary material for: An in vivo strategy for knockdown of circular RNAs
Source: Cell Discov. 2020 Aug 11;6:52. doi: 10.1038/s41421-020-0182-y (PMC7417560; doi:10.1038/s41421-020-0182-y)
Supplement: Supplementary file 5 — Supplementary Table S4 [file 41421_2020_182_MOESM5_ESM.xlsx]

## Sheet: Sheet1
Table S4. Genes differentially expressed upon knockdown of specific circRNAs
	circCamkI KD		circOgt KD		circPkn KD		circPlexA KD
gene	log2FoldChange	padj	log2FoldChange	padj	log2FoldChange	padj	log2FoldChange	padj
Yp1	-0.179168	0.947495	-0.334062	0.56556	-0.21962	0.727111	-0.42487	0.418797
Yp3	-0.782004	0.215837	-0.53706	0.359155	-0.667258	0.219766	-0.732749	0.169048
Yp2	-0.613691	0.448973	-0.87603	0.0972815	-0.802071	0.127591	-1.04996	0.0307691
ninaE	0.600073	0.0102143	0.65705	0.00259497	0.420742	0.0913502	0.743601	0.00032602
Nplp2	-0.190819	0.732463	0.134228	0.660698	-0.202458	0.465654	-0.115892	0.699694
CR40469	1.10367	4.62e-05	1.20178	6.07e-06	0.444125	0.210562	1.28319	7.3e-07
Ef1alpha48D	0.132073	0.881131	-0.0325103	0.932546	-0.0205702	0.954137	-0.0383933	0.912649
Arr2	0.425223	0.129701	0.57382	0.0099558	-0.0519885	0.889949	0.645507	0.00219374
RpL5	0.10034	0.932826	0.0645544	0.84401	0.174623	0.512489	0.147773	0.580489
RpL41	-0.0938273	0.947495	0.0150424	0.972882	0.0328694	0.931653	-0.0768392	0.815945
retinin	-0.0870845	0.96274	0.455786	0.104478	0.152366	0.666847	0.238725	0.446753
IM4	0.141327	0.901689	0.472113	0.0883082	0.564153	0.02577	0.430587	0.122722
Adhr	-0.539845	0.00889343	-0.527752	0.0085848	-0.320098	0.168584	-0.674614	0.00022819
Adh	-0.539845	0.00889343	-0.527752	0.0085848	-0.320098	0.168584	-0.674614	0.00022819
Arr1	0.707954	0.00262801	0.770317	0.00059389	0.694066	0.00247274	0.829102	0.00013181
RpS26	-0.101522	0.882417	-0.0336688	0.905703	-0.0462638	0.859819	-0.0300643	0.911498
RpL39	-0.136095	0.830464	0.0143403	0.969114	-0.0103999	0.975442	-0.0685635	0.799548
RpL19	-0.0218225	0.991623	0.0117042	0.975706	0.0514739	0.865563	-0.0145345	0.965527
MtnA	0.29241	0.0992264	0.108644	0.595193	0.602363	1.57e-06	-0.0503146	0.818491
RpS29	0.0267633	0.990501	0.0499141	0.880001	0.198576	0.433427	0.0356932	0.913392
CG17108	0.0231237	0.995396	0.599919	0.0580263	0.405837	0.238661	0.312846	0.378261
RpLP1	-0.0653969	0.96962	-0.0550412	0.882483	0.0623692	0.860791	-0.0148566	0.969184
RpS25	-0.0843651	0.932826	0.0137817	0.968149	-0.0171293	0.953066	0.0145788	0.961345
MRE16	-1.0055	1.49e-09	-0.916448	8.11e-08	-1.13058	4.54e-12	-0.839239	1.1e-06
RpLP2	-0.0397323	0.985386	-0.0167937	0.967452	0.0348287	0.921363	-0.116595	0.681328
RpL15	-0.0841541	0.923915	-0.0054917	0.985649	0.00309156	0.99164	-0.0504874	0.83476
RpS15	-0.192641	0.631333	-0.0962309	0.725469	0.00772905	0.982777	-0.0955523	0.716895
RpS30	-0.032722	0.985386	-0.0060997	0.984683	0.0717696	0.778186	-0.0104124	0.971624
EbpIII	-0.24924	0.712188	0.020059	0.970248	0.161949	0.675635	0.0227112	0.9619
RpL13	-0.120342	0.862315	-0.0386185	0.904581	-0.0136396	0.965495	-0.0500007	0.861353
CG8343	0.65862	0.0115584	0.792377	0.000738	0.729635	0.00228354	0.897404	6.43e-05
RpL36	-0.14825	0.647914	-0.032929	0.896359	-0.0554135	0.807228	-0.0293522	0.902229
RpL32	-0.100379	0.927845	-0.0931525	0.748594	-0.00342771	0.992423	-0.0604293	0.836217
RpL10Ab	-0.0849003	0.934802	0.00610077	0.985159	0.0177363	0.95237	-0.0454858	0.869056
RpL18A	-0.213772	0.568849	-0.153808	0.55017	-0.0379911	0.90676	-0.148976	0.548746
Rfabg	0.45484	0.0308227	0.761923	6.98e-06	0.560663	0.00211303	0.639802	0.00024383
CG15068	0.651369	0.0251038	0.742985	0.00470022	0.618144	0.0255497	0.715278	0.00675217
RpL35	-0.184473	0.575635	-0.21188	0.300857	0.0153939	0.955597	-0.176829	0.380185
RpL27	-0.213056	0.573756	-0.189842	0.442698	0.0257655	0.938683	-0.187199	0.429427
RpS20	-0.277103	0.448973	-0.228374	0.401956	-0.107414	0.733913	-0.191658	0.480166
CG6503	0.0563386	0.972504	0.342059	0.141216	0.171214	0.521015	0.371975	0.0926254
Obp44a	0.373115	0.379677	0.873425	0.00033458	0.662007	0.0117959	0.899413	0.00015672
RpS4	-0.109621	0.881814	-0.0863862	0.740765	-0.0579781	0.835926	-0.101246	0.678426
RpS16	-0.17085	0.729135	-0.104302	0.709122	-0.128865	0.624318	-0.102908	0.700435
RpS27A	-0.125117	0.849098	-0.100492	0.700986	0.0469693	0.871921	-0.078953	0.75896
RpL37A	-0.0999478	0.936642	-0.107494	0.727549	0.094515	0.762863	-0.160321	0.559736
RpL36A	-0.205838	0.55164	-0.195277	0.387888	-0.123861	0.612764	-0.201524	0.348905
RpS18	-0.0977549	0.866034	-0.0668795	0.770089	-0.0397618	0.870001	-0.111124	0.577298
RpL23A	-0.095725	0.930438	-0.0482866	0.876992	-0.188175	0.431126	-0.0613006	0.825648
RpL23	-0.124266	0.866034	-0.0055866	0.988725	0.0590717	0.846484	-0.0323206	0.920053
RpS6	-0.10562	0.842174	-0.110004	0.591229	-0.0163563	0.948557	-0.0803013	0.69889
RpL7	-0.207979	0.573866	-0.137785	0.593663	-0.0628475	0.831299	-0.142023	0.562413
RpL21	-0.0171567	0.995072	0.0302923	0.924255	-0.0247185	0.935829	-0.0238156	0.939954
RpS19a	-0.135022	0.798876	-0.0659351	0.80465	0.00860637	0.978919	-0.0959397	0.686925
RpL4	-0.0382394	0.979452	-0.0674302	0.791347	0.0513474	0.844839	-0.0565559	0.817175
RpS8	-0.100998	0.892947	-0.0901176	0.71803	0.0132273	0.963778	-0.0796733	0.745472
IM14	0.15745	0.883593	0.530402	0.0533235	0.772948	0.00103464	0.505012	0.0654421
RpL34b	-0.0170689	0.995282	0.0268257	0.93702	0.00918334	0.979223	0.00258332	0.991895
RpL22	-0.0202037	0.991623	-0.0093451	0.979608	0.0211059	0.945923	-0.0208622	0.947448
ATPsynC	-0.158853	0.555811	-0.0518881	0.812921	-0.387366	0.0031017	-0.292241	0.0436838
RpS2	-0.241839	0.549865	-0.249551	0.33772	0.0368951	0.91918	-0.296134	0.223834
RpL18	-0.226163	0.578689	-0.232398	0.367726	0.0861761	0.781932	-0.191791	0.456828
RpL40	-0.0481138	0.969267	-0.0432829	0.869032	0.117136	0.590936	0.00377326	0.987536
sesB	0.00078004	0.998401	0.106721	0.553734	-0.327461	0.0126388	-0.0127404	0.956179
RpS23	-0.158682	0.732669	-0.098944	0.704564	-0.0792594	0.767516	-0.100707	0.687027
RpL37a	-0.118343	0.866451	-0.04885	0.871051	0.16169	0.498647	-0.061071	0.821422
RpL27A	-0.185605	0.657491	-0.0906558	0.743065	-0.0422924	0.891995	-0.0960544	0.715391
sta	-0.122797	0.871337	-0.093903	0.741901	-0.0401499	0.901149	-0.0927972	0.73596
EF2	0.0947631	0.81119	0.115867	0.472645	-0.0242756	0.90742	0.137909	0.352309
RpS3A	0.0095086	0.995396	0.00592922	0.983754	-0.198344	0.262049	0.0203359	0.93755
CR42491	-0.0216949	0.991623	-0.0074847	0.983052	0.0248069	0.935347	-0.0179887	0.953951
RpL13A	0.0121417	0.995396	0.0940076	0.722063	-0.0286076	0.925165	0.0235499	0.94146
RpL14	-0.124305	0.838161	-0.0804439	0.75503	-0.0771175	0.764532	-0.121428	0.59654
RpL29	-0.150849	0.806355	-0.0757737	0.803071	-0.0299921	0.927713	-0.0701518	0.805347
Desat1	0.513248	0.00994432	0.590262	0.00126343	0.504677	0.00804662	0.595278	0.00096401
fabp	-0.338683	0.0596821	-0.121281	0.575079	-0.419289	0.00597732	-0.259296	0.149179
RpL31	-0.171214	0.70373	-0.0592017	0.843133	0.0976561	0.717755	-0.103168	0.689924
RpL10	-0.0434317	0.977073	0.0322339	0.915422	0.00317192	0.992007	-0.00673938	0.981143
RpL11	-0.108397	0.897995	-0.043161	0.893146	0.134948	0.598396	-0.0714926	0.793793
RpL9	-0.0514706	0.974484	-0.0512813	0.876145	-0.0442016	0.894456	-0.0441689	0.890668
RpS24	-0.11184	0.882417	-0.0957821	0.71629	0.00643252	0.985257	-0.0961485	0.703684
RpL38	0.0901534	0.916834	0.203364	0.329218	-0.174455	0.40968	0.151855	0.473806
RpS27	-0.129603	0.858791	-0.102664	0.715384	0.0409496	0.89905	-0.0861583	0.755226
RpL3	-0.205332	0.55164	-0.091425	0.727637	0.187533	0.403364	-0.013504	0.96584
RpS7	-0.1959	0.550814	-0.166009	0.45125	-0.0765694	0.762827	-0.215072	0.287277
RpS14a	-0.0819042	0.94714	-0.03037	0.930784	-0.0134652	0.968101	-0.0361577	0.909196
RpL6	-0.106676	0.896747	-0.105615	0.691198	0.015773	0.959227	-0.0737684	0.780489
Hsc70-4	0.456813	1.87e-06	0.315308	0.00298532	0.617059	7.08e-12	0.359984	0.00033867
RpS12	-0.221357	0.627719	-0.135204	0.653686	-0.257732	0.31812	-0.134396	0.6403
RpL24	-0.0491139	0.9714	-0.0162303	0.961993	0.0438693	0.875624	-0.0119001	0.967903
RpL8	0.0909066	0.908123	0.172167	0.411934	0.115476	0.607771	0.110553	0.614626
RpL7A	-0.116756	0.859766	-0.0535588	0.851392	0.0113983	0.969486	-0.0642608	0.800657
RpL17	-0.246897	0.328435	-0.199424	0.344212	0.0191758	0.947154	-0.175677	0.3928
RpL28	-0.10416	0.868019	-0.13531	0.531514	-0.033874	0.900613	-0.0386961	0.88218
Obp99c	-0.540113	0.0223498	-0.294169	0.284167	-0.449425	0.0552311	-0.457138	0.0530202
RpS11	-0.0729356	0.94714	-0.0442182	0.877268	0.0302497	0.919885	-0.0674071	0.787299
RpS17	-0.0882528	0.925068	0.0221016	0.94226	-0.0139464	0.960885	0.00858829	0.975973
IM2	0.470835	0.156689	0.685096	0.00686003	0.778483	0.00119629	0.709251	0.00417672
Nplp3	-1.78329	2.84e-15	-1.07381	1.61e-05	-1.57187	7.08e-12	-1.32153	2.24e-08
Tsf1	0.161697	0.924817	0.574119	0.0970213	0.67279	0.034989	0.742288	0.0170909
RpL26	-0.246859	0.434632	-0.206725	0.385289	-0.0628189	0.83228	-0.159147	0.509649
CG2233	-0.36045	0.163767	-0.178954	0.500443	-0.322866	0.15315	-0.226317	0.349698
RpS13	-0.24978	0.36608	-0.220077	0.313651	-0.119533	0.622264	-0.1961	0.356338
eIF-4a	0.0873171	0.844442	0.122595	0.443552	0.090917	0.590786	0.198956	0.158368
RpS3	-0.0831223	0.932826	-0.0260304	0.932359	0.0507352	0.850615	-0.0060828	0.982581
RpLP0	-0.137903	0.823832	-0.0390608	0.903497	0.0966122	0.721297	-0.0654534	0.809912
CG18067	-0.0971427	0.962978	0.775358	0.0041603	1.31993	1.45e-08	0.912239	0.00032602
Ggamma30A	0.411131	0.18081	0.549064	0.0215966	0.529087	0.0257671	0.554683	0.0186624
RpS28b	-0.178928	0.549053	-0.0472364	0.851837	-0.0687768	0.766286	-0.0787623	0.718131
IM3	0.369733	0.310619	0.429138	0.128147	0.87783	5.32e-05	0.473636	0.0771313
RpL35A	-0.0397715	0.979759	-0.0442115	0.878897	-0.0919105	0.719182	-0.0481547	0.859037
RpS5a	-0.148868	0.833432	-0.11866	0.68853	-0.0349212	0.920965	-0.127588	0.643
Rack1	-0.220502	0.547603	-0.172318	0.491793	0.0160821	0.959719	-0.13885	0.580489
RpL12	-0.232121	0.526016	-0.204127	0.411991	-0.0287415	0.931739	-0.192525	0.42393
RpS21	-0.308853	0.273794	-0.268086	0.264352	-0.17608	0.491738	-0.360127	0.0937008
Tctp	0.145162	0.70373	0.05977	0.807788	0.122713	0.560957	0.047954	0.838595
CG7203	-2.14799	6.15e-16	-1.06916	0.00050561	-2.16501	3.65e-16	-1.51389	6.63e-08
Mlc2	-0.46841	0.141153	-0.211629	0.531864	-0.910206	3.98e-05	-0.59042	0.021351
eIF-5A	0.00231889	0.997663	-0.0031066	0.992527	-0.0274576	0.927109	-0.023129	0.941006
blw	-0.107272	0.819118	0.00635258	0.981949	-0.327374	0.0214986	-0.166405	0.324572
RpS10b	-0.115536	0.842174	-0.0508585	0.846995	-0.104357	0.643361	-0.0816242	0.723165
RpL30	-0.222372	0.547603	-0.107513	0.699767	-0.0265167	0.93598	-0.147277	0.557929
Uhg7	-0.147952	0.823415	-0.095847	0.743826	-0.259934	0.2686	-0.122376	0.648225
RpS15Aa	-0.236461	0.378133	-0.1473	0.51283	-0.149944	0.498647	-0.21287	0.290993
CG11458	-2.49468	3.41e-25	-1.32699	5.86e-07	-2.23788	4.3e-20	-1.89275	3.1e-14
IM33	-0.009437	0.995396	0.28956	0.273456	0.183062	0.519789	0.149461	0.602686
Gapdh2	-0.235542	0.0800297	-0.177029	0.192264	-0.302612	0.00638948	-0.300189	0.00696026
Argk	0.345304	0.073332	0.497581	0.00138798	0.0765581	0.758664	0.301598	0.0993999
ATPsynbeta	0.0993538	0.68488	0.269277	0.00805071	-0.333669	0.00040297	0.0558281	0.700208
Ef1gamma	-0.0627171	0.957018	-0.0627941	0.814535	0.016242	0.954137	-0.0273584	0.923206
Gapdh1	-0.232859	0.29341	-0.102384	0.632772	-0.488783	0.00041968	-0.280098	0.0936683
Obp56d	0.240629	0.682948	0.249465	0.441832	0.369441	0.203938	0.365612	0.208679
CG12158	0.304411	0.500884	0.580375	0.0214711	0.36093	0.208185	0.606122	0.01341
awd	-0.192024	0.502561	-0.074472	0.74974	-0.30927	0.0611214	-0.228243	0.208049
Obp19d	0.273978	0.546356	0.325741	0.255884	0.572428	0.0140784	0.453218	0.0756265
RpS9	-0.306904	0.236492	-0.182475	0.454426	0.0435174	0.889126	-0.236373	0.28999
Msr-110	0.20033	0.798532	0.373105	0.215899	0.134931	0.714422	0.361582	0.218191
Oda	0.331822	0.0479539	0.296052	0.0720076	0.391117	0.00727097	0.313067	0.0475497
ATPsynB	-0.163119	0.568506	0.0437858	0.853463	-0.146649	0.427547	-0.100813	0.602286
CG15067	0.72837	0.00229425	0.626048	0.0111679	0.973118	5.11e-06	0.737464	0.00134451
CG4716	0.995066	2.58e-07	0.938659	1.7e-06	1.16399	4.11e-10	1.12446	2.09e-09
SERCA	-0.183858	0.552107	0.159812	0.438285	-0.286849	0.100032	-0.156148	0.430349
Cys	-0.518818	0.117262	-0.0076979	0.988725	-0.127225	0.754668	0.0118081	0.979404
Ald	-0.0168707	0.990501	0.0467006	0.793253	-0.163796	0.226535	0.0370486	0.830534
Act57B	-0.97083	6.87e-06	-0.430608	0.128591	-1.04404	6.51e-07	-0.837287	0.00015396
CG15065	0.648257	0.0802052	0.861025	0.00470022	1.41982	6.89e-08	1.10615	7.31e-05
CG3088	0.864025	0.00017669	0.965873	1.45e-05	0.938552	2.12e-05	1.04539	1.38e-06
CG16836	0.768136	0.00229425	0.645721	0.0138805	0.807066	0.00080595	0.610662	0.0218398
COX4	-0.0968273	0.734415	0.10083	0.484519	-0.110534	0.430459	-0.0187771	0.918982
ninaC	0.25972	0.561997	0.502037	0.0359394	0.256094	0.366794	0.461583	0.0572571
levy	-0.156451	0.460877	0.0645871	0.71803	-0.121676	0.437982	-0.051621	0.76852
ATPsynF	-0.149988	0.649177	0.0236487	0.930118	-0.161653	0.386967	-0.102039	0.607527
CG6770	0.384378	0.0002832	0.268551	0.0244917	0.332533	0.00228354	0.490557	5.93e-07
trp	0.35564	0.311253	0.434222	0.103511	0.346876	0.210164	0.42567	0.105525
CG5778	0.203409	0.762905	0.644064	0.00611774	0.757349	0.00061001	0.548088	0.0264105
ATPsynG	-0.148043	0.537316	0.0908427	0.602679	-0.316344	0.0107038	-0.107899	0.506741
Pdh	-0.411255	0.306466	-0.0892081	0.84063	-0.217929	0.552603	-0.188706	0.604888
ATPsynO	-0.243124	0.315637	-0.069896	0.780498	-0.174552	0.396236	-0.213333	0.271549
Cyp1	0.296379	0.0102183	0.227268	0.065763	0.105807	0.471698	0.198243	0.116789
Mpcp	0.0599419	0.952162	0.268374	0.126274	0.0951861	0.660876	0.245213	0.163918
CG11368	0.326255	0.509668	0.576628	0.042242	0.660828	0.0126388	0.619486	0.0231584
Eno	-0.138757	0.424272	-0.0120579	0.949444	-0.282589	0.00481628	-0.162634	0.174241
FASN1	0.42488	0.0949343	0.528968	0.0128365	0.479629	0.026929	0.499257	0.0207844
Mhc	-0.495348	0.0200882	-0.196092	0.457318	-0.543957	0.00497246	-0.424887	0.0451445
COX5A	-0.169443	0.421825	0.0992124	0.566549	-0.0353769	0.861844	-0.0543856	0.765495
Nacalpha	0.0720971	0.931579	0.012956	0.963199	-0.23338	0.148912	0.00378513	0.986601
Aldh	-0.566218	0.0053099	-0.317694	0.19036	-0.0361131	0.919823	-0.380793	0.0901623
Ef1beta	-0.398801	0.0727399	-0.22243	0.356212	-0.347006	0.0970151	-0.0905792	0.74185
PyK	0.164659	0.386493	0.086716	0.59764	-0.0988014	0.531706	0.0339102	0.851995
IM1	0.327809	0.529762	0.881882	0.00051784	1.01515	2.55e-05	0.964198	7.96e-05
UQCR-Q	-0.185637	0.315354	0.0820511	0.640427	-0.107563	0.51534	-0.0957444	0.559144
noe	0.355075	0.486546	0.301837	0.407377	0.122596	0.776432	0.622629	0.0343462
CG8369	-0.114427	0.937688	0.150543	0.667338	0.0423521	0.920416	0.200553	0.527684
COX8	-0.028813	0.970776	0.117613	0.347746	-0.0391536	0.799745	0.00272366	0.986344
Npc2g	0.376908	0.182008	0.624178	0.00206352	0.583927	0.00431914	0.608812	0.00250368
His4r	0.119386	0.754127	0.368369	0.0067481	0.228474	0.144612	0.332494	0.0178747
Cyt-b5-r	0.235242	0.586977	0.225351	0.411934	0.444587	0.0474927	0.260165	0.309904
ATPsynE	-0.121341	0.685216	-0.0076518	0.975977	-0.286199	0.0264991	-0.100134	0.544742
CG9928	0.318552	0.402335	0.900487	9.53e-06	0.451023	0.0695361	0.832252	4.75e-05
CG42502	0.483938	0.0742868	0.651047	0.00360091	0.677663	0.00194148	0.661194	0.00255667
Obp56e	-0.881946	0.0022116	-0.804042	0.00572775	-0.772563	0.00802451	-1.14124	1.17e-05
alphaTub84B	0.10537	0.67654	0.267327	0.0134332	-0.127052	0.342249	0.252603	0.021351
COX7C	-0.121549	0.680568	0.0971729	0.570971	-0.0819954	0.638466	-0.0723339	0.67824
Idgf4	-0.279217	0.373449	-0.0437595	0.89802	-0.0760084	0.805148	-0.0278368	0.935546
CG7630	-0.187755	0.306753	0.0551664	0.772167	-0.118233	0.465359	-0.0970769	0.553136
bic	0.02281	0.983133	0.012219	0.953289	-0.108157	0.456391	-0.0607897	0.699685
Tps1	0.155481	0.821775	0.374622	0.105178	0.198688	0.453429	0.160129	0.552856
Mdh2	-0.213897	0.312689	-0.001813	0.99491	-0.163033	0.360429	-0.0844399	0.669899
Mdh1	-0.241207	0.286971	-0.0605399	0.804784	-0.181787	0.347112	-0.0936322	0.66408
vir-1	0.293062	0.29324	0.391029	0.059975	0.286922	0.196834	0.357549	0.0883549
Atpalpha	0.154716	0.877298	0.171866	0.615836	0.0817172	0.833745	0.174956	0.594007
CG30415	-0.263462	0.0322626	-0.0259316	0.894146	-0.153972	0.252734	-0.128303	0.348436
ND-MLRQ	-0.0781981	0.70373	0.199249	0.0203413	-0.128039	0.191066	0.0875678	0.394296
pAbp	-0.0800053	0.908123	-0.23654	0.158667	0.123523	0.517171	-0.0397158	0.859324
Cam	0.0462416	0.983133	0.0194875	0.967194	-0.0685635	0.852484	0.164922	0.592126
GstE12	-0.100759	0.932103	0.268229	0.279914	0.143239	0.604441	0.216272	0.377022
cype	-0.0706991	0.907666	0.0724467	0.695876	-0.0586082	0.758177	-0.024113	0.908164
Sod	0.0454959	0.962978	0.249859	0.0876792	0.1511	0.355384	0.255566	0.0734075
Gs2	0.0985144	0.944516	0.263291	0.357074	0.102738	0.762827	0.184363	0.531954
Fer1HCH	-0.122608	0.453698	-0.0626367	0.639522	0.043108	0.762645	-0.0387812	0.7783
CG18135	0.424003	0.126133	0.193671	0.515955	-0.130847	0.683515	0.0779414	0.813961
Lk6	0.319766	0.187629	0.231879	0.307031	0.438586	0.0165448	0.490038	0.00544722
CG5210	0.352231	0.0537134	0.568951	9.2e-05	0.625411	7.74e-06	0.614565	1.26e-05
His3.3B	0.374943	0.0220566	0.368762	0.0188961	-0.00887976	0.974997	0.494894	0.000397
crc	-0.0475317	0.977154	0.103712	0.708902	0.0051255	0.987996	0.161115	0.509966
sun	-0.213133	0.275792	-0.0004345	0.998944	-0.172738	0.288401	-0.168189	0.300341
trpl	0.453004	0.127786	0.719688	0.00127804	0.706934	0.00146906	0.881041	2.41e-05
Rh3	0.272153	0.539765	0.385415	0.151315	0.279583	0.323245	0.348889	0.192308
CG1561	-0.378815	0.369111	-0.471207	0.121681	-0.499083	0.0842702	-0.210024	0.548746
Ggamma1	0.123485	0.885354	0.293009	0.226808	0.27552	0.248414	0.314063	0.174241
COX6B	-0.329427	0.0342254	-0.159151	0.379167	-0.189136	0.267099	-0.240381	0.135275
CG7920	0.099477	0.855557	0.14152	0.459711	0.248387	0.128768	0.0118613	0.963254
CG8329	0.362544	0.29341	0.209895	0.50506	0.428808	0.0976112	0.569929	0.0168898
Cp1	-0.233197	0.351215	-0.242472	0.211279	-0.414493	0.00915996	-0.250214	0.181329
ATPsyngamma	-0.0835395	0.869065	0.0739124	0.697158	-0.214281	0.141952	-0.141574	0.368452
CG14629	0.0916133	0.947441	0.497876	0.0264089	0.658653	0.00099592	0.472928	0.0349279
Pglym78	-0.222022	0.424272	-0.11869	0.608728	-0.293332	0.110183	-0.248545	0.197248
CG6409	-0.39601	0.273209	-0.26949	0.399907	0.202711	0.545545	-0.355545	0.225715
Ef1alpha100E	0.187942	0.820674	0.34886	0.246723	0.234751	0.465259	0.351041	0.226367
RFeSP	-0.0879709	0.893758	0.146845	0.450419	0.0126548	0.959821	-0.01869	0.944491
Acon	0.194661	0.191279	0.30546	0.00476156	-0.0681861	0.670941	0.104955	0.459212
Neb-cGP	-0.136869	0.681024	0.0764333	0.712483	-0.15938	0.366794	-0.0753014	0.705661
Tpi	-0.294876	0.0633696	-0.224625	0.167335	-0.374452	0.00503558	-0.327499	0.0201659
CG13315	0.369227	0.169203	0.49223	0.01928	0.47574	0.0228112	0.465794	0.0278235
UQCR-C2	-0.0789024	0.868019	0.105983	0.514076	0.00260472	0.990487	0.00150694	0.99268
ATPsynD	-0.318859	0.0534687	-0.188076	0.29883	-0.279706	0.0752502	-0.293764	0.0608528
Ubi-p5E	0.145705	0.427702	0.0983248	0.500892	0.0944411	0.518203	0.134177	0.307493
Fer2LCH	-0.106874	0.337112	0.00440528	0.976106	0.0676461	0.480456	-0.110039	0.195929
Gpdh	-0.0663588	0.952127	0.0457404	0.869032	-0.289879	0.120594	-0.227287	0.255518
CG18107	0.356627	0.247645	0.799553	4.22e-05	0.357223	0.149912	0.860121	5.85e-06
IA-2	0.308607	0.506231	0.361172	0.235216	0.569809	0.0264677	0.643576	0.00927082
UQCR-C1	-0.110628	0.797001	0.0671941	0.744933	0.0188335	0.938481	-0.00934261	0.968923
Sap-r	0.0879403	0.897995	0.100292	0.639822	0.0951789	0.655988	0.152802	0.414223
CG9336	0.246915	0.395942	0.612078	0.00016118	0.533505	0.00137577	0.588359	0.00025948
Act5C	-0.399111	4.82e-05	-0.436327	6.1e-06	-0.438343	4.21e-06	-0.403773	3.09e-05
CG5273	0.247014	0.602623	0.397634	0.128359	0.652809	0.00245035	0.419644	0.0945876
Vha16-1	0.0862089	0.602662	0.0466695	0.689309	0.0582653	0.597613	0.0937906	0.328655
Dbi	-0.268189	0.298141	-0.218614	0.319906	-0.524819	0.00141093	-0.432803	0.0139452
CG30197	-0.215036	0.732669	0.20609	0.523902	0.14484	0.674678	0.324994	0.256391
RpS14b	-0.161334	0.673209	-0.107703	0.643683	-0.0987868	0.675137	-0.0907805	0.696046
Drsl5	0.557897	0.0889912	0.742456	0.00574786	0.848498	0.00087152	0.941022	0.00013528
CG34227	-0.540952	0.553775	0.479593	0.428652	-0.567063	0.322132	0.636402	0.252948
COX7A	-0.2487	0.155427	-0.0034972	0.989383	0.0589645	0.776209	-0.0518255	0.795573
Hn	-0.283442	0.336424	-0.246958	0.30466	-0.369986	0.0767973	-0.144259	0.576604
CG2145	0.30871	0.482529	0.618937	0.0115444	0.400886	0.148865	0.54784	0.0305709
Vha13	-0.0669576	0.754127	0.0157457	0.907683	-0.134887	0.125407	-0.0472013	0.662662
CG2852	-0.14197	0.49736	-0.167115	0.226572	-0.108961	0.464505	-0.151345	0.26556
Obp99a	0.122745	0.979452	0.170021	0.841277	0.227634	0.773556	0.432606	0.523319
porin	-0.146808	0.185302	0.0498056	0.68184	-0.163498	0.070071	-0.0164065	0.905082
UQCR-6.4	-0.312034	0.186096	-0.0569633	0.844545	-0.180118	0.429858	-0.266906	0.195854
UQCR-14	-0.0732207	0.859781	0.164509	0.205886	-0.100751	0.480349	0.0189367	0.917708
CG5867	-0.0359143	0.990501	0.0734442	0.853302	-0.0877676	0.817523	0.0952049	0.786214
CG4000	-0.568534	0.0018352	0.181285	0.466847	-0.490693	0.00828172	-0.0838947	0.758648
SPARC	0.00627652	0.996457	0.30491	0.205147	0.201031	0.439225	0.210619	0.394061
regucalcin	-0.154066	0.762348	0.0379213	0.905339	-0.132985	0.596466	-0.0464115	0.873559
CG15201	0.196007	0.78934	0.385106	0.177798	0.188362	0.56839	0.430588	0.109859
CycG	0.0799058	0.911011	0.0301837	0.905858	0.139116	0.464505	0.191829	0.270431
Cpr65Au	0.642327	0.00222304	1.00038	5.55e-08	0.579366	0.00594304	0.998511	4.78e-08
Lsp2	0.437687	0.813146	0.17106	0.853938	0.6163	0.389349	0.264593	0.747654
CG7214	-1.16086	1.05e-05	0.170429	0.698298	-0.98782	0.00028529	-0.555481	0.0928622
Idh	-0.0475498	0.967578	0.139821	0.47879	0.250801	0.135353	0.0863518	0.678426
Mf	-0.137369	0.734415	-0.0014529	0.995747	-0.462635	0.00141053	-0.192956	0.298398
Drsl4	0.927435	4.75e-05	1.11958	2.8e-07	1.17745	3.2e-08	1.37185	4.58e-11
betaTub56D	-0.0524724	0.949908	-0.121058	0.484085	-0.309509	0.0192852	-0.0485385	0.800154
CG15293	0.25734	0.530625	0.440766	0.0617386	0.426164	0.0653362	0.486965	0.0288605
Jafrac1	-0.107819	0.692402	-0.0733271	0.648683	0.186636	0.143679	-0.090963	0.539179
Glt	-0.217244	0.703413	0.115737	0.73755	-0.258553	0.37332	0.00942823	0.980529
COX5B	0.0336975	0.969615	0.221435	0.0746389	-0.117496	0.415104	0.0756299	0.618681
CG6910	-0.198315	0.798966	-0.0998278	0.797834	0.111049	0.767516	-0.058264	0.885215
CG3662	0.199957	0.505619	0.394866	0.0168597	0.392782	0.0158377	0.243412	0.1976
UQCR-11	-0.114586	0.654114	0.0839892	0.595703	-0.380145	0.00025436	-0.135581	0.322737
GstD1	0.0805941	0.744971	0.0826099	0.503935	0.0657093	0.608872	0.0491429	0.708337
14-3-3zeta	0.115879	0.742579	0.117851	0.504395	-0.144853	0.388626	0.119791	0.478925
ox	-0.204957	0.286971	0.0876969	0.637894	-0.215076	0.152218	-0.13599	0.40312
nrv3	0.193821	0.802208	0.373829	0.201941	0.162303	0.634562	0.37157	0.190648
Pgi	-0.368692	0.02313	-0.157769	0.420141	-0.184682	0.321105	-0.242664	0.16448
Mlc1	-0.488766	0.188871	-0.299623	0.402967	-1.16679	9.86e-07	-0.791129	0.00279405
CG9512	-0.367401	0.372139	-0.0849573	0.840858	-0.198835	0.573673	-0.173551	0.619874
skap	0.169805	0.732669	0.223119	0.353184	-0.0172176	0.957573	0.150567	0.546428
Mlp60A	-0.368939	0.138503	0.0414025	0.905073	-0.366327	0.0883923	-0.225501	0.345985
Gel	0.125147	0.883593	0.321576	0.176923	0.271452	0.260539	0.308699	0.185615
glob1	-0.153441	0.802208	-0.0350616	0.919475	0.221416	0.360959	-0.0945487	0.735397
bnb	-0.0435718	0.987298	0.106256	0.770142	-0.0443662	0.915131	0.071867	0.843077
RpL34a	-0.0926296	0.8675	-0.0782058	0.70867	-0.215998	0.193406	-0.0997898	0.601659
Rh4	0.36433	0.327855	0.577696	0.0235655	0.510005	0.0498409	0.645212	0.00738988
ATPsynCF6	-0.411398	0.0122584	-0.265473	0.151315	-0.359128	0.0276723	-0.357316	0.0294654
ND-39	-0.147897	0.568849	0.0157562	0.946895	-0.101573	0.569916	-0.00944894	0.967149
Pgm	-0.40325	0.0223498	-0.191351	0.362504	-0.170278	0.420356	-0.183572	0.360096
ATPsyndelta	-0.147189	0.641664	-0.026066	0.919253	-0.233734	0.15265	-0.178118	0.301597
wupA	-0.378998	0.198288	-0.228794	0.418529	-0.864727	5.68e-06	-0.471344	0.0404068
inaF-D	0.574655	0.186131	0.422212	0.29883	0.2924	0.498046	0.516609	0.171012
inaF-B	0.575038	0.186011	0.422082	0.298947	0.293183	0.496748	0.516479	0.171203
ND-SGDH	-0.19029	0.313667	-0.0059765	0.980881	-0.0834171	0.638713	-0.0790394	0.649167
CG45089	-0.079769	0.887814	0.107681	0.548963	-0.0431304	0.838266	0.0488903	0.801125
CG44243	0.153297	0.781574	0.191804	0.428542	0.00636878	0.985894	0.061008	0.82755
AdipoR	0.225638	0.536253	0.355517	0.0970213	0.308128	0.154853	0.294848	0.181466
cpx	0.352127	0.411679	0.353607	0.267773	0.330448	0.288208	0.490283	0.083754
ssp7	-0.569391	0.00596832	-0.12353	0.682022	-0.193325	0.473084	-0.198433	0.447613
Got2	-0.641088	1.06e-05	-0.496916	0.00150056	-0.70558	5.92e-07	-0.660071	4.34e-06
CG42837	0.160046	0.754127	0.202367	0.397014	0.016116	0.959233	0.0707502	0.796431
Ip259	0.0818656	0.937688	-0.008965	0.979608	0.0559185	0.84079	-0.00668437	0.981438
Spn43Ab	-0.037399	0.987148	0.292383	0.217705	0.249795	0.292738	0.332114	0.137381
GlyP	-0.794588	3.62e-09	-0.404525	0.0126839	-1.00505	1.44e-14	-0.672487	1.32e-06
Cyt-c-p	-0.468538	0.00557374	-0.430299	0.0111679	-0.773152	6.05e-08	-0.652467	1.09e-05
SdhC	0.0627941	0.92917	0.29684	0.0161976	0.0630479	0.729411	0.116471	0.449052
Calr	0.0993936	0.762348	0.220899	0.0925671	0.0815617	0.61818	0.0584741	0.728845
14-3-3epsilon	0.0990052	0.461518	0.0329853	0.782667	0.0398699	0.731428	0.0598337	0.557884
norpA	0.245564	0.654953	0.197841	0.553154	0.318241	0.277182	0.305706	0.29733
AcCoAS	0.100786	0.937776	-0.0052601	0.989911	0.356862	0.140465	0.040205	0.910552
Pect	0.0586196	0.973055	-0.0336064	0.931966	-0.0840569	0.802976	-0.224258	0.398895
TpnC25D	-1.00569	0.00019257	-0.416216	0.247009	-0.524269	0.107844	-0.466373	0.170289
CG1648	0.134655	0.839349	0.888251	1.21e-08	0.210508	0.36639	0.659098	6.27e-05
Scsalpha	0.00168998	0.997933	0.0878638	0.64676	0.00190668	0.993646	0.0970395	0.592126
Non1	0.114736	0.871337	0.0614099	0.831863	-0.0882039	0.741986	0.0286184	0.924583
Est-6	-0.0827231	0.948725	0.205459	0.422664	0.0617984	0.846484	0.193931	0.434517
Pgk	-0.208793	0.409028	-0.089614	0.688985	-0.235838	0.183183	-0.231479	0.191969
Sirup	-0.195438	0.766967	-0.245714	0.411744	-0.103922	0.767012	-0.163448	0.600605
RNASEK	0.120614	0.390191	0.234175	0.00571517	0.116398	0.267099	0.178142	0.0546667
ND-51	0.042533	0.956822	0.152627	0.279274	0.172452	0.194862	0.141148	0.301443
Galphaq	0.0301157	0.990501	0.215366	0.458073	0.213664	0.455643	0.264006	0.31918
CG32521	0.12482	0.869065	0.352256	0.106349	0.253634	0.273603	0.376306	0.073643
Obp56g	0.0792139	0.972504	0.53236	0.0941964	0.0919391	0.839092	0.1949	0.610225
CG14933	0.0162265	0.995396	0.16376	0.568824	0.153334	0.595502	0.094303	0.755131
CG42486	0.0162266	0.995396	0.163365	0.569132	0.152405	0.597496	0.0943035	0.755122
Cyt-c1	0.125189	0.689106	0.235213	0.113944	-0.0202933	0.928634	0.111294	0.511602
CtsB1	-0.345905	0.0422117	-0.278138	0.109855	-0.0243764	0.925305	-0.256617	0.140504
CG8036	-0.638656	2.58e-06	-0.458274	0.00206246	-0.667224	5.82e-07	-0.529005	0.00016562
cathD	0.216289	0.505619	0.404368	0.0270139	0.19896	0.366496	0.459855	0.00728763
CG4019	-0.225841	0.692593	-0.103416	0.776946	-0.306417	0.282462	-0.384549	0.158368
Bacc	0.0795233	0.901314	-0.0174903	0.94502	-0.00314885	0.989808	0.0159543	0.948526
7B2	0.315283	0.485314	0.604011	0.0184988	0.919887	2.99e-05	0.624319	0.0125667
CG8147	0.387533	0.775322	0.00243447	0.997851	0.0586039	0.943249	-0.49541	0.38675
CG10433	0.259849	0.524042	0.119127	0.708212	0.404079	0.0851198	0.157383	0.586603
Tm1	-0.462652	0.0198447	-0.0671482	0.822475	-0.732358	7.05e-06	-0.406094	0.0379444
Pdi	-0.0888389	0.865114	-0.11516	0.528867	-0.0664114	0.744447	-0.178314	0.271028
Hsp83	0.152423	0.931076	-0.333885	0.385418	-0.398047	0.270037	-0.243647	0.536259
Gdh	0.198259	0.564123	0.285552	0.161934	0.0635465	0.817606	0.298562	0.127953
CG31313	-0.177494	0.838161	0.188995	0.571704	0.00394148	0.992796	0.356901	0.209449
CG6543	-0.253831	0.258721	-0.27519	0.128858	-0.22428	0.228154	-0.374435	0.0198568
CG11876	-0.100412	0.782936	0.0841282	0.625927	-0.145904	0.338363	-0.110051	0.485092
Cat	-0.0663896	0.94975	0.164588	0.443552	-0.0693131	0.785023	0.0271099	0.922443
rtp	0.674974	0.0135424	0.857317	0.00040818	0.683619	0.00801072	0.917999	9.07e-05
RpL24-like	0.0651831	0.935726	0.0401684	0.855892	0.220292	0.148773	0.0598039	0.758121
Pis	0.276936	0.413665	0.468623	0.0272041	0.640274	0.00064439	0.454311	0.0311264
CG6870	0.0421047	0.990501	0.330841	0.276435	0.11125	0.764488	0.260311	0.387499
CG14661	-0.020911	0.992216	0.202082	0.414092	0.0981675	0.733223	0.0841645	0.761944
Inos	0.0102246	0.995396	0.0367336	0.906058	-0.121399	0.624	0.0362832	0.90064
CG10680	0.363475	0.142354	0.674443	0.00013763	0.46531	0.0181864	0.627555	0.00041045
CG42369	0.813366	5.34e-06	1.20606	3.53e-13	1.06615	2.33e-10	1.30213	2.49e-15
ND-B16.6	-0.206825	0.42052	0.0161509	0.955635	-0.0790243	0.730359	-0.0603832	0.787931
Taldo	-0.758357	1.36e-07	-0.560059	0.00030592	-0.80433	1.28e-08	-0.675891	3.96e-06
CG8745	0.443618	0.374633	0.268909	0.524466	0.0861003	0.865563	-0.0809744	0.872043
CG5010	-0.0166361	0.991623	0.0437811	0.842734	0.0368766	0.866716	-0.0290652	0.895058
CG9812	-0.338176	0.245781	0.149279	0.605017	-0.422318	0.0541967	-0.127564	0.653819
Cyp6d5	-0.131009	0.785691	-0.0339032	0.904866	-0.0972605	0.674331	-0.0776348	0.73791
CG12262	0.172144	0.673209	0.422501	0.0178984	0.107166	0.66873	0.27393	0.174685
CAH1	0.165766	0.81799	0.384283	0.119734	0.326637	0.195466	0.290973	0.2592
up	-0.757784	0.00017669	-0.287728	0.294093	-1.1075	1.56e-09	-0.783847	6.6e-05
Thor	0.177163	0.772095	0.00787786	0.984683	0.423358	0.0607413	0.0603714	0.854297
IscU	0.0357819	0.981623	0.165472	0.438285	0.336912	0.0518016	0.14847	0.479236
ctp	0.143969	0.777105	0.0863956	0.739477	0.155136	0.499651	0.186595	0.380185
CG10863	-0.354111	0.210736	-0.164928	0.562415	-0.150918	0.598396	-0.1789	0.507269
CG5261	-0.0664129	0.949645	0.0361516	0.897279	-0.106537	0.637936	-0.0776378	0.73958
ND-20	0.0533157	0.956293	0.186379	0.286583	-0.0691066	0.744977	0.0104715	0.96645
Vha55	0.119716	0.632578	0.11229	0.459335	-0.0558719	0.750317	0.0998953	0.505284
nSyb	0.232039	0.702757	0.389676	0.180974	0.247508	0.436614	0.477944	0.0756265
chp	-0.0207656	0.995396	0.157302	0.642616	0.237657	0.441355	0.209818	0.497726
fau	-0.235774	0.509668	0.19281	0.441862	0.129856	0.627348	-0.0493292	0.873035
CG7220	-0.0021641	0.997992	0.32473	0.179663	-0.00608955	0.987699	0.261095	0.288636
scu	-0.0277668	0.980963	0.191135	0.189806	-0.100359	0.546516	0.147388	0.316712
CG16704	0.0635881	0.973059	0.457925	0.0876792	0.185558	0.571017	0.318924	0.263784
CG7215	-0.174143	0.477197	0.00070887	0.997851	-0.0749417	0.711024	-0.0731671	0.707265
FK506-bp2	-0.185195	0.351318	-0.123521	0.465495	-0.227005	0.112907	-0.325997	0.0106727
Npc2a	0.220929	0.4354	0.353703	0.0493898	0.209576	0.301316	0.310293	0.0922551
CG17549	0.0970935	0.948725	0.310967	0.277695	0.353383	0.188129	0.444242	0.0782894
ND-ACP	-0.249571	0.111976	-0.0672198	0.721442	-0.252288	0.0672144	-0.239739	0.0893209
ade5	-0.113246	0.931074	-0.242266	0.39364	0.226792	0.422887	-0.246309	0.360096
l(2)k09913	-0.0235159	0.990765	0.100206	0.705352	0.0796855	0.771429	0.148574	0.528064
Mgstl	0.153881	0.732669	0.471297	0.00471145	0.544347	0.00060006	0.379155	0.0339854
CG3164	0.105233	0.909868	0.249514	0.291852	0.152766	0.553947	0.203859	0.381489
CG10527	0.13154	0.851172	0.48933	0.00888438	-0.0267633	0.935641	0.421854	0.0308866
ps	0.119299	0.920988	0.152682	0.629248	0.242591	0.39289	0.270096	0.315531
wal	-0.175174	0.547603	0.0617749	0.790328	0.0123774	0.961217	0.00486941	0.984057
CG45078	-0.231462	0.547603	0.193362	0.456013	0.144095	0.597496	-0.0501426	0.874559
Gp150	-0.0339811	0.987917	0.00567936	0.988264	0.00538377	0.987994	0.0102962	0.975576
Tret1-1	0.34398	0.255932	0.456808	0.0448198	0.292932	0.248568	0.530064	0.0124603
ND-B22	-0.186623	0.323681	-0.0359964	0.862373	-0.135065	0.398985	-0.133534	0.387232
CG34166	-0.761909	8.79e-06	-0.780786	5.3e-06	-0.727467	2.29e-05	-0.739344	1.55e-05
IM23	-0.139833	0.949645	0.69822	0.0604607	0.940372	0.00399574	1.00461	0.00160155
Obp57c	0.165887	0.842174	0.549662	0.0203413	0.401575	0.118301	0.537023	0.0229957
Atg8a	-0.0789803	0.948725	0.00357385	0.9923	-0.0381025	0.90676	-0.0403514	0.896155
CG7834	-0.183376	0.548343	0.0549297	0.827399	-0.0206174	0.940967	0.00211259	0.992066
ND-B12	-0.154889	0.593333	0.0880323	0.664449	-0.0413582	0.856083	-0.0517454	0.80406
ND-23	-0.0340295	0.96962	0.136982	0.344894	-0.0291961	0.877428	0.0123801	0.951938
Nurf-38	-0.0504156	0.956293	-0.0669013	0.73724	-0.0914061	0.622622	-0.174798	0.273482
RhoGDI	0.520966	0.00471851	0.695639	2.52e-05	0.37688	0.056768	0.635205	0.00013664
CG41128	-0.0174661	0.990501	0.0589253	0.762013	-0.0259646	0.906706	0.0174917	0.938527
Trx-2	-0.442145	3.47e-06	-0.26828	0.0156811	-0.340505	0.00085907	-0.356456	0.00033888
CG14277	0.464188	0.179656	0.849035	0.00042385	0.789715	0.00119629	0.727431	0.00358488
fon	-0.0559535	0.9765	0.254604	0.361828	0.293317	0.266125	0.195266	0.491265
Gbeta76C	0.292816	0.474822	0.527208	0.0282309	0.300869	0.277182	0.439469	0.0814478
vsg	-0.062403	0.944516	-0.0493501	0.832082	-0.00187336	0.994206	0.00745187	0.975973
CG16772	0.423384	0.424438	0.922771	0.00219072	1.20607	1.2e-05	0.725129	0.0259173
Acsl	0.189882	0.711588	0.0861566	0.787322	0.0712226	0.827093	0.00399983	0.989731
Nap1	0.13166	0.92917	0.0557074	0.900465	0.0973327	0.806749	-0.0166632	0.969817
Droj2	0.172409	0.132785	0.102822	0.379488	0.0923486	0.439477	0.139144	0.190206
AnxB9	-0.017368	0.991623	0.177185	0.334825	0.069541	0.755123	0.0356492	0.879949
Tsp42Ej	0.294022	0.449077	0.570904	0.0112082	0.534173	0.0187796	0.542776	0.017326
Tom7	-0.0931593	0.850523	0.0777837	0.691198	0.0820956	0.667147	-0.0295809	0.892494
fit	-0.331507	0.657554	-0.345827	0.416842	-1.06513	0.00044497	-0.713555	0.0393744
Cyt-b5	-0.0631183	0.937352	0.0603724	0.766289	0.133676	0.438673	-0.10928	0.531345
Tequila	0.013565	0.995396	0.186014	0.562115	0.102704	0.773556	0.153497	0.628462
l(1)G0334	-0.152266	0.666631	-0.073323	0.750839	-0.296021	0.0744283	-0.181662	0.325206
CG9769	-0.0164347	0.990765	0.0029562	0.990194	0.292672	0.0215656	0.0300027	0.883132
CG5642	0.0528283	0.932826	0.0862747	0.551419	-0.273698	0.0100998	0.0207066	0.906254
CG5791	0.229206	0.909868	0.906045	0.0402518	1.47356	6.37e-05	1.12299	0.00519589
ND-B14.7	-0.0154376	0.991623	0.150983	0.333757	0.0740555	0.681057	0.0218798	0.916632
Mtk	-0.698939	0.699178	0.883867	0.342083	0.938771	0.291311	0.969208	0.27202
CG12384	0.116942	0.721449	0.211968	0.158183	0.132095	0.4231	0.129891	0.414147
CG4250	0.3083	0.306466	1.04516	5.56e-10	0.452506	0.0315482	0.934611	4.78e-08
Obp99b	1.8362	0.00812676	1.78803	0.00827342	1.46379	0.0402228	1.69635	0.013175
Tm2	-0.187703	0.682948	0.110251	0.698008	-0.59072	0.00113259	-0.216267	0.35876
CG15209	0.458488	0.0607508	0.656335	0.00099702	0.222617	0.414793	0.632261	0.00150822
SdhB	-0.0174543	0.990501	0.171399	0.20739	0.101177	0.501968	0.0522641	0.752366
CG32276	-0.457434	0.0102365	-0.303749	0.128683	-0.34875	0.0602019	-0.573075	0.00027895
CG5945	-0.0696087	0.965802	0.0148066	0.971527	0.386023	0.0909343	-0.021858	0.952947
CG33199	0.142725	0.746886	0.284283	0.132485	0.209874	0.288416	0.320924	0.0722789
Pfrx	0.31742	0.397696	0.338618	0.223194	0.391718	0.129092	0.182624	0.545708
NimB2	-0.0812062	0.95015	0.255131	0.312089	0.231819	0.360143	0.262935	0.276889
CG6426	0.394172	0.23723	0.669074	0.00368176	0.183858	0.573315	0.478006	0.0636286
ND-49	0.0388264	0.961416	0.186702	0.137193	-0.0437474	0.797386	0.0788332	0.588207
ND-ASHI	-0.236686	0.108083	0.0431475	0.822955	-0.190013	0.173717	-0.0577037	0.740086
CG43351	-0.0388401	0.990501	0.322311	0.295602	0.709887	0.00247514	0.627055	0.0106145
Rtnl1	0.0752988	0.897995	0.28948	0.0331404	0.0575005	0.771504	0.145756	0.35431
alpha-Est7	0.140124	0.885153	0.28948	0.303588	0.088461	0.802562	0.278196	0.306158
Lamp1	0.275975	0.0711117	0.272554	0.0568362	0.126696	0.461415	0.247504	0.0869109
CG8331	-0.132563	0.780975	0.070067	0.777886	0.191118	0.337962	-0.0233278	0.933493
ND-B14.5A	-0.125613	0.668913	0.182604	0.234477	-0.116224	0.488107	0.0141854	0.949058
CG17737	0.0618885	0.837384	0.224266	0.00693851	-0.0287514	0.834419	0.153826	0.10093
ND-MWFE	-0.102167	0.85022	0.149365	0.431343	-0.0653821	0.769131	0.0504642	0.817175
Fas1	0.247015	0.546356	0.297458	0.247324	-0.0355062	0.921965	0.340037	0.160438
CG8229	0.0943678	0.856542	0.221814	0.174747	0.186169	0.2628	0.255311	0.0940262
ND-PDSW	-0.526605	1.49e-06	-0.269313	0.0469205	-0.352731	0.00374065	-0.51848	2.06e-06
eIF3-S9	0.0968484	0.839349	-0.0255197	0.914468	-0.0575665	0.779613	-0.0857598	0.637903
SdhD	0.0294324	0.979452	0.234199	0.0923376	0.0542266	0.776209	0.0742613	0.667396
CG10186	0.0135659	0.995396	0.233762	0.471307	0.3168	0.283518	0.351772	0.222666
Rh6	0.189571	0.837616	0.370309	0.239608	0.65434	0.010466	0.540465	0.0486403
CG12163	0.418806	0.0139741	0.390431	0.0206357	0.469232	0.00261452	0.466162	0.00267746
Tango7	0.0548475	0.967578	0.0475521	0.869032	0.16218	0.475757	0.0290689	0.921305
GCS2alpha	0.248791	0.382981	0.317095	0.117561	0.359414	0.0565578	0.321682	0.102438
CG3902	0.344201	0.0852503	0.281479	0.15243	0.139864	0.537101	0.020789	0.946205
CG9034	-0.151238	0.685849	0.114673	0.599776	-0.0495997	0.844195	-0.039254	0.876619
kra	-0.121242	0.632974	-0.16768	0.239584	-0.29878	0.0104708	-0.239665	0.0558872
Vha14-1	-0.0155325	0.991623	0.161566	0.30164	0.0534279	0.783423	0.152154	0.314102
CG40485	-0.171513	0.862118	0.277555	0.403685	0.175503	0.624829	0.129048	0.728617
CdsA	0.303595	0.411679	0.498156	0.0334285	0.357094	0.160327	0.454434	0.056725
nec	0.0141941	0.995396	0.187054	0.548153	0.398077	0.118109	0.207633	0.477845
Sap47	0.0575466	0.979452	0.238096	0.452554	0.253388	0.410622	0.17241	0.596079
CG5946	0.0345683	0.990482	0.123411	0.670221	0.268835	0.265298	0.177602	0.494664
Prm	-0.794605	1.91e-05	-0.484263	0.0270139	-1.06684	9.53e-10	-0.75162	5.65e-05
ND-75	0.0746254	0.885521	0.205851	0.143664	0.0198897	0.923942	0.101259	0.523165
jdp	0.0177141	0.995396	0.169635	0.643313	0.245117	0.466496	0.348259	0.257831
pix	0.0334602	0.9873	-0.0190435	0.956843	-0.0820664	0.770623	0.0790019	0.766741
CR42862	-0.139327	0.931076	-0.212901	0.573486	0.447212	0.150375	0.0866405	0.834919
Rbp9	0.566142	0.02678	0.648872	0.00476156	0.58176	0.0140784	0.727974	0.00088946
Nc73EF	0.121196	0.583391	0.0642786	0.689329	-0.0561617	0.733913	-0.0255327	0.886215
CG6115	0.0551012	0.965025	0.159225	0.461383	0.291074	0.110114	0.14047	0.509649
CG17739	0.594284	0.0167064	0.700581	0.00175587	0.661355	0.0034384	0.627711	0.00639826
CG9953	0.624177	1.9e-05	0.752585	8.53e-08	0.717281	3.05e-07	0.640687	8.76e-06
CG10306	-0.0235426	0.990501	0.0463153	0.85035	0.0561263	0.810904	-0.0133764	0.959373
Trip1	0.145488	0.631333	0.161791	0.363788	0.148746	0.405213	0.233588	0.142443
UGP	-0.266179	0.138503	-0.208741	0.225013	-0.538501	1.79e-05	-0.174622	0.306404
ND-B14.5B	-0.155231	0.514901	0.0806838	0.658847	-0.148844	0.353668	-0.000204435	0.998871
alphaSnap	0.13711	0.813146	0.265824	0.21205	0.208106	0.347068	0.300896	0.134191
SPE	0.159544	0.849299	0.591106	0.00869519	0.294227	0.283223	0.558373	0.0145639
inaD	0.277331	0.577539	0.561847	0.0309011	0.640701	0.00846233	0.402665	0.158381
Rab7	0.0642424	0.962978	0.132492	0.610305	0.147881	0.558077	0.130124	0.601822
Sam-S	0.137262	0.520229	-0.0054607	0.9806	0.0709411	0.662945	0.0456327	0.78393
CG31705	-0.0618653	0.970776	-0.108559	0.73174	-0.0877545	0.789413	-0.181285	0.51246
path	-0.042214	0.949968	-0.0581178	0.708212	-0.283079	0.00639074	-0.166583	0.171291
ND-B14	-0.180253	0.514901	0.159536	0.401806	-0.12214	0.541805	-0.127489	0.508101
ND-B17	0.00102586	0.998401	0.182957	0.251038	0.0414379	0.843692	-0.02311	0.916064
CG3800	-0.110461	0.934897	-0.275741	0.334322	-0.0243062	0.950375	-0.319245	0.232613
CG11899	-0.0529581	0.977984	-0.239754	0.391935	0.378856	0.118639	-0.27765	0.290865
CG7430	-0.0809685	0.8675	0.109991	0.507357	-0.0993334	0.559086	-0.0364634	0.848387
Rm62	0.127906	0.885153	-0.142237	0.627083	-0.103061	0.739812	-0.036269	0.917101
Snap25	0.170431	0.882417	0.373061	0.267773	0.267555	0.447651	0.441268	0.158814
ND-B17.2	-0.258862	0.081681	-0.0161255	0.943538	-0.209699	0.141805	-0.139661	0.360096
Hsp60	-0.0795676	0.909651	-0.138012	0.466403	0.0300599	0.902319	-0.0869278	0.662749
ND-42	-0.14659	0.73386	0.0743412	0.766285	-0.125229	0.579431	-0.126234	0.561702
CG5903	-0.302282	0.0655826	-0.175932	0.323782	-0.15641	0.385619	-0.174991	0.305251
ERp60	0.113777	0.837653	0.142383	0.492041	0.192851	0.309462	0.0811421	0.714588
Sod2	-0.0416492	0.967578	0.151215	0.372033	-0.0806766	0.676164	0.179005	0.259283
CG5214	-0.0587655	0.932826	-0.009741	0.967592	-0.181699	0.193706	-0.118995	0.421654
Got1	0.00604861	0.996045	0.0484511	0.850826	-0.103799	0.635076	-0.06738	0.765495
CG17841	0.153519	0.754127	0.197958	0.387252	0.3619	0.0571939	0.224486	0.29733
CG5390	0.127555	0.909651	0.304688	0.286076	0.328609	0.226083	0.341638	0.202968
CG1943	-0.0832747	0.847905	-0.177451	0.214583	-0.28187	0.020163	-0.0828045	0.603373
roX1	0.847503	0.743022	0.975294	0.43957	0.746818	0.571715	1.09566	0.352106
CG42508	0.068851	0.969267	0.358861	0.181772	0.332386	0.213614	0.377545	0.1453
Hsc70-3	-0.178721	0.444418	-0.223319	0.164357	-0.259058	0.0815667	-0.410033	0.00132737
ND-15	-0.211692	0.285273	0.0225449	0.927104	-0.159375	0.349322	-0.097361	0.594797
Karybeta3	0.240452	0.169476	0.1651	0.326977	0.0968638	0.602552	0.0595635	0.758648
ACC	0.0819799	0.933919	0.0607451	0.820593	0.224486	0.263455	0.208496	0.299514
PCB	-0.12636	0.745864	0.11588	0.558896	-0.0232447	0.925165	-0.144915	0.422515
CG13551	-0.214373	0.214113	-0.0659131	0.724386	-0.163236	0.286317	-0.110181	0.501637
CG7433	0.257254	0.274504	0.305371	0.0941964	0.149427	0.485935	0.374965	0.0247792
Rab1	0.00952876	0.995396	0.148452	0.397014	0.250616	0.0954203	0.0501343	0.803929
Zasp66	-0.404729	0.063628	-0.175454	0.484566	-0.340187	0.105527	-0.44255	0.0229026
CG12116	-0.113129	0.952127	0.210133	0.599682	0.401011	0.2381	-0.0461953	0.924285
CG15096	-0.361682	0.273794	-0.433369	0.0899487	-0.565245	0.0132047	-0.518131	0.0278418
CG2862	-0.0312399	0.972504	0.197971	0.121399	0.133358	0.338363	0.107683	0.445196
LManII	0.223927	0.286971	0.288908	0.0679068	0.180323	0.306144	0.240707	0.143313
CG10237	0.0421931	0.987298	0.294367	0.304016	0.049666	0.898423	0.248021	0.377899
CG1640	-0.182229	0.651166	-0.127204	0.615704	-0.169622	0.471092	-0.0987893	0.698511
CG11395	0.068016	0.969615	0.283368	0.317469	0.131191	0.688877	0.290168	0.285943
Xport	0.0579451	0.975803	0.357744	0.17836	0.328802	0.213441	0.369193	0.15099
CG1468	-0.383753	0.119543	-0.190502	0.466815	-0.14243	0.603617	-0.129615	0.630014
Cyp28d1	-0.151857	0.893438	0.207008	0.552584	0.0152535	0.974026	0.0368853	0.933569
inaC	0.173592	0.862	0.543657	0.0555493	0.111028	0.782322	0.61855	0.0202825
Vha26	0.0865275	0.799415	0.0866023	0.562618	-0.178634	0.155854	-0.0399605	0.804593
Chd64	-0.194339	0.529491	0.0496708	0.853302	-0.29974	0.0954846	-0.0292191	0.914441
sea	-0.0973188	0.876702	0.141813	0.484143	0.0116589	0.964855	-0.0175918	0.948526
CG9674	0.283093	0.568849	0.389662	0.190072	0.442345	0.110377	0.44534	0.10985
Mlp84B	-0.0401946	0.982929	0.311077	0.173687	0.0187878	0.954137	0.125472	0.63347
CG3011	-0.712548	3.94e-06	-0.604715	0.00018397	-0.324766	0.0945657	-0.589507	0.00022819
Eaat1	0.0807369	0.952127	0.321353	0.187506	-0.0302969	0.9327	0.181296	0.495257
ND-B15	-0.0750687	0.932826	0.0703212	0.758213	-0.13836	0.488107	-0.0841256	0.6944
Phm	0.0869087	0.948725	0.196445	0.473618	0.390829	0.081991	0.160149	0.559144
fat-spondin	-0.0216324	0.995396	0.221603	0.504273	0.197977	0.558415	0.269038	0.374951
Obp49a	0.347114	0.504604	0.544245	0.0819863	0.576194	0.0520506	0.510672	0.101246
yip2	-0.183665	0.639028	-0.199204	0.381891	-0.183801	0.421221	-0.351459	0.0710037
ND-24	-0.140319	0.671613	-0.0911421	0.653767	-0.0658641	0.759648	-0.168481	0.326579
CG11211	-0.0891562	0.963653	0.626381	0.0169795	0.418435	0.153381	0.747406	0.00202989
CG18815	0.138893	0.706332	0.36174	0.0173595	0.169821	0.366496	0.271675	0.10093
CG13868	0.305382	0.289004	0.192339	0.459322	0.258442	0.276247	0.102707	0.715391
Ank2	0.0472725	0.987298	0.148911	0.694525	0.263485	0.425232	0.254832	0.427808
Dak1	0.296124	0.247587	0.521772	0.00263824	0.451298	0.0126356	0.519088	0.00243948
Fatp	-0.249397	0.585011	0.110752	0.742416	0.0394559	0.920416	0.00102765	0.997382
ND-18	0.0116758	0.995396	0.0999075	0.635172	-0.161042	0.396709	-0.0177465	0.947221
Gs1	-0.0858597	0.897995	0.0599329	0.795254	0.235123	0.165174	-0.0591631	0.784335
emp	0.0414889	0.988274	0.259671	0.381492	0.149932	0.64723	0.240455	0.400474
QIL1	-0.114167	0.823832	0.0202048	0.941093	-0.0788291	0.72815	-0.0577553	0.795863
Idgf2	0.22591	0.527257	0.309525	0.162888	0.239619	0.293532	0.370501	0.0712264
CG9821	0.321864	0.107521	-0.0157737	0.961787	0.0672144	0.792468	0.223336	0.254177
Rab32	-0.0578869	0.979452	0.00788691	0.986984	-0.124877	0.732196	0.133065	0.699197
CG7686	0.0660496	0.948589	0.260493	0.155998	0.261038	0.141549	0.218784	0.236787
kdn	0.00019748	1	0.124231	0.470371	-0.153669	0.34847	-0.0646256	0.730204
tsr	-0.317785	0.360694	-0.361622	0.166821	-0.541058	0.0151604	-0.384046	0.124976
Vago	0.0758336	0.972504	0.175238	0.652047	-0.209788	0.574264	-0.10579	0.791816
nrv2	0.493593	0.101502	0.832086	0.00025743	0.319261	0.287216	0.683361	0.00421883
eIF3ga	-0.261888	0.0266623	-0.0792336	0.60469	-0.0552487	0.736404	-0.137278	0.296741
CG14687	0.0889351	0.956822	0.215387	0.49492	-0.172474	0.598396	0.133938	0.688443
ATPCL	0.163432	0.512179	0.100333	0.592482	-0.040649	0.852143	0.0863227	0.636205
CG5773	0.372696	0.198093	1.1518	7.02e-11	1.01631	1.41e-08	1.03927	6.23e-09
CG6287	-0.558439	1.75e-05	-0.374449	0.0109261	-0.275654	0.0855761	-0.310437	0.0455595
Gbs-70E	0.219589	0.553775	0.214478	0.374846	0.323592	0.129448	0.291388	0.18458
CG2604	0.477765	0.0003643	0.79582	1.84e-11	0.841749	7.39e-13	0.748814	3.04e-10
eIF-4B	0.174404	0.586996	0.205561	0.29623	0.180358	0.364992	0.222541	0.232613
CG43897	-0.305002	0.132715	-0.0883996	0.709206	-0.215979	0.266783	-0.259495	0.163233
CG13585	-0.0459797	0.979452	0.274192	0.240662	0.436709	0.0264677	0.158032	0.528969
tim	0.047363	0.983208	0.142925	0.676181	0.40276	0.128718	0.249022	0.39022
CG15098	0.327933	0.112153	0.40117	0.0203413	0.33056	0.0682233	0.386587	0.0255028
ND-30	-0.0371221	0.973059	0.0411283	0.855516	-0.0352226	0.876364	-0.0108712	0.96455
Int6	0.132652	0.731047	0.0903154	0.673217	0.140195	0.468911	0.0439069	0.846895
bun	0.0641533	0.949645	0.0809215	0.730422	0.0202867	0.942688	0.211871	0.260711
cl	0.131542	0.536253	0.3946	7.63e-05	0.335993	0.00126061	0.288914	0.00779594
CG6424	0.385099	0.214565	0.301009	0.286601	0.324565	0.226535	0.404934	0.109832
CG9090	-0.176161	0.860232	-0.0118621	0.981949	-0.499465	0.0820166	-0.357257	0.257831
CG43103	0.170982	0.805433	0.524816	0.0184038	0.319212	0.213296	0.440845	0.0595564
His3.3A	0.258786	0.0275631	0.478935	2.41e-07	0.216702	0.0665092	0.391499	4.57e-05
eIF-1A	-0.0171531	0.991623	-0.0014491	0.995747	-0.153875	0.419513	-0.0960566	0.633349
pst	-0.291221	0.312689	-0.0649587	0.836912	-0.269868	0.24356	-0.259605	0.261251
TMS1	0.422981	0.0481172	0.527308	0.00423862	0.363134	0.0790258	0.568237	0.00136737
Npc2b	0.0921865	0.942483	0.33105	0.171322	0.203303	0.444324	0.450585	0.0346196
CG14207	-0.0737209	0.941868	0.150794	0.484037	0.00456418	0.987994	-0.0913257	0.691269
Rab5	0.222063	0.409619	0.258634	0.179325	0.0978916	0.677957	0.270379	0.1453
SdhA	0.170603	0.140836	0.181965	0.0726291	0.0648662	0.617227	0.100641	0.369806
Npc2h	0.334994	0.571109	0.87886	0.00175587	0.398587	0.26246	0.654536	0.033851
Tim17b	-0.0234494	0.979759	0.00755658	0.970248	0.0101057	0.954137	-0.066631	0.631232
Rho1	0.199728	0.504604	0.0980165	0.676298	0.153636	0.467903	0.154481	0.450864
chic	0.0300886	0.981623	-0.022333	0.929595	-0.398676	0.00293458	-0.0613017	0.759752
atilla	0.172479	0.805433	0.310918	0.247006	0.164118	0.588859	0.321677	0.211875
CG43114	0.10268	0.931076	0.789484	8.28e-06	0.556924	0.00413349	0.72777	4.46e-05
Cisd2	-0.120758	0.787498	0.0161626	0.953525	-0.0192286	0.941971	-0.130602	0.498081
PGRP-SB1	-0.0218437	0.995396	0.280473	0.489121	0.584505	0.0753967	0.283766	0.465132
Pdp1	0.0455031	0.983133	-0.0696676	0.851874	0.114822	0.733913	0.190371	0.51742
PHGPx	-0.107036	0.803907	-0.0746619	0.709206	0.0494058	0.818686	-0.181836	0.262852
mfas	0.181944	0.851835	0.458292	0.128591	0.323872	0.310986	0.349499	0.263208
Drat	-0.0682344	0.968445	0.495562	0.0322066	0.350064	0.166177	0.409274	0.0925146
CG32726	0.783953	0.0032474	0.915263	0.0002386	0.860303	0.00061443	1.10842	2.27e-06
l(1)G0255	-0.127693	0.802208	-0.0045082	0.988725	-0.190639	0.344091	-0.165292	0.407899
Trxr-1	-0.0557704	0.961559	-0.0121574	0.969114	-0.0507912	0.840232	-0.133536	0.513363
Xbp1	0.0668287	0.949645	-0.0453088	0.867443	-0.143547	0.513934	-0.00896135	0.975576
ND-19	-0.315629	0.0874321	-0.0808281	0.724386	-0.276067	0.109957	-0.201578	0.276889
Rh5	0.148535	0.848716	0.222535	0.413739	0.339982	0.158755	0.305883	0.216934
CG32523	1.38464	1.28e-09	1.4171	5.69e-10	1.16057	8.08e-07	1.1951	3.8e-07
Vha36-1	0.182635	0.0966852	0.17551	0.0876792	0.144938	0.176162	0.122638	0.262308
CG32444	0.00704461	0.996457	0.286334	0.434353	0.291202	0.41848	0.435251	0.1818
CG3835	-0.321574	0.132961	-0.263617	0.194373	-0.0339799	0.90742	-0.305281	0.108136
CG31808	-0.144311	0.886167	-0.0119307	0.979608	-0.0440142	0.915417	-0.102184	0.765495
CG5028	0.0929374	0.805223	0.172855	0.228856	-0.013832	0.947154	0.0237384	0.903022
GstE9	0.0209603	0.994644	0.300628	0.229719	0.227233	0.384937	0.00369877	0.990344
26-29-p	0.263924	0.399919	-0.0109837	0.978286	-0.0412802	0.898742	0.0980108	0.719552
eIF-3p40	0.0102735	0.995396	-0.0015257	0.995009	0.163367	0.279057	0.0038744	0.984653
CG31997	-0.138604	0.885153	0.136865	0.671733	0.069725	0.846934	0.218737	0.434983
CG17508	0.183717	0.636601	0.277102	0.190728	0.0397136	0.895128	0.272341	0.186323
Scp2	-0.0535991	0.975803	0.192195	0.485843	0.039759	0.912928	0.0857541	0.777826
Fdh	0.340741	0.00428952	0.357493	0.00185545	0.118585	0.455897	0.258565	0.0425432
HDAC6	0.0104213	0.995396	0.226512	0.193474	0.165949	0.36856	0.346296	0.0198568
CG32549	-0.244717	0.649177	-0.148405	0.669238	-0.0475511	0.907837	-0.134579	0.693228
CG33178	-0.241485	0.677059	0.191757	0.570971	0.284302	0.354974	0.144605	0.673762
Prat2	0.0693317	0.967578	0.416688	0.081812	0.11312	0.724616	0.2164	0.418248
CR31451	0.603316	0.0633696	0.661525	0.0237247	0.555912	0.0665904	0.750798	0.00630574
CG9394	0.292956	0.269619	0.738614	4.02e-06	0.349149	0.0808564	0.673428	3.13e-05
CG31221	0.516384	0.0985847	0.445855	0.137269	0.429021	0.142888	0.670272	0.00832537
miple1	0.236954	0.70519	0.361991	0.24342	0.360841	0.230819	0.379927	0.200406
Sar1	-0.0185638	0.990501	0.0865544	0.658847	-0.00725334	0.97801	0.0544755	0.784994
CG2082	0.387885	0.243221	0.39995	0.145047	0.539751	0.0257671	0.439461	0.0921526
CG4847	0.764681	0.00270115	0.691101	0.00749537	0.824426	0.00064439	0.162463	0.653249
CG1213	-0.240608	0.561997	-0.0899566	0.781765	-0.276637	0.273948	-0.128364	0.658706
Mpc1	-0.10706	0.851172	-0.0486586	0.847573	-0.0692184	0.767516	-0.216638	0.234521
VhaAC39-1	0.0609294	0.901404	0.0305974	0.862373	0.0509007	0.755975	0.0537524	0.725435
Thiolase	-0.143628	0.576124	0.0605562	0.754516	-0.0669424	0.728313	-0.0448132	0.815449
Pp1-87B	0.15357	0.603921	0.0646269	0.765301	0.077078	0.713916	0.0950297	0.620884
TotA	-0.78309	0.602493	-0.0668216	0.962631	-1.99374	0.00401204	0.312605	0.764227
colt	-0.158522	0.692593	0.142882	0.5215	0.0223236	0.939698	0.0804633	0.737006
CG14762	0.164428	0.877813	0.257393	0.449907	0.607461	0.0211707	0.642327	0.013318
Act79B	0.261556	0.964982	0.985481	0.309828	-0.309701	0.7975	-0.474368	0.659917
Pal2	0.0750027	0.969615	0.301837	0.337035	0.649468	0.00785324	0.146656	0.674315
CG34172	-0.150089	0.923129	0.0340578	0.947477	-0.373269	0.27533	-0.327371	0.345039
nrv1	0.049264	0.948725	0.0471386	0.800208	-0.122324	0.42841	-0.140246	0.329646
Tsp42Ee	0.352095	0.10531	0.421139	0.022567	0.207014	0.3571	0.3671	0.0548757
VhaAC45	0.00230746	0.9965	-0.0379374	0.832534	0.0246593	0.895128	0.0123967	0.948526
pug	-0.406924	0.146245	-0.479962	0.0402518	-0.203289	0.479579	-0.260716	0.324165
Men	-0.436586	0.0191091	-0.60569	0.00016528	-0.621521	8.43e-05	-0.710662	3.33e-06
Adi1	0.0304781	0.987298	0.132584	0.560262	0.183181	0.384556	0.0651543	0.78885
CG45050	-0.349741	0.0438904	-0.535089	0.0001733	-0.516212	0.00029608	-0.342967	0.0342969
ND-B18	-0.260503	0.268122	0.00823535	0.979608	-0.182854	0.374514	-0.164581	0.416882
Arf79F	0.00425113	0.996457	0.0666608	0.778141	-0.169727	0.384937	-0.158064	0.404937
Mp20	-0.635435	0.00396826	-0.414419	0.100161	-0.656351	0.00196452	-0.580979	0.00823491
CG6329	0.0143584	0.995396	0.206432	0.550239	0.0973424	0.805908	0.214643	0.513491
CG7414	-0.0161533	0.995282	-0.0168758	0.961787	0.203141	0.356406	0.167278	0.452193
CG16758	-0.0187863	0.995282	0.311406	0.203662	0.235243	0.359185	0.111283	0.700035
CG14818	0.0801974	0.944235	0.283371	0.188335	0.168718	0.478729	0.278471	0.18458
l(1)G0156	0.127983	0.770614	0.0306925	0.908175	-0.485386	0.0007285	-0.15927	0.398953
eEF1delta	-0.211015	0.733962	-0.263245	0.38428	-0.309992	0.27615	-0.4303	0.102141
vri	-0.111075	0.933919	0.0718657	0.846919	0.156843	0.618326	0.0770826	0.819643
bdl	-0.377776	0.298141	-0.0777489	0.848054	-0.288701	0.349433	-0.0955883	0.792197
CG7409	0.347952	0.188871	0.70605	7.63e-05	0.369876	0.0887121	0.424178	0.0420013
Cyp6g1	0.738826	0.00129591	0.727579	0.00137617	0.741982	0.00092911	0.944072	6.57e-06
CG11752	-0.153411	0.605888	0.0418181	0.857521	-0.248202	0.120536	-0.0638278	0.755546
ND-13A	-0.106747	0.847275	-0.0012506	0.996381	-0.097792	0.647725	-0.0851179	0.690837
Ahcy13	-0.417753	0.350475	-0.805822	0.00397256	-0.315334	0.38827	-0.931344	0.00042317
CG9485	-0.391346	0.0310446	0.0674968	0.793253	-0.390956	0.0214986	-0.0692448	0.774456
Sodh-1	-0.984683	0.00058971	-0.49711	0.167607	-0.663316	0.0377596	-0.540665	0.11397
Cyp313a1	0.370813	0.876931	0.794353	0.271166	0.670609	0.358097	0.696821	0.321458
Dat	-0.276047	0.714209	-0.159157	0.718267	-0.0288276	0.954532	-0.153572	0.719077
Galk	-0.287332	0.48235	-0.207256	0.49492	-0.319657	0.2381	-0.153287	0.618439
CG5758	0.452883	0.104292	0.599975	0.00820528	0.521895	0.0267516	0.498165	0.0378672
Drs	-1.12581	0.644945	0.166467	0.934753	-1.01561	0.480456	0.925545	0.517901
CG5059	0.0722649	0.967578	0.0443198	0.910768	-0.0702506	0.847589	-0.00756815	0.983649
VhaM9.7-b	0.0700679	0.906826	0.0500976	0.797923	-0.0279657	0.895128	-0.054949	0.760929
Hrb27C	0.297661	0.180448	-0.0621779	0.817885	-0.0606636	0.821298	0.0668385	0.785652
alc	-0.036481	0.983133	-0.0019904	0.995286	0.0512576	0.860991	0.0433664	0.883132
CG9628	0.0443209	0.987148	0.229445	0.464682	0.172079	0.601127	0.245138	0.403309
Diap1	0.0979395	0.892947	0.216964	0.287984	0.177279	0.396162	0.262467	0.16448
Vha68-2	0.0840297	0.942025	-0.102606	0.70867	-0.190235	0.42841	-0.192771	0.401259
CG3246	0.270886	0.58909	0.434561	0.122816	0.455441	0.0907252	0.425451	0.124976
fok	0.294196	0.178337	0.230579	0.258062	0.252303	0.193253	0.486976	0.00163831
CkIalpha	0.15999	0.680837	0.0488379	0.856795	0.0199716	0.945549	0.149863	0.47656
CG4364	0.201377	0.366356	0.471837	0.00025674	0.306462	0.0385951	0.539934	1.1e-05
CG5676	0.30472	0.0380778	0.492458	3.23e-05	0.458636	0.00013119	0.480709	4.25e-05
CG14767	0.246435	0.377783	0.309978	0.121399	0.285681	0.151525	0.222541	0.290293
EloC	0.123389	0.753186	0.271119	0.089496	0.253028	0.111426	0.218945	0.185184
eff	0.0573148	0.93836	-0.0784552	0.657578	-0.30239	0.0165499	-0.101511	0.52943
Elal	-0.206335	0.70373	0.0454462	0.90602	0.218737	0.441355	-0.124145	0.689903
Pif1A	-0.0132189	0.995396	0.0192547	0.969114	0.0215973	0.959227	0.115974	0.746919
Pif1B	-0.0106175	0.995396	0.0167785	0.9731	0.0234948	0.955187	0.118629	0.740866
Appl	0.214641	0.703559	0.170256	0.594257	0.22519	0.447326	0.284275	0.300788
Iris	0.0256803	0.991623	-0.003959	0.992527	-0.248241	0.393967	-0.178569	0.555347
CG11739	-0.152016	0.683657	-0.0070517	0.981949	-0.114883	0.598416	-0.0470824	0.844693
ppl	-0.3495	0.282635	-0.146258	0.644425	-0.357645	0.162228	-0.237979	0.385163
Gip	-0.210901	0.321295	0.00224217	0.992835	-0.234844	0.147816	-0.0219172	0.928138
Eaat2	0.33593	0.424272	0.442188	0.124533	0.552034	0.0338934	0.486914	0.0756265
alpha-Spec	0.197392	0.736237	0.190496	0.526602	0.320204	0.224181	0.29241	0.272444
Ih	0.0597259	0.981623	0.0822108	0.856018	0.333426	0.324561	0.21534	0.553136
eIF-4E	0.0262739	0.986047	0.0538693	0.802253	-0.0303065	0.896164	0.0179172	0.941485
fbp	-0.875024	2.14e-06	-0.708486	0.00028232	-0.451909	0.0422466	-0.743977	8.78e-05
Irc	0.225604	0.565401	0.504638	0.010758	0.571085	0.00237828	0.41878	0.0455415
Gbeta13F	0.209885	0.371373	0.161928	0.393992	0.176353	0.338363	0.261987	0.112771
Clect27	-0.490887	0.238381	0.200412	0.632856	-0.26346	0.503808	0.127955	0.765495
CG12269	-0.0484912	0.983133	0.238105	0.443552	0.0774679	0.838927	0.338003	0.227445
Gclm	-0.0396713	0.972504	0.0346067	0.887065	-0.0848937	0.684015	-0.0453874	0.834368
CG18812	0.203453	0.294607	0.224873	0.145047	0.177833	0.2686	0.273698	0.0534398
CG5174	0.0757174	0.813537	0.218134	0.0351022	0.28142	0.00279201	0.296005	0.00109596
Apoltp	0.0838562	0.963951	0.270104	0.392908	0.373844	0.193723	0.111747	0.755039
Tep4	1.11968	5.65e-08	1.29901	9.91e-11	1.20599	2.34e-09	1.49985	2.08e-14
Cpn	-0.831512	0.00161832	-0.587004	0.0462597	-0.623113	0.0271188	-0.571219	0.0502391
CG30118	-0.0679062	0.915297	0.0767833	0.669238	0.209974	0.136636	0.156938	0.29408
oys	0.0679166	0.936822	0.0261325	0.918299	0.172592	0.325924	0.025784	0.913547
CG16713	-0.169378	0.828493	0.0707916	0.850084	0.371073	0.148912	0.154549	0.612893
DOR	0.132792	0.82784	0.104244	0.689309	0.0527436	0.85434	0.10012	0.690191
Bsg	0.335445	0.151427	0.179632	0.454911	0.0272595	0.932027	0.237203	0.277867
Obp18a	0.326983	0.320652	0.547676	0.0130541	0.263299	0.333288	0.51154	0.0228377
CG30503	0.526102	0.0537134	0.771147	0.00051784	0.90488	1.65e-05	0.718729	0.00134451
kappaB-Ras	0.526102	0.0537134	0.771147	0.00051784	0.90488	1.65e-05	0.718729	0.00134451
CG13364	-0.253606	0.401374	-0.0954379	0.726539	-0.0165066	0.957702	-0.19932	0.374951
Adk2	-0.291913	0.0973479	-0.342326	0.0244101	-0.256829	0.116889	-0.536194	3.68e-05
CG9399	0.0188126	0.990501	0.0761722	0.702833	-0.139547	0.430485	0.0446369	0.826236
CG9676	-0.591598	0.0305693	-0.621187	0.0143515	-0.435156	0.120155	-0.583813	0.0232345
CG3348	1.07682	9.18e-08	1.68417	3.22e-19	0.648644	0.00475666	1.21145	6.56e-10
CG10932	0.301384	0.244472	0.249258	0.274923	0.407992	0.0324076	0.0774886	0.773088
CG6084	-0.885278	1.07e-05	-0.730065	0.00057371	-1.03463	8.8e-08	-0.883114	1.03e-05
CG2767	-0.153683	0.885153	-0.0312514	0.945163	-0.0241036	0.954137	-0.155219	0.648901
unc-104	0.200007	0.807093	0.261516	0.431295	0.312077	0.319513	0.394206	0.183115
ND-13B	-0.234227	0.234265	-0.0251473	0.920979	-0.340571	0.0184976	-0.273427	0.0778052
CG2254	0.372193	0.336771	0.521369	0.0601114	0.450438	0.110038	0.459503	0.103725
CG7322	-0.691063	0.00604702	-0.485207	0.0835671	-0.774987	0.00094542	-0.570792	0.0278235
Cpr	0.032025	0.981294	-0.0823692	0.695876	-0.231171	0.160327	-0.187632	0.272759
CG9338	-0.0519818	0.973055	0.338266	0.118082	0.246723	0.280843	0.323503	0.131873
CG3699	-1.07296	2.17e-05	-0.953411	0.00026986	-0.787481	0.00404924	-0.848622	0.00143983
Sdc	0.0265603	0.991623	0.0588093	0.872517	0.111311	0.734707	0.168979	0.561629
arm	0.023662	0.975803	0.0992609	0.402967	0.155109	0.140904	0.208527	0.0270783
CG15093	-0.568799	0.0161009	-0.849098	2.42e-05	-0.341689	0.193567	-1.35378	1.97e-13
Gad1	0.127773	0.932826	0.291407	0.374895	0.170648	0.636197	0.396278	0.18458
CG9686	-0.310796	0.57152	-0.135192	0.742891	0.154602	0.699726	-0.0293684	0.951938
CG8397	0.274583	0.155253	0.296345	0.0743836	0.328165	0.0367906	0.243728	0.158381
Tapdelta	-0.462441	0.0135424	-0.233276	0.296914	-0.083742	0.758311	-0.27903	0.181144
tobi	0.319466	0.672689	0.527297	0.16728	0.203324	0.657905	0.806903	0.0124873
PMCA	0.066286	0.966105	0.245943	0.325729	-0.0211929	0.950923	0.113517	0.686527
Pgd	-0.265004	0.30502	-0.206204	0.351102	-0.379473	0.0387414	-0.470277	0.00574624
sqd	0.119285	0.939524	-0.304876	0.351671	-0.213911	0.537405	-0.155312	0.665325
Jabba	0.201156	0.858791	0.199186	0.635172	-0.308741	0.416678	0.135558	0.753788
Vha68-1	0.140059	0.900914	0.365401	0.210107	0.240344	0.445046	0.369185	0.190166
CG12338	0.0587685	0.977073	0.396943	0.138627	0.351752	0.193253	0.500297	0.0387734
Dic1	-0.148581	0.735587	-0.0865612	0.728617	-0.158702	0.470948	-0.237271	0.231323
SPoCk	0.327123	0.294607	0.434795	0.0621801	0.489066	0.0249565	0.50237	0.0208891
slgA	0.0794196	0.923129	0.17706	0.350941	0.162708	0.394584	0.192988	0.283137
Syp	0.318603	0.504604	0.252717	0.456231	0.353602	0.250838	0.414238	0.163233
Cyp9f2	0.233729	0.448973	0.446364	0.012977	0.298283	0.141341	0.390095	0.0366591
SkpA	0.0430167	0.961503	0.017687	0.936586	-0.0837774	0.622453	0.117269	0.438601
for	-0.0324524	0.981623	-0.0383804	0.881143	0.0708605	0.759176	0.0601374	0.787801
Acer	0.294249	0.274504	0.532662	0.00275782	0.199578	0.401141	0.470434	0.0107382
CG6180	-0.155518	0.434764	-0.0272809	0.893146	-0.168698	0.231364	-0.113691	0.443539
Gdi	0.0393369	0.967578	0.079753	0.640427	0.0139836	0.947154	0.0480518	0.784335
CG6852	-0.321916	0.0484883	-0.194674	0.279274	-0.393223	0.00576557	-0.246886	0.133325
SelG	0.107755	0.909868	0.285073	0.226808	0.325685	0.1395	0.301994	0.180793
CG14591	-0.214593	0.743022	0.0594869	0.886569	0.0718544	0.855514	0.136393	0.694064
eIF3-S8	0.0223417	0.990765	0.129268	0.575079	0.135371	0.550918	0.0980147	0.674945
Clc	-0.238786	0.0820472	-0.183915	0.181782	-0.25672	0.0366988	-0.22223	0.0814478
CaMKI	0.0826247	0.885521	0.0598453	0.773764	0.410157	0.00108098	0.225097	0.141276
CG3625	0.0308254	0.990501	0.335263	0.132351	0.100816	0.727505	0.172915	0.487576
CG8586	0.126279	0.932432	0.443532	0.123462	0.044246	0.920416	0.357484	0.226857
VhaPPA1-1	0.240606	0.081681	0.222291	0.0910935	0.0183712	0.929138	0.315937	0.00525963
AttC	0.548032	0.799214	0.0757031	0.953009	0.833065	0.323783	-0.250147	0.805532
Kaz1-ORFB	0.330889	0.312255	0.28559	0.296914	-0.0643863	0.856594	0.1288	0.676256
Rop	0.230419	0.591685	0.460495	0.0384713	0.236402	0.371417	0.522878	0.0123512
VhaM8.9	0.241701	0.10351	0.193259	0.18476	0.140831	0.365632	0.275506	0.0294658
CG11267	-0.181997	0.809137	-0.246617	0.412418	-0.0736214	0.844543	-0.26284	0.354791
CG7470	0.467974	0.0696348	0.711263	0.00051784	0.698911	0.00064439	0.645777	0.00191023
CG13887	0.041554	0.965097	0.14479	0.359517	0.17698	0.232755	0.182744	0.208679
VGlut	0.0123571	0.995396	0.346218	0.300857	0.204729	0.579921	0.375579	0.236053
kcc	0.0297486	0.991623	-0.0516833	0.907683	-0.0647486	0.877349	0.220698	0.506393
Mal-B2	0.634007	0.0049478	0.50806	0.03382	0.862539	1.35e-05	0.572428	0.0113453
Chc	0.230243	0.304772	0.166204	0.394604	-0.0655629	0.781467	0.167113	0.367435
CG17244	-0.0780604	0.967578	0.160348	0.635645	0.413857	0.120429	0.195621	0.531228
CG4577	-0.0097048	0.99612	-0.0961218	0.820597	0.28442	0.396338	0.150663	0.685594
Sec61alpha	-0.135856	0.802208	-0.12141	0.615704	-0.264268	0.189329	-0.36636	0.0443622
CG8788	-0.308004	0.51364	-0.264847	0.416842	-0.124308	0.743419	-0.120234	0.741996
CG44286	-0.308004	0.51364	-0.264847	0.416842	-0.124308	0.743419	-0.120234	0.741996
CG5991	0.0818523	0.907679	0.248695	0.141537	0.0341486	0.890659	0.0785347	0.704004
CG1461	0.263953	0.62003	0.21757	0.516603	0.413114	0.141952	0.245155	0.431621
CG2736	0.123603	0.928963	0.380972	0.176426	0.278715	0.348596	0.278687	0.332819
VhaM9.7-a	0.502051	0.16879	0.763819	0.00471145	0.441255	0.168597	0.751668	0.00530775
yps	0.251567	0.321062	-0.0359102	0.904866	-0.0119072	0.968642	0.244074	0.219381
Rh2	0.419398	0.221963	0.634503	0.0109986	0.398298	0.163957	0.696981	0.00339717
Fis1	-0.0163813	0.991623	0.222966	0.151315	0.127612	0.46736	0.135157	0.413744
CG7461	0.0762377	0.949645	0.350883	0.0926908	0.256055	0.250815	0.0143737	0.96578
CG11841	0.399316	0.276793	0.631524	0.0132326	0.861131	0.00015556	0.694366	0.00433228
Pfk	0.099593	0.881825	0.132561	0.539155	-0.00140372	0.996131	0.0238692	0.930802
shep	0.355709	0.306466	0.285938	0.334169	0.410366	0.11789	0.528314	0.0294658
Cg25C	-0.379515	0.0346607	-0.201689	0.326367	-0.690789	1.2e-06	-0.419071	0.00996826
Jheh2	0.115845	0.885021	0.191578	0.430663	0.273583	0.214116	0.119373	0.639497
Uev1A	0.0375471	0.970027	0.236048	0.10114	0.012796	0.954137	0.197322	0.182317
Zasp52	-0.221486	0.233031	-0.0780373	0.690761	-0.328304	0.0158377	-0.304677	0.0278418
Pu	-1.54121	1.2e-09	-1.18431	1.08e-05	-1.60666	1.92e-10	-1.34945	2.11e-07
CG9813	0.341824	0.52927	0.472714	0.158183	0.576149	0.0579052	0.485101	0.133996
Alas	0.185498	0.405664	0.385397	0.00292119	0.525405	7.74e-06	0.21171	0.175833
Pcd	-0.132229	0.70373	0.00441747	0.987639	-0.104183	0.597613	-0.0499589	0.813258
Cals	0.292495	0.516381	0.378452	0.185573	0.33611	0.241545	0.291375	0.314775
cnc	0.0899335	0.838103	-0.107129	0.5215	0.0204715	0.923782	0.0475597	0.793601
stmA	0.0527956	0.979452	0.233907	0.411726	0.0757448	0.830355	0.271164	0.306782
CG42319	0.252183	0.556137	0.383968	0.125233	0.426354	0.0694284	0.372079	0.131981
Spat	-0.0854693	0.939924	-0.0274275	0.935898	0.0395743	0.900014	0.00160236	0.995087
Glo1	-0.156968	0.812671	-0.152206	0.591746	-0.146271	0.602552	-0.319382	0.174196
CG12091	0.139463	0.692593	0.171943	0.354489	0.356874	0.0151604	0.100276	0.612023
CG7299	0.25691	0.680698	0.668461	0.0111679	0.239415	0.491738	0.683789	0.00811716
CG9331	-0.555661	0.0093412	-0.285221	0.270527	-0.562282	0.00592703	-0.302697	0.217236
Ssadh	0.0871416	0.949645	0.239721	0.379191	0.290877	0.255753	0.231301	0.375018
CG14275	-0.13881	0.904247	0.0929525	0.811005	-0.102579	0.785927	0.233332	0.449977
CG10550	0.0293871	0.991623	0.22579	0.471122	0.266842	0.371082	0.234694	0.427559
santa-maria	0.134505	0.937	0.352984	0.319906	0.329403	0.351937	0.370586	0.273482
Jwa	0.029871	0.983133	0.11075	0.584066	0.177937	0.323163	0.149637	0.405447
lectin-28C	0.398725	0.287045	0.728591	0.00314266	0.24176	0.471698	0.857251	0.00020503
Cpr11B	1.01163	1.85e-05	1.54079	1.37e-12	1.19356	1.15e-07	1.55334	6.37e-13
Mob2	0.1508	0.858791	0.207381	0.482095	0.194177	0.5133	0.205054	0.469046
Kap-alpha3	0.285906	0.0566273	0.0897242	0.633034	0.0861431	0.647531	0.0375504	0.856141
CG17919	-0.176735	0.798157	0.100541	0.764621	-0.0118254	0.977442	0.0709461	0.831478
CG4842	0.184101	0.834426	0.425464	0.141786	0.41032	0.147816	0.433886	0.123274
CG6439	0.0574433	0.939924	0.0902381	0.60703	-0.200374	0.173717	0.137927	0.364889
Msp300	0.41452	0.276149	0.415823	0.181137	0.407754	0.180655	0.441338	0.140209
CG17325	0.599894	0.0529156	0.971348	7.81e-05	0.993442	3.76e-05	0.951259	9.27e-05
CG6357	0.131199	0.920719	0.428254	0.129699	0.0165683	0.969486	0.310018	0.294494
fne	0.416385	0.352962	0.354216	0.329131	0.751852	0.00783299	0.625867	0.0381109
IM18	-1.25407	0.261658	0.992183	0.306606	0.509041	0.640074	0.712151	0.473902
CG14989	0.185218	0.859781	0.315817	0.365924	0.161696	0.685041	0.466871	0.132731
TER94	-0.280963	0.0447997	-0.40527	0.00052843	-0.660159	5.29e-10	-0.51856	2.06e-06
CG31548	-0.244628	0.351215	0.0985456	0.690813	0.0500368	0.85434	-0.139113	0.529598
Gnmt	-0.706633	0.0785748	-0.892201	0.00827342	-0.186903	0.70688	-1.08195	0.00055334
Hex-C	-0.276544	0.444418	0.143498	0.628173	0.150656	0.603617	-0.10856	0.717595
Vha44	0.103575	0.631333	0.0969056	0.463119	-0.0612305	0.678557	0.0670449	0.619989
GlyS	-0.737547	5.17e-11	-0.58349	7.92e-07	-0.743035	6.72e-11	-0.684576	1.82e-09
Inx2	0.121856	0.8684	0.211828	0.376772	-0.0199069	0.951165	0.221515	0.328689
Hex-A	-0.13208	0.725091	-0.0684579	0.756096	-0.105487	0.602552	-0.00570116	0.981143
CG32441	0.477824	0.0167458	0.466283	0.0159939	0.479645	0.0113838	0.640449	0.00017748
CG40045	-0.0464892	0.972504	-0.119493	0.607666	-0.197883	0.339742	-0.128407	0.559368
CG10077	-0.0466404	0.973059	-0.200027	0.368225	0.231077	0.26929	0.106459	0.65775
Ran	-0.2153	0.776148	-0.413341	0.179184	-0.549813	0.0443323	-0.637115	0.014991
Treh	0.626097	2.2e-07	0.540262	1.83e-05	0.418126	0.00208754	0.461285	0.00037634
shi	0.167444	0.842174	0.186308	0.559259	0.114986	0.743168	0.317453	0.252948
Tsp97E	0.248358	0.5993	0.351876	0.195686	0.57965	0.00995889	0.42265	0.0928622
CG10799	0.108646	0.94714	0.427515	0.145047	0.260842	0.421064	0.435846	0.126194
CG10031	0.465653	0.181991	0.535723	0.0625153	0.46754	0.10958	0.474351	0.105592
lost	0.371281	0.273794	0.199676	0.528387	-0.182503	0.571911	0.17338	0.580215
CG8974	0.363557	0.153373	0.448024	0.0312213	0.151711	0.580016	0.420535	0.0443926
NUCB1	0.0723602	0.952127	-0.173972	0.477379	0.226419	0.314214	0.0127234	0.96837
CG34424	-0.059693	0.969615	0.106753	0.71629	0.571254	0.00243926	0.123386	0.652563
CG1628	0.135173	0.948725	-0.0633502	0.910927	0.118518	0.817148	-0.301384	0.465881
Lsd-1	0.538523	0.0941186	0.902389	0.00022241	0.270798	0.434	0.625034	0.0225779
CG32687	-0.164985	0.79733	-0.287934	0.25618	-0.0560409	0.867204	-0.291883	0.230233
Hsromega	-0.107612	0.944516	-0.267613	0.398783	0.281056	0.361559	-0.120644	0.734482
CG32425	-0.496268	0.00538401	-0.350498	0.0774655	-0.630955	9.57e-05	-0.478217	0.00608805
Ms	0.195063	0.842174	0.37806	0.25618	0.441359	0.152218	0.591278	0.03655
futsch	0.170208	0.908123	0.43068	0.248607	0.560347	0.0942643	0.377262	0.302964
P5CDh1	0.0478417	0.981623	0.0653984	0.853463	-0.0704289	0.838266	0.100375	0.748256
gem	0.10747	0.937776	0.0830947	0.820847	0.0924679	0.796263	0.0488821	0.896338
maf-S	-0.122021	0.624142	-0.0534986	0.761882	0.103289	0.503313	0.109029	0.455493
ced-6	0.14015	0.78089	0.0838117	0.742972	-0.0860199	0.737639	0.127063	0.577298
CG11137	0.172773	0.392099	0.312096	0.0125403	0.305359	0.0151142	0.300225	0.0170655
Pepck	-1.51354	0.00281969	-0.988733	0.088879	-0.0955892	0.915659	-0.610311	0.329579
CG5532	0.239424	0.388765	0.543198	0.00062741	0.338176	0.0681985	0.496775	0.00206408
sif	0.339277	0.563024	0.371394	0.317979	0.418263	0.234536	0.570991	0.0778052
Vap-33A	0.160005	0.555811	-0.0193271	0.93895	0.0389509	0.863981	0.161143	0.337684
CAH2	-0.22577	0.603921	-0.0074327	0.984901	0.107069	0.730359	-0.00835125	0.980683
gw	0.0487409	0.952872	-0.0710574	0.704139	0.0186471	0.932709	0.0116571	0.95885
CG7971	-0.101574	0.91821	-0.0455587	0.88726	0.328457	0.116283	0.0237799	0.944491
bai	-0.0771348	0.891371	-0.0440655	0.832945	-0.132206	0.431049	-0.0119023	0.958734
CG44242	-0.171123	0.572427	0.155683	0.428652	-0.201724	0.273994	0.10309	0.613491
CG11089	0.363431	0.251565	0.175524	0.569132	0.617549	0.00404021	0.295385	0.269914
Pdk	0.282615	0.377783	0.0669526	0.838169	0.259794	0.283352	0.216982	0.375715
GILT1	-0.110255	0.805223	0.0467147	0.838154	-0.0330702	0.889893	0.115143	0.528969
CG16817	-0.103736	0.96274	-0.432779	0.228215	-0.333879	0.369863	-0.407581	0.246734
EloB	0.122755	0.837616	0.335616	0.0675694	0.192082	0.362899	0.191769	0.347327
CG1927	-0.0282964	0.977558	0.151759	0.287858	0.15614	0.260922	0.0755478	0.628135
SREBP	0.19286	0.511215	0.13086	0.54407	-0.0320209	0.90742	0.188433	0.322768
Dp1	-0.148254	0.67675	-0.292828	0.0853095	-0.237503	0.178903	-0.364534	0.0186624
CD98hc	-0.102788	0.754127	-0.249467	0.0576113	-0.126347	0.413909	-0.221935	0.0946509
Rab2	0.129527	0.725091	0.195177	0.270296	0.0597945	0.788891	0.191139	0.262023
CG17352	0.271566	0.595233	0.407631	0.162433	0.539151	0.0370566	0.38041	0.18564
Gp93	-0.271387	0.252147	-0.169677	0.435898	-0.0108949	0.969691	-0.33812	0.0609519
Slob	0.526019	0.0480305	0.634575	0.00623948	0.81884	0.00011174	0.713657	0.00118299
rdhB	-0.898159	0.00028027	-0.613148	0.0283476	-0.844433	0.00066285	-0.741695	0.00391652
Idgf3	0.112214	0.872086	0.271814	0.191604	0.402783	0.0242168	0.185019	0.389386
PPO2	-0.0038166	0.9965	-0.199965	0.465495	0.0476656	0.89145	0.135623	0.628561
Sec61beta	-0.309503	0.26442	-0.243095	0.314527	-0.140821	0.598396	-0.341237	0.116031
eIF-2beta	-0.183975	0.859781	-0.335042	0.331174	-0.332242	0.325924	-0.454459	0.147818
Trp1	0.111916	0.901689	0.167946	0.524791	0.152227	0.571222	0.0465634	0.88411
CG17059	0.103821	0.847275	0.17765	0.337716	0.274332	0.0893747	0.307233	0.0484697
CG4729	0.12409	0.798104	0.105395	0.632323	0.276439	0.109312	0.139166	0.485951
l(2)34Fc	-0.761485	0.0008723	-0.163047	0.632772	-0.740846	0.00107507	-0.171109	0.59736
CG1161	0.0357506	0.982929	0.243588	0.23765	0.170083	0.441355	0.279095	0.150021
CG5597	-0.0248415	0.991623	0.15225	0.571704	0.0254299	0.941971	-0.0886404	0.755168
CG7829	0.300116	0.632974	0.306603	0.4109	0.344863	0.334756	0.369636	0.287297
CG16953	0.204315	0.624094	0.279498	0.235216	0.538925	0.00369332	0.0917321	0.744414
CG13220	-0.0065587	0.995396	0.0814139	0.699767	0.079186	0.708306	-0.0118325	0.962593
Atx2	0.0816007	0.941157	0.0631792	0.827151	-0.0424268	0.889226	0.0697136	0.791669
mei-P26	0.318486	0.301307	0.141851	0.632772	0.490459	0.0211614	0.32594	0.178427
CG8206	0.175034	0.592255	0.193048	0.337704	0.618702	7.74e-06	0.214962	0.259283
CG1637	0.0640434	0.949645	0.0290217	0.917121	-0.177153	0.372519	-0.0418012	0.865701
CG43340	0.48547	0.0780176	0.424362	0.111826	0.526319	0.0292241	0.437955	0.089973
Cyp12a4	0.0666445	0.967578	0.191502	0.500299	0.181645	0.522601	0.194279	0.474867
Roc1a	-0.298678	0.0385081	-0.159572	0.330558	-0.195934	0.204938	-0.231648	0.11283
SelR	0.362029	0.0144641	0.436879	0.00105619	0.494084	0.00011746	0.493859	9.78e-05
Cchl	-0.100366	0.833432	0.0704456	0.727007	-0.055123	0.796857	0.0188055	0.937358
Sec61gamma	-0.471014	0.127791	-0.393175	0.178683	-0.334144	0.259527	-0.550254	0.0320139
yellow-c	-0.211222	0.822374	0.0592329	0.904269	0.0309796	0.948657	0.154105	0.696236
mtd	-0.032021	0.987148	0.017533	0.95712	-0.0371587	0.897984	0.0618917	0.805532
CG17896	-0.343627	0.0323712	-0.34989	0.0212629	-0.316216	0.041741	-0.441757	0.00134451
CG30423	-0.0313523	0.984202	0.0677503	0.782471	0.0745579	0.757747	0.0548637	0.816667
Prosbeta5	-0.468168	8.29e-05	-0.477701	5.96e-05	-0.492522	2.82e-05	-0.651614	3.93e-09
Tspo	0.312967	0.143043	0.489633	0.00221965	0.266427	0.171997	0.553733	0.00025953
CG4962	-0.697713	0.103122	-0.631389	0.116809	-0.408075	0.35328	-0.485414	0.245177
CG1572	-0.017788	0.995396	0.296023	0.237673	0.00705882	0.98595	0.136294	0.626523
eIF5	0.183202	0.514078	0.176898	0.355512	0.188447	0.30815	0.0718056	0.742892
CG44001	0.265489	0.12625	0.177715	0.307557	0.177272	0.298292	0.14509	0.398895
CG33995	0.265489	0.12625	0.177715	0.307557	0.177272	0.298292	0.14509	0.398895
und	-0.175184	0.483312	-0.190179	0.27132	-0.0266633	0.912928	-0.163713	0.330939
GstE6	0.240308	0.332008	0.200362	0.329647	0.161918	0.44706	0.236479	0.217318
SpdS	-0.469942	0.0798344	-0.236131	0.420459	-0.234947	0.419394	-0.306009	0.258747
CG8736	-4.4971	1.98e-38	-2.92181	5.73e-16	-4.03633	7.73e-31	-3.31261	9.89e-21
Hsc70-5	0.0621766	0.941157	-0.0679416	0.740097	-0.0208067	0.930549	-0.0280564	0.899908
CG9780	-0.359	0.44498	-0.102356	0.814269	-0.0611181	0.895083	0.0134139	0.976824
CG13631	0.385437	0.27699	0.470251	0.0859921	0.394747	0.158572	0.476257	0.0751561
Listericin	-0.557282	0.0345209	-0.241659	0.439542	-0.0498091	0.903073	0.125732	0.71153
GNBP-like3	0.323953	0.729135	0.774404	0.043638	0.94894	0.00669776	0.73543	0.0555616
vig2	0.108187	0.971557	-0.371001	0.456904	-0.508924	0.263294	-0.48724	0.284952
smt3	0.0676637	0.972504	-0.124699	0.731857	-0.189022	0.573315	-0.124009	0.724107
Ilp2	0.248622	0.713001	0.268797	0.445232	0.373302	0.244802	0.299046	0.36098
MESK2	-0.0959248	0.917593	0.127555	0.606289	0.147989	0.534103	0.123923	0.601929
CG11050	-0.0964664	0.908123	-0.0577557	0.83742	-0.295957	0.132377	-0.235879	0.254177
Stat92E	-0.0060055	0.996045	-0.0402088	0.878897	0.0787274	0.738666	0.0326039	0.89874
CG14483	-0.0297633	0.983133	0.305595	0.0528185	0.108394	0.595502	0.131077	0.485951
Gale	-0.510049	0.0132431	-0.449581	0.0307064	-0.386398	0.0709349	-0.331983	0.140504
CG9297	-0.0219203	0.994782	0.279649	0.300036	-0.327968	0.201303	-0.0586341	0.864395
CG31199	-0.021623	0.995396	0.418305	0.161743	0.568578	0.0302168	0.391353	0.18421
pio	-0.106309	0.942098	0.0499166	0.904548	0.05139	0.897392	0.00643982	0.986344
Pomp	-0.582049	0.00010217	-0.373166	0.0312213	-0.579137	0.00010585	-0.554855	0.00019917
Arf102F	-0.0758567	0.920719	0.0477813	0.836912	-0.126606	0.508404	-0.140954	0.429974
BI-1	0.289254	0.103816	0.388551	0.00707781	0.20346	0.250509	0.311815	0.0437212
Adk1	-0.589114	0.00557218	-0.484895	0.0294791	-0.44488	0.0480219	-0.592707	0.00370834
Phb2	-0.0612136	0.967578	-0.233728	0.350324	-0.0207318	0.951398	-0.294172	0.203103
Synd	0.238036	0.42185	0.265598	0.212748	0.335247	0.0826635	0.293424	0.147267
svr	0.246533	0.255936	0.408227	0.00632492	0.561024	2.99e-05	0.342751	0.0297339
Dro	-0.593556	0.859781	0.794574	0.500443	1.15999	0.273847	1.73261	0.0719748
CG12025	0.0235161	0.991838	0.0586121	0.869032	0.210542	0.447143	0.0167571	0.964981
CG31769	0.505682	0.0830427	0.780338	0.00062523	0.587336	0.0184844	0.744667	0.00113587
CG1124	0.451896	0.208048	0.60728	0.0274788	0.342404	0.282915	0.605685	0.0258133
rdgA	-0.0825188	0.967578	-0.0740237	0.862558	0.175691	0.625207	0.0560511	0.89444
sqh	-0.113087	0.844442	-0.0571923	0.821666	0.0385513	0.883756	0.0183869	0.94834
AGBE	-1.04837	2.3e-09	-0.734373	0.00012225	-1.27003	1.91e-13	-0.958452	7.86e-08
CG2016	0.23677	0.657554	0.495188	0.0523785	0.611536	0.00816155	0.451826	0.0799797
CG9837	0.191405	0.862222	0.0747357	0.8775	0.0793878	0.865563	-0.225586	0.556788
CG16721	-0.493674	0.0970577	-0.430862	0.129409	-0.215088	0.5133	-0.24748	0.418689
Csp	0.165685	0.524157	0.273976	0.0715662	-0.0780408	0.704475	0.25029	0.102141
Hexo2	0.0841046	0.959418	0.0629276	0.869921	0.213975	0.479579	0.248236	0.378713
stau	0.295314	0.282215	0.157015	0.541854	0.31917	0.135353	0.167283	0.494664
CG8602	-0.0109917	0.995396	-0.0354907	0.900502	-0.0822572	0.736561	-0.0928181	0.685594
Moe	0.144332	0.846985	0.0300199	0.936381	0.0971127	0.755785	0.224622	0.366474
ben	0.115889	0.851438	0.0755336	0.767517	0.08411	0.737605	0.132543	0.546525
Syb	-0.246774	0.031389	-0.295335	0.00408111	-0.472883	3.31e-07	-0.510278	1.3e-08
CG5167	0.312019	0.249906	0.569598	0.0016621	0.290533	0.197473	0.364289	0.083754
CG7781	0.28529	0.631333	0.209703	0.57927	0.0728838	0.87059	0.288383	0.3912
Lis-1	0.00808755	0.995396	-0.0565253	0.841988	-0.00285741	0.992775	0.104928	0.660662
TM4SF	-0.204228	0.835613	0.11039	0.799656	-0.0219966	0.963709	0.11806	0.768603
CG11400	-0.144541	0.915297	0.108784	0.791932	-0.265347	0.441355	0.0662475	0.876741
Prosbeta1	-0.490537	0.00743708	-0.37358	0.0593403	-0.360786	0.064607	-0.501517	0.00407299
Rab11	-0.0517588	0.948725	-0.177907	0.241855	-0.246478	0.0702061	-0.15915	0.287297
aay	-0.911543	6.23e-08	-1.05834	1.49e-10	-0.581607	0.00196452	-0.945234	1.51e-08
CG13124	-0.0396704	0.990501	0.03395	0.937043	0.216232	0.481167	0.073589	0.836114
elm	0.092077	0.862	0.317545	0.0278931	0.00373056	0.988508	0.202054	0.213791
CG12239	0.370113	0.359319	0.381499	0.222112	0.429394	0.141341	0.517288	0.063082
ninaA	0.458696	0.291393	0.766791	0.0093195	0.542122	0.0975051	0.671961	0.0283618
CG42808	-0.144552	0.868019	0.0727764	0.841418	0.145979	0.639396	0.0494886	0.891921
CG42497	-0.157438	0.62003	-0.285085	0.088879	-0.117285	0.567711	-0.267521	0.108136
Tim10	-0.157438	0.62003	-0.285085	0.088879	-0.117285	0.567711	-0.267521	0.108136
Cow	-0.23785	0.736216	-0.0701572	0.875853	0.0119434	0.981281	-0.0443132	0.922332
CG18598	0.211633	0.779286	0.531011	0.0568362	0.258914	0.434974	0.374867	0.211942
CG7607	0.53457	0.0529156	0.61702	0.0114544	0.504763	0.0508238	0.840962	0.00010946
AdSS	0.00179646	0.997992	-0.118184	0.622791	-0.141404	0.539589	-0.254049	0.204398
MSBP	0.110884	0.847275	0.218309	0.258784	-0.0485941	0.849787	0.0179351	0.948526
hig	0.0425421	0.990501	0.362771	0.258035	0.291348	0.374716	0.524978	0.0611536
Jupiter	-0.384844	0.0856366	-0.486063	0.00981797	-0.440624	0.0226277	-0.476813	0.0111325
CG17124	0.452855	0.0895545	0.803241	6.03e-05	0.444239	0.0650495	0.658541	0.00161229
CG34200	-0.239078	0.306143	-0.0755423	0.750815	-0.191823	0.328169	-0.116905	0.579499
sxe2	0.843766	0.421469	1.05629	0.146905	1.24127	0.0639385	1.17019	0.0902065
CG1552	0.376416	0.436078	0.712328	0.0126123	0.325118	0.362613	0.513712	0.104504
CG9065	-0.141102	0.772658	0.128608	0.580864	0.0495792	0.856083	0.0367546	0.894171
mub	0.184084	0.729805	0.170077	0.541854	0.0736953	0.821474	0.168904	0.528772
NAT1	-0.0252148	0.986415	-0.106	0.559259	-0.0712852	0.718344	-0.102625	0.557929
NaPi-III	0.282818	0.28347	0.195986	0.401525	0.394964	0.0370346	0.271922	0.197653
Pino	0.130517	0.82458	0.116953	0.634743	-0.00124965	0.997015	0.134932	0.557509
Pp1alpha-96A	0.294022	0.159585	0.37646	0.0252621	0.115553	0.611	0.439565	0.00480792
Hmu	-0.264752	0.13223	-0.213384	0.204665	-0.253301	0.106348	-0.187793	0.260711
Vha100-1	0.270718	0.319146	0.345206	0.0897546	0.167053	0.488107	0.333163	0.0977142
Nckx30C	0.23846	0.802167	0.179028	0.684245	0.423767	0.234536	0.317861	0.389994
vig	0.350948	0.248275	0.408816	0.0900819	0.127219	0.68563	0.283582	0.271527
mRpL53	0.0478198	0.957418	0.095842	0.594299	0.14998	0.356406	0.150149	0.333633
CG33155	0.0484505	0.956421	0.095848	0.594299	0.149986	0.35639	0.150153	0.333365
Tango9	0.397856	0.0188989	0.475493	0.00175587	0.564747	8.46e-05	0.495269	0.0008099
CG31706	0.356774	0.391464	0.471907	0.103511	0.343873	0.265738	0.339279	0.268994
Cbp53E	0.00397362	0.997318	0.296991	0.342909	0.258414	0.416357	0.380988	0.185099
CG32486	-0.0867708	0.952199	0.037803	0.924789	0.156472	0.610997	0.0384615	0.91853
AP-1-2beta	-0.0103783	0.995396	0.0510324	0.776816	0.0682632	0.689451	0.0511328	0.760929
CG4390	-0.0658361	0.937688	-0.0904751	0.651419	0.0677385	0.750641	-0.083289	0.669759
CG6067	0.242494	0.679756	0.418464	0.146882	0.0375929	0.93087	0.301407	0.313103
Dsk	0.630265	0.0456357	0.81039	0.00264502	0.712211	0.0107451	0.985223	8.31e-05
CG6028	-0.280746	0.0371355	-0.204885	0.151936	-0.2655	0.0412701	-0.277712	0.0283114
betaTub97EF	-0.021264	0.995072	0.292243	0.293313	0.180293	0.552603	0.192544	0.507269
CG31200	0.0321893	0.991623	0.391275	0.248632	0.315016	0.365969	0.257957	0.465672
fax	-0.337191	0.207374	-0.230291	0.356212	-0.539604	0.00503558	-0.151654	0.55986
Cyp6w1	0.26385	0.581685	-0.138488	0.693473	0.573388	0.0162014	-0.243042	0.411201
HmgZ	-0.346462	0.0386977	0.105614	0.61658	-0.272779	0.10801	-0.115532	0.563993
Cpr67B	-0.0142296	0.995396	0.196351	0.556113	0.211914	0.51534	0.132475	0.700035
b	0.207965	0.680568	0.380766	0.118055	0.106573	0.739812	0.287763	0.258512
Pp2A-29B	0.0709024	0.932826	0.145698	0.435934	0.145508	0.436419	0.0265333	0.911932
CG1354	-0.112365	0.885153	-0.20005	0.392908	-0.152494	0.535268	-0.307673	0.139505
ref(2)P	-0.0303642	0.980201	-0.164914	0.331174	-0.222068	0.153718	-0.136629	0.412489
Pmp70	0.149471	0.644945	0.0551904	0.814124	-0.0679818	0.762645	-0.163529	0.362984
Ser7	0.076509	0.973795	0.490734	0.144834	0.418392	0.222009	0.43924	0.191969
Prx3	-0.0605497	0.933919	-0.0113026	0.963199	0.0565651	0.764532	-0.0753984	0.660561
Rheb	0.587035	8.47e-10	0.441657	2.25e-05	0.499366	7.9e-07	0.460321	5.83e-06
Rab14	0.215266	0.467956	0.273929	0.167351	0.241409	0.227393	0.340343	0.0593843
Uba1	0.0131457	0.994644	-0.319687	0.0172441	-0.075393	0.693132	-0.286163	0.0368234
EndoA	0.106188	0.932826	0.0687756	0.842847	0.360781	0.130198	0.406273	0.0783522
Mtch	-0.0210609	0.990501	-0.0672198	0.71803	0.0287699	0.893568	-0.117607	0.465075
AMPdeam	-0.24081	0.572427	-0.115248	0.713793	0.146779	0.620457	-0.141346	0.625801
Dhpr	-0.0778135	0.94094	0.145918	0.522309	0.206952	0.322258	0.0378998	0.891549
CanB	0.283282	0.690834	0.366985	0.322464	0.191214	0.647259	0.49982	0.136719
amon	0.480778	0.298141	0.56893	0.112349	0.606498	0.0740496	0.510366	0.158368
Hrb98DE	0.0453581	0.979452	-0.110664	0.699404	0.129779	0.633068	-0.0725307	0.800424
CG10345	0.413838	0.325138	0.51536	0.102176	0.803344	0.00238628	0.484894	0.123714
Pkn	0.0319779	0.987298	0.0108999	0.975749	0.0970847	0.70524	0.0754034	0.765495
AdenoK	0.187489	0.422021	0.488292	0.00010135	0.356906	0.0103555	0.424005	0.00099461
CG4721	0.12104	0.909868	0.297867	0.273118	0.321359	0.214499	0.461139	0.0466035
mge	-0.0300776	0.985386	0.0389918	0.880064	0.053405	0.828618	0.0277168	0.913999
Orct	0.464098	0.298141	0.608346	0.0675694	0.127999	0.785023	-0.0291576	0.956441
CG3961	-0.0900899	0.949645	0.0386594	0.923391	-0.240044	0.400472	0.0703989	0.834828
Pex19	-0.0510794	0.967578	0.140945	0.499226	0.122679	0.56839	0.0927893	0.66952
eIF-3p66	0.150654	0.838161	0.105102	0.733965	0.0703002	0.832308	-0.0834049	0.78393
Arc1	-0.64222	0.00578662	-0.54226	0.0251027	-0.503321	0.038821	-0.489306	0.046957
CG5493	0.363499	0.387446	0.323109	0.322464	0.620767	0.0181792	0.314985	0.314467
wtrw	0.390955	0.325138	0.395381	0.212316	0.570036	0.0385817	0.51022	0.0765338
CG34417	-0.0887534	0.952199	0.148778	0.643754	0.0192168	0.960052	0.0715447	0.834919
stnB	0.476892	0.274108	0.651464	0.0421967	0.485706	0.156834	0.580912	0.0771516
boss	0.288218	0.566711	0.642638	0.01118	0.57394	0.0275609	0.5449	0.040232
ScpX	0.0874371	0.936822	0.0260078	0.938327	-0.0904459	0.746674	0.0596218	0.830534
CG17734	-0.147447	0.651241	-0.261875	0.118903	-0.0854301	0.688118	-0.345912	0.0215187
CG17159	0.287093	0.401739	0.391643	0.0940765	0.379274	0.099807	0.363871	0.121165
CG17162	0.287093	0.401739	0.391643	0.0940765	0.379274	0.099807	0.363871	0.121165
csw	0.171283	0.828493	0.0427679	0.917027	0.0618907	0.86958	0.105185	0.753536
Act87E	-1.11957	0.0001719	-0.73482	0.0312328	-1.20934	2.55e-05	-1.13346	9.78e-05
SsRbeta	-0.504697	0.0818678	-0.377779	0.196607	-0.49754	0.0571009	-0.655555	0.00619141
Tom20	-0.168546	0.60675	0.00284464	0.992527	-0.143084	0.491738	-0.169551	0.375499
REG	0.136172	0.789156	0.0940668	0.704289	0.125439	0.591889	0.0587474	0.815835
unc-13	0.174234	0.862315	0.0669048	0.880092	0.459624	0.118301	0.299148	0.351683
CG2846	-0.165424	0.837616	-0.0453228	0.908175	-0.158191	0.61593	0.0162615	0.967149
Baldspot	0.168768	0.686671	0.138988	0.565092	0.156498	0.50345	-0.0772454	0.762053
slmo	-0.215688	0.319736	-0.166358	0.367181	-0.0512869	0.825135	-0.105265	0.587298
CG6523	0.138427	0.70199	0.0579089	0.803671	0.111622	0.584946	0.0382037	0.871406
CG7675	-0.246435	0.609007	-0.102627	0.770142	0.0327744	0.934451	0.0042826	0.989946
CG33129	0.27979	0.158999	0.139789	0.498878	-0.0107407	0.96922	0.0712745	0.752556
cpo	0.392891	0.291815	0.420605	0.159939	0.43273	0.132452	0.483761	0.083754
CG17931	-0.103778	0.822374	-0.108538	0.565749	-0.0328544	0.887406	-0.0723925	0.710141
CG5080	-0.355159	0.367641	-0.489649	0.0774655	-0.430636	0.124274	-0.600369	0.0181141
Adam	-0.0952739	0.892446	-0.134394	0.535567	-0.118543	0.595318	-0.160194	0.421194
v	-0.353473	0.308069	-0.164651	0.615836	0.015254	0.969691	-0.342616	0.211942
CG5604	-0.0097227	0.995396	-0.184786	0.199379	-0.170357	0.238984	-0.13493	0.354325
PPO1	0.426299	0.190766	0.0865358	0.82626	0.295375	0.328016	0.329872	0.25823
CG3566	-0.0296135	0.990501	0.0149238	0.970174	-0.162025	0.547999	-0.0976631	0.733172
Prosalpha3	-0.564109	0.0003478	-0.633911	3.29e-05	-0.683465	4.75e-06	-0.743334	3.88e-07
CG3061	0.105409	0.885524	0.175394	0.435621	0.344445	0.0620763	0.0772365	0.756963
CG33926	0.749827	0.0525335	-0.0580458	0.925279	0.449365	0.273948	0.307993	0.483866
Ubc6	-0.105011	0.78934	-0.147493	0.374895	0.00203541	0.993071	-0.133211	0.407899
AMPKalpha	0.290862	0.146245	0.270378	0.138627	0.201857	0.293298	0.334295	0.0437212
Mtpalpha	0.228758	0.336771	0.495147	0.00060565	0.0835723	0.724095	0.127319	0.536421
CG5885	-0.509492	0.0481172	-0.395161	0.137193	-0.0943481	0.789217	-0.470517	0.0551725
CG2269	-0.0569383	0.987148	0.540533	0.111826	-0.289128	0.461415	0.227088	0.568071
shrb	-0.0295458	0.987876	0.0183999	0.951738	-0.0400219	0.884075	0.0360264	0.893347
Tim23	-0.149593	0.75591	-0.249053	0.246408	-0.0895715	0.733468	-0.211479	0.3159
comt	0.394077	0.191374	0.548933	0.0169795	0.338609	0.202677	0.681781	0.00114052
CG11796	-0.395388	0.426227	-0.408509	0.264049	-0.189198	0.650335	-0.219203	0.57975
GstS1	0.352669	0.412279	-0.0443621	0.924693	-0.271924	0.414872	-0.114262	0.760929
CG16935	0.0296529	0.990501	0.0417911	0.909385	0.0691778	0.838202	0.0166279	0.96455
CG31205	-0.0402405	0.990501	0.0134072	0.979608	-0.0255115	0.954137	0.383778	0.211875
Prosbeta2	-0.716619	0.00047146	-0.791466	6.84e-05	-0.833665	1.72e-05	-0.861386	7.66e-06
CG5618	-0.115332	0.948725	0.162672	0.688687	-0.35753	0.287216	-0.295254	0.387067
Rpt2	-0.763806	6.56e-06	-0.694253	6.95e-05	-0.816723	9.61e-07	-0.957853	3.31e-09
Eb1	-0.0165309	0.990501	0.0570427	0.741901	0.116402	0.441355	0.0679232	0.673175
Tsp	-0.0441551	0.987282	0.140071	0.68853	0.0258832	0.950344	0.0899008	0.796991
CG42446	-0.0923041	0.861594	-0.0995837	0.610784	-0.0368909	0.872013	-0.0615034	0.759752
4EHP	0.168705	0.690834	0.144628	0.548153	0.186281	0.410486	0.306162	0.123274
CG11309	0.223243	0.507563	0.19697	0.400781	0.100973	0.70688	0.231846	0.28999
CG17224	1.03026	1.33e-05	0.762232	0.00336462	0.77367	0.00254814	0.841616	0.00068755
SLIRP1	0.00603038	0.995396	0.0155503	0.943601	-0.104084	0.528368	-0.000473971	0.997476
Lpin	0.0610578	0.961416	0.11621	0.628958	0.219276	0.286634	0.112444	0.625801
CG5973	0.077889	0.964194	0.368935	0.173433	0.0205277	0.958291	0.21691	0.456863
eca	-0.107743	0.868019	0.0592133	0.823597	0.121757	0.597496	-0.054163	0.828437
Actn	-0.373314	0.219247	-0.159227	0.606539	-0.873417	7.74e-06	-0.476921	0.0404068
bgm	0.639546	0.00236821	0.840104	1.11e-05	0.619301	0.00293458	0.812701	1.97e-05
CG3775	0.264128	0.534347	0.525823	0.0214711	0.389113	0.117859	0.546866	0.0139452
aralar1	-0.258916	0.516585	-0.0620751	0.859109	-0.380226	0.110908	-0.320917	0.1976
ade3	-0.452817	0.0308606	-0.45998	0.0204389	-0.326208	0.134696	-0.514159	0.00626648
CG42613	0.0448049	0.990501	0.141114	0.733965	-0.120658	0.777655	0.227671	0.531734
Lmpt	-0.123618	0.911736	-0.0739358	0.841535	0.0288003	0.942747	-0.0540802	0.8831
l(2)37Cc	0.119292	0.906826	0.100735	0.753507	0.0983528	0.75939	-0.0558874	0.868586
dnc	0.325896	0.351007	0.225777	0.444816	0.510331	0.027825	0.425326	0.0865256
Sod3	-0.299225	0.233052	-0.586522	0.00049971	-0.531738	0.00209367	-0.620658	0.00014345
CG3597	-0.890975	6.95e-06	-0.467602	0.0567404	-0.994301	2.83e-07	-0.702567	0.00075111
CG2201	0.0362907	0.969777	0.123318	0.444345	0.0273318	0.897651	0.219434	0.108341
sgg	0.227002	0.51364	0.126574	0.632772	0.0674496	0.821305	0.263014	0.231675
rdgC	0.332919	0.371373	0.419614	0.11704	0.400105	0.130198	0.5362	0.0260148
CG16974	0.139422	0.798803	0.17054	0.458365	0.18279	0.415104	0.223745	0.285943
CG32017	0.376074	0.37142	0.471933	0.118808	0.357923	0.260802	0.719088	0.00479005
Cyp4e2	0.0408415	0.979553	0.156117	0.507705	0.112423	0.653627	0.042812	0.881438
CG3609	-0.453923	0.0430742	-0.291722	0.232423	-0.787337	9.54e-06	-0.31203	0.180793
Gpo-1	-0.286075	0.336424	-0.243415	0.319906	-0.400845	0.0546975	-0.612489	0.00072992
CG40486	0.397283	0.22715	0.830294	0.00011015	1.1798	1.66e-09	0.732484	0.0008308
bt	-0.071627	0.967578	-0.0552126	0.881488	-0.0967595	0.774541	-0.221361	0.419818
Mitofilin	0.114183	0.842174	0.306521	0.0834158	-0.229122	0.235988	0.162213	0.409887
CG11594	-0.551578	0.0638207	-0.264121	0.431237	-0.221126	0.521015	-0.220346	0.509966
Prosbeta4	-0.549883	0.0048659	-0.732038	3.29e-05	-0.664428	0.00021645	-0.821156	1.41e-06
Galt	-0.735227	1.49e-05	-0.346773	0.111446	-0.59811	0.00087152	-0.518026	0.00530775
CG5958	-0.82818	6.5e-06	-0.619336	0.00183027	-0.719961	0.00014718	-0.962697	6.23e-08
frma	0.476837	0.137244	0.490877	0.0835671	0.548088	0.0390376	0.449625	0.11397
CG4670	0.00973589	0.995396	0.0246573	0.931459	0.391969	0.0115826	-0.0713121	0.754909
Tep2	0.707866	0.00931973	0.859979	0.00049812	0.881898	0.0002812	0.780451	0.00183782
spin	0.106958	0.908123	0.0442281	0.894344	-0.146684	0.581587	-0.153183	0.54615
Cyp4g15	0.321291	0.537316	0.333062	0.328824	0.388127	0.226535	0.428705	0.171237
igl	0.339346	0.452234	0.478716	0.103511	0.0719707	0.865563	0.433966	0.144011
CG31937	-0.102699	0.880842	0.162263	0.445232	0.0487143	0.85434	0.0635589	0.790324
CG17691	-0.125688	0.845145	-0.102288	0.695876	-0.184076	0.421195	-0.139497	0.551242
Aldh-III	0.0504465	0.972504	0.12979	0.609261	0.33306	0.0941185	0.174762	0.443563
UK114	-0.396345	0.0889215	-0.268253	0.266006	-0.339391	0.122426	-0.320467	0.152415
CG13077	-0.118831	0.944138	0.0205445	0.969271	-0.0584634	0.897392	0.0642275	0.882773
l(2)efl	-0.0601452	0.964476	0.353006	0.0691699	0.0188285	0.951165	0.0487531	0.861353
CG9391	0.107754	0.931579	0.409388	0.0860876	0.295504	0.247483	0.496772	0.0227677
CG9510	-0.504294	0.169203	-0.421746	0.210228	-0.570154	0.0562451	-0.53434	0.0825651
chrb	0.254017	0.514901	0.256286	0.329518	0.163705	0.569474	0.392287	0.0883549
Cyp28a5	0.100094	0.96274	0.350292	0.327654	0.0813882	0.859984	0.359623	0.294201
CG3940	0.0428745	0.980201	0.0218394	0.949529	-0.393398	0.0515433	-0.00456152	0.987533
Marf	0.181044	0.408278	0.164476	0.325544	0.353167	0.00669249	0.269075	0.0582839
Picot	-0.139033	0.690834	0.00408503	0.988725	-0.121173	0.539138	-0.00937049	0.970052
CG42813	0.0808787	0.890027	0.119495	0.507374	0.182681	0.261966	0.112243	0.523319
Prosalpha2	-0.550161	0.00736934	-0.629645	0.00096108	-0.630133	0.00093077	-0.77827	1.36e-05
par-1	0.213416	0.384652	0.0807194	0.722063	0.16483	0.400472	0.150277	0.432453
twr	-0.167838	0.571013	-0.096134	0.650781	-0.048455	0.840133	-0.317215	0.0455415
MFS14	-0.630222	0.00556323	-0.562779	0.014577	-0.593195	0.0081784	-0.828945	4.21e-05
atl	-0.0695147	0.941157	-0.0447766	0.858282	-0.00646741	0.982735	-0.0173149	0.948526
e	-0.17826	0.852324	0.0568096	0.898761	-0.0412687	0.925165	-0.0472946	0.912048
GstO2	0.0531445	0.952476	0.120535	0.513211	0.116163	0.532243	0.108794	0.546465
mts	-0.0168319	0.991623	-0.207246	0.25362	-0.278118	0.0888963	-0.190512	0.281611
CG14259	-0.11441	0.952476	0.271008	0.484566	0.168406	0.691715	0.250614	0.509206
mRpL28	-0.152921	0.764286	-0.0742955	0.791932	0.0561593	0.847999	-0.081004	0.756364
Syt1	-0.162202	0.904478	-0.106141	0.816095	-0.114246	0.7975	0.00969515	0.983407
CG16756	0.241929	0.70373	0.528995	0.0610574	-0.0270602	0.951922	0.45199	0.120706
Rpt1	-0.555645	0.00049574	-0.554967	0.00047832	-0.629052	3.99e-05	-0.65128	1.52e-05
Mlf	0.15286	0.686671	0.177053	0.385142	0.134574	0.532089	0.355905	0.0297761
CG5065	0.139273	0.885524	0.114739	0.736657	0.164648	0.602454	0.193234	0.513467
Akap200	-0.289123	0.0404214	-0.451757	0.00011277	-0.595411	7.91e-08	-0.53324	1.62e-06
Spase25	-0.18832	0.525385	-0.0924957	0.687945	-0.157707	0.441536	-0.21349	0.255518
VhaSFD	-0.0120269	0.995396	0.0158806	0.967205	-0.12036	0.650999	0.130852	0.602686
CG45186	0.0370215	0.987148	0.0366311	0.917334	-0.024876	0.94401	0.0847316	0.766491
TotC	-0.50964	0.908123	-0.169194	0.917334	-2.14379	0.0214766	0.760912	0.524383
CG6126	0.441902	0.039047	0.675306	0.00011625	0.356336	0.0969113	0.57986	0.00132561
Chmp1	0.179023	0.55164	0.208212	0.277305	0.117191	0.586051	0.312864	0.0580143
CG30497	0.434717	0.0177418	0.0707693	0.797532	0.295096	0.136636	0.151634	0.505284
capt	-0.0449587	0.967578	-0.101158	0.616547	-0.215412	0.208026	-0.080609	0.690837
Usp8	0.595991	0.0053099	0.613973	0.00292119	0.459556	0.042681	0.706444	0.00027429
Nca	0.228568	0.421639	0.425581	0.0125403	0.229267	0.265477	0.296611	0.121242
CG31676	-0.052234	0.985554	0.164816	0.669238	0.122325	0.762827	0.216397	0.537239
pros	0.126672	0.95417	0.112595	0.833412	0.442427	0.263294	0.310565	0.45828
CASK	0.321422	0.310105	0.319658	0.212748	0.303502	0.231364	0.438264	0.0543013
Maf1	0.055162	0.950919	0.15387	0.384262	0.186913	0.264335	0.250626	0.100333
CG43324	0.0663596	0.973499	0.138438	0.70867	0.30837	0.315388	0.392869	0.174241
Reg-2	0.0372496	0.990501	-0.0126641	0.979608	0.328439	0.251013	0.0914005	0.795894
pr	-1.43804	5.06e-10	-1.24652	1.83e-07	-1.41765	9.55e-10	-1.45729	2.68e-10
Vmat	0.263623	0.669948	0.321727	0.337436	0.138101	0.729983	0.340864	0.287297
CG42456	0.30992	0.261658	0.434972	0.0317918	0.292055	0.19858	0.310245	0.163903
CG12016	0.30992	0.261658	0.434972	0.0317918	0.292055	0.19858	0.310245	0.163903
CG11425	-0.622969	0.194605	-1.03851	0.00256965	-0.604892	0.135234	-1.97028	3.16e-11
CG7888	0.148236	0.909868	0.200238	0.592976	0.335839	0.303105	0.231196	0.507269
Mapmodulin	0.0845228	0.946172	-0.19857	0.440416	0.034469	0.920416	-0.132081	0.619874
CG3887	0.15976	0.626736	0.159291	0.419076	0.0294501	0.912928	0.0633024	0.776695
CG8860	-0.423276	0.044745	-0.168376	0.502826	-0.180164	0.465654	-0.317419	0.139151
CG2493	0.362236	0.081681	0.390298	0.0362185	0.207415	0.351168	0.486595	0.00387109
sPLA2	-0.206145	0.70373	0.206601	0.477363	0.0298753	0.939078	0.275129	0.296203
CG1444	0.271496	0.294607	0.155101	0.516195	-0.130019	0.601348	0.105816	0.668775
AP-2sigma	-0.0056749	0.996045	0.117107	0.548153	-0.0380152	0.872746	0.169631	0.32373
hui	0.342559	0.526016	0.534183	0.0954992	0.438778	0.186227	0.629434	0.0337056
CG9467	0.121444	0.920193	0.261945	0.364344	0.172651	0.580617	0.238919	0.391703
Spn42Dd	0.0211156	0.995396	0.261208	0.432173	0.0963601	0.811454	0.2342	0.473535
mino	0.238077	0.482931	0.0357253	0.915825	0.157779	0.537271	0.111637	0.673648
CCHa2	-0.425185	0.349995	-0.158307	0.713793	-0.163435	0.702789	0.0377611	0.943034
beta-Spec	0.268055	0.504569	0.496692	0.0278931	0.253137	0.3527	0.465626	0.0402077
ITP	0.0735855	0.973055	0.182014	0.632772	0.273733	0.430459	0.235992	0.499152
Eip93F	0.0900386	0.969615	0.0256801	0.96717	0.173188	0.691287	0.22265	0.57975
Irk2	-0.163006	0.877303	-0.0317741	0.946167	0.0259185	0.953066	-0.116404	0.755039
Etf-QO	-0.122846	0.885153	-0.0152252	0.969284	-0.138505	0.618326	-0.0856054	0.765495
CG1674	-0.369374	0.20961	-0.0161572	0.970248	-0.420429	0.0744283	-0.369054	0.132731
Prosalpha5	-0.533357	0.00229425	-0.599774	0.00032163	-0.718369	6.19e-06	-0.923226	1.08e-09
scf	0.0700172	0.95417	0.0475802	0.877268	0.0872115	0.755785	0.107895	0.673336
whd	0.227293	0.378059	-0.0168898	0.956762	0.0925606	0.697648	0.0181962	0.94908
Gyk	0.0873459	0.935726	0.27988	0.192728	0.198775	0.387551	0.232609	0.282136
Gs1l	-0.108074	0.824725	-0.0480618	0.837815	0.0110864	0.964754	-0.0924397	0.637087
CG3091	0.46632	0.0976392	0.72254	0.00088198	0.451352	0.0745775	0.780593	0.00019487
Rpn5	-0.684861	0.00067715	-0.902128	1.41e-06	-0.96677	1.3e-07	-0.930474	4.58e-07
trol	-0.0893064	0.95417	0.00920596	0.983868	-0.18082	0.573315	-0.0217365	0.958302
lola	-0.012291	0.995396	-0.492962	0.168769	-0.232327	0.576132	-0.29839	0.431621
Surf4	-0.183903	0.592331	-0.203984	0.336197	-0.075859	0.766401	-0.23017	0.251718
tau	0.178904	0.849749	0.308266	0.33863	0.154022	0.677339	0.244645	0.450544
l(3)03670	-0.0556871	0.95417	0.118951	0.546564	-0.0249212	0.921965	0.00970799	0.969184
CG32695	0.0732812	0.977984	0.271873	0.499814	0.249041	0.538987	0.145702	0.738286
CG5455	0.434266	0.1931	0.434807	0.130352	0.161936	0.64747	0.568344	0.0269771
nAChRbeta1	-0.0079594	0.996457	-0.0794208	0.873807	0.319387	0.399632	0.182805	0.658096
CG34120	0.169111	0.833432	0.310286	0.274538	0.374765	0.150457	0.283753	0.302264
AOX1	0.203939	0.725736	0.66928	0.00157653	0.693326	0.00087152	0.492036	0.0354772
cbt	0.33667	0.0277839	0.41303	0.00225835	-0.128073	0.512733	0.376306	0.00645361
CG2781	0.339986	0.417748	0.292011	0.361828	0.702399	0.00347108	0.222803	0.494664
CG6746	0.106536	0.838326	0.0630498	0.782471	0.137517	0.478859	-0.198758	0.261822
CaMKII	0.186579	0.565401	0.285823	0.130352	0.111501	0.630445	0.262473	0.16465
alrm	0.113153	0.95015	0.405229	0.235589	0.0291283	0.95237	0.364854	0.278898
Prosbeta6	-0.529109	0.0126577	-0.538954	0.00785409	-0.623209	0.00124372	-0.866013	1.03e-06
Su(var)205	0.0590076	0.968106	-0.0591731	0.851837	-0.106592	0.705107	-0.104705	0.699197
CG17839	0.201344	0.853211	0.296497	0.434042	0.235365	0.550534	0.387575	0.263474
Ect3	0.170395	0.854648	0.305591	0.325729	0.380832	0.18628	0.394363	0.167047
GNBP3	0.330423	0.306927	0.738513	0.00020237	0.472467	0.038821	0.749231	0.00011827
CG31523	-0.128212	0.836259	-0.144464	0.544629	-0.24422	0.247134	-0.327876	0.091801
CG8498	-0.174692	0.64953	0.00670772	0.984135	-0.282941	0.155104	-0.13747	0.544926
CAP	-0.0509291	0.977073	0.130329	0.648781	0.0252972	0.94401	0.0301663	0.930802
CG10205	0.0930079	0.952127	0.457171	0.0820699	0.225049	0.467524	0.436485	0.0936683
Sesn	-0.288969	0.112153	-0.344197	0.0270139	-0.20976	0.238386	-0.311269	0.0485678
CG14439	0.0611411	0.977558	0.244651	0.445232	0.233697	0.466707	0.171145	0.603991
Vps60	0.288635	0.127717	0.288126	0.090756	0.352537	0.0242168	0.359888	0.0198048
Pink1	0.358096	0.0378344	0.386111	0.0150198	0.432295	0.00442801	0.306635	0.073643
Spn77Ba	0.060423	0.973499	0.204471	0.50384	0.315001	0.249795	0.187934	0.529668
CG5177	-0.224826	0.649475	0.429019	0.0786782	0.0138291	0.971691	-0.00766719	0.983225
CG34330	0.25213	0.373449	-0.0371162	0.906058	0.227885	0.292738	0.380139	0.041987
Syt4	0.106037	0.952162	0.228251	0.531623	0.00261018	0.996026	0.294512	0.371257
Swim	-0.554476	0.0421003	-0.417007	0.14242	-0.584781	0.0188395	-0.250831	0.406133
CG6766	-0.0134501	0.995396	0.11246	0.626591	0.231462	0.234536	0.122643	0.573417
CG10639	-0.204216	0.621508	-0.114753	0.684561	-0.166728	0.520456	-0.0407476	0.896799
CG9759	0.0752465	0.981623	0.371889	0.392908	0.447517	0.272674	0.802073	0.0202825
vkg	-0.0983323	0.939924	-0.0343793	0.929732	-0.528926	0.0151604	-0.454056	0.0466035
Pcmt	0.0746527	0.947066	0.306519	0.122625	0.198375	0.3666	0.232963	0.259909
CG4572	0.44859	0.00129591	0.456234	0.00086848	0.246247	0.146112	0.5538	1.51e-05
Rab4	0.083695	0.931579	0.181755	0.392694	0.323572	0.0705363	0.13198	0.545648
babos	-0.221509	0.627883	0.220667	0.414716	-0.00742358	0.985704	0.0410536	0.906254
Snx3	-0.0765082	0.935617	-0.0099895	0.97547	0.180303	0.362354	-0.0426421	0.863801
scyl	0.105105	0.947199	-0.206163	0.541292	-0.146884	0.683691	-0.0441172	0.915475
CG8360	-0.11003	0.906163	0.126983	0.64655	0.0485584	0.880859	-0.0273605	0.936239
CHOp24	-0.0654662	0.94714	0.145503	0.472848	-0.00356016	0.989808	0.00221018	0.991848
ras	-0.321731	0.0585027	-0.354808	0.0216503	-0.592084	8.86e-06	-0.509267	0.00016562
Hf	0.14381	0.903029	0.514878	0.0611883	0.350971	0.243887	0.405042	0.163233
Ipp	0.0841049	0.9618	0.199612	0.535567	0.212792	0.500343	0.347756	0.211644
REPTOR-BP	0.0894453	0.936822	0.175161	0.482718	0.235581	0.304383	0.197449	0.3928
Prosbeta3	-0.590089	0.0094515	-0.718196	0.00051784	-0.855261	1.36e-05	-0.849636	1.49e-05
Aps	-0.0433423	0.956421	-0.117936	0.436726	-0.0310727	0.871921	-0.013047	0.948526
CG33170	-0.178161	0.568849	0.0668704	0.783145	-0.0182462	0.947154	0.0457845	0.84947
bbc	-0.0313614	0.981623	0.0088572	0.975977	-0.0522664	0.823248	-0.0406069	0.858932
CG11073	-0.328681	0.561533	-0.126132	0.775207	-0.0530389	0.915649	-0.306529	0.382905
tacc	0.192202	0.725736	0.189567	0.504919	0.329429	0.181092	0.27857	0.272115
lwr	-0.0958755	0.908123	-0.175464	0.435934	-0.285339	0.150375	-0.221991	0.285943
Smox	0.230441	0.464628	0.137677	0.581655	0.373887	0.0496314	0.307933	0.129427
CG7272	0.0385676	0.990501	0.282889	0.332887	-0.20215	0.519528	0.0186437	0.964074
Rpt6	-0.638358	3.06e-05	-0.804711	4.74e-08	-0.830735	1.28e-08	-0.91719	1.38e-10
CG34215	0.976	3.06e-07	2.06867	5.25e-34	1.327	1.94e-13	2.35058	1.25e-44
Rab18	0.221299	0.268122	0.189171	0.274923	0.165104	0.350512	0.210453	0.194124
Mal-A5	0.0724151	0.901429	0.272312	0.0437448	0.180402	0.2381	0.322649	0.00927082
CG16926	0.609011	0.00281609	0.393282	0.096345	0.485895	0.024034	0.62817	0.00130903
CLIP-190	0.135812	0.901091	0.114367	0.747635	0.200191	0.525947	0.203896	0.505771
Ubc10	-0.0794306	0.927562	-0.0523936	0.83262	-0.0382998	0.880703	-0.109507	0.595027
Wbp2	0.199911	0.631333	0.276952	0.235216	0.258951	0.264797	0.446691	0.0226607
loqs	0.503011	0.100912	0.531646	0.0527271	0.624387	0.0137868	0.668097	0.0067593
Rab3	0.263071	0.728074	0.359207	0.326869	0.236501	0.549586	0.52166	0.108136
Tudor-SN	-0.239142	0.826095	-0.58014	0.110972	-0.46319	0.219766	-0.68653	0.0409229
CG5590	0.281757	0.0966852	0.469072	0.00027329	0.309489	0.0384424	0.40443	0.00232096
Mfe2	0.243418	0.45568	0.559846	0.00152377	0.439068	0.0219024	0.581246	0.00072555
Pur-alpha	0.0494687	0.983133	0.295314	0.32908	0.0204467	0.96017	0.144035	0.667633
Cyp9b2	-0.124417	0.885171	-0.0576886	0.862558	-0.156636	0.573315	-0.013262	0.969766
CG40178	0.426709	0.325464	0.601126	0.0545704	0.371401	0.286376	0.551426	0.0802594
NTPase	-0.0484082	0.967578	0.0270355	0.920437	-0.0975904	0.651567	-0.0388911	0.872778
CG31103	0.119099	0.942165	0.445184	0.146905	-0.0814266	0.849787	0.281495	0.385826
CG9932	-0.0107665	0.995396	0.159648	0.653767	0.0777933	0.8473	0.120675	0.737399
Men-b	-0.306777	0.291503	-0.281346	0.248188	-0.232565	0.351646	-0.277504	0.237149
CG10576	0.0382318	0.995282	-0.41988	0.439488	-0.461208	0.379544	-0.516353	0.301788
CG8417	-0.357168	0.1931	-0.0681941	0.837594	-0.00769268	0.984308	-0.13419	0.628462
CG1882	0.308185	0.0848935	0.367569	0.0170358	0.444268	0.00201094	0.329999	0.03655
CG6044	0.170644	0.873283	0.407013	0.201491	0.375751	0.234536	0.307668	0.340903
Sem1	-0.772358	2.25e-05	-0.764764	3.23e-05	-0.955837	4.38e-08	-0.888369	4.94e-07
CG1907	-0.0174921	0.995072	0.108453	0.681099	-0.147169	0.554386	-0.0313359	0.918959
Yeti	-0.508558	0.0161975	-0.461151	0.0289439	-0.536234	0.00696104	-0.479126	0.0200968
mRpS9	-0.128081	0.84022	0.0756779	0.781765	-0.128105	0.603534	-0.0716376	0.781742
Cnx99A	0.698596	2.68e-06	0.600069	0.00012641	0.638457	2.96e-05	0.620939	4.61e-05
CR43051	-0.0625281	0.987148	0.11212	0.83492	-0.31979	0.459561	-0.0121068	0.982581
Idgf5	0.437746	0.259986	0.48235	0.121399	0.527448	0.0722644	0.605299	0.0316997
CG31248	-0.173516	0.872946	-0.090085	0.838169	0.0969493	0.821298	-0.137046	0.724107
CG9917	0.135958	0.744902	0.170089	0.396065	0.0771751	0.745421	0.249535	0.163918
Prosalpha4	-0.395808	0.287277	-0.590951	0.027004	-0.682067	0.00647938	-0.759696	0.00154453
CG16978	-0.210455	0.791809	0.377536	0.228856	0.165496	0.651538	0.360901	0.23697
cact	-0.274128	0.291669	-0.468828	0.00827399	-0.330369	0.0942509	-0.458867	0.00949963
Atox1	-0.0822585	0.931074	-0.141846	0.513211	-0.300469	0.0958635	0.125764	0.551326
CG8665	0.577782	0.144318	0.10581	0.834921	0.355829	0.362181	0.11186	0.809781
ogre	0.208524	0.686671	0.195604	0.500087	-0.04152	0.913616	0.335752	0.180887
CG5023	-0.139998	0.887097	0.243279	0.411671	-0.249116	0.398924	-0.214733	0.465881
CG11151	-0.141831	0.714365	0.0469353	0.853463	0.195286	0.294955	0.00617657	0.980683
Not1	0.133318	0.721449	-0.0439075	0.856415	0.0377795	0.877021	0.0929119	0.642542
AGO1	0.177701	0.582036	-0.0951485	0.689295	-0.0265802	0.923942	0.0550658	0.819153
Reep1	-0.470567	0.0373201	-0.269647	0.288877	-0.330337	0.159937	-0.27147	0.2653
shot	0.0107417	0.995396	0.062494	0.872283	0.127038	0.711852	-0.0100847	0.980167
CG6983	0.184146	0.585011	0.33053	0.0720076	0.281735	0.136948	0.27476	0.149179
CG11147	0.400089	0.48351	0.515531	0.168769	0.179161	0.700159	0.387803	0.310266
CG8112	-0.0143366	0.995396	0.0684671	0.847573	0.13092	0.676301	0.191168	0.494664
PhKgamma	0.0213727	0.991623	0.0825067	0.742891	0.00112008	0.997325	0.0201164	0.947144
D1	0.227775	0.44395	0.0483787	0.867289	-0.171976	0.454378	-0.0349766	0.903022
CG32267	0.0211545	0.991623	0.0355369	0.90921	-0.147702	0.545381	-0.217667	0.314342
jp	-0.183256	0.851835	0.0003846	0.999765	-0.288024	0.392938	-0.154806	0.674945
CG5045	0.063907	0.949645	0.170228	0.402783	-0.0328659	0.904827	0.180119	0.348436
GstT4	-0.115202	0.93341	-0.0761654	0.842734	-0.00377208	0.992796	-0.235813	0.419056
smp-30	-0.765432	0.00014958	-0.462264	0.0528185	-0.883543	5.12e-06	-0.496276	0.0294015
CG7967	-0.0303345	0.985386	0.0174378	0.951775	0.0869295	0.704171	0.0724168	0.748742
Hlc	0.141148	0.703413	0.0806697	0.71803	-0.00175742	0.995083	-0.0116177	0.965837
Syngr	0.103768	0.947495	0.278467	0.372426	0.289448	0.343879	0.261149	0.385826
Ppn	0.0400953	0.990501	0.00646082	0.990194	-0.219197	0.557959	0.0828061	0.842743
CG14407	-0.170492	0.678049	-0.0153222	0.965213	-0.0817268	0.758311	-0.285409	0.157251
CG13928	0.421469	0.297399	0.490473	0.119315	0.562686	0.0541748	0.544417	0.0687136
msk	-0.0029268	0.998401	-0.467503	0.324193	-0.326133	0.517674	-0.596459	0.172333
Irp-1B	-0.150395	0.832037	-0.153806	0.587378	0.0111842	0.976546	-0.416428	0.0582839
CG34179	-0.0766634	0.937688	-0.0439942	0.871529	0.099055	0.674331	0.0466682	0.852919
CG14715	0.871959	5.89e-06	0.963303	3.21e-07	1.04221	1.48e-08	0.814239	2.82e-05
Prosbeta7	-0.506392	0.00337873	-0.533319	0.00140982	-0.676712	1.56e-05	-0.71642	3.2e-06
CRG	0.345615	0.351007	0.350641	0.226808	0.375247	0.175698	0.514408	0.0400454
CanA-14F	0.0316552	0.990501	0.0688785	0.8469	0.223961	0.41999	0.219704	0.411604
Sec23	-0.0503868	0.960904	0.175482	0.312271	0.079113	0.701649	-0.00482682	0.983225
Gadd34	-0.0975819	0.893758	-0.151571	0.492206	0.00752011	0.980961	-0.148306	0.485863
CG10621	-1.56078	2.22e-16	-1.51373	3.52e-15	-1.09955	3.1e-08	-0.91526	8.41e-06
CG6767	0.213503	0.608232	-0.275615	0.267558	-0.0189868	0.955187	-0.0729601	0.80502
CG6421	0.165507	0.868019	0.461718	0.109939	0.380603	0.202427	0.592028	0.0227033
CG9689	0.895269	0.00026295	0.735709	0.00458988	1.11916	8.89e-07	1.11746	9.88e-07
Galphao	0.108412	0.92881	0.0247714	0.948708	0.271318	0.28205	0.294029	0.231675
CG11791	-0.0799968	0.94667	0.207986	0.378696	0.106197	0.695831	0.0368883	0.903802
CG1358	0.293349	0.373449	0.29433	0.245912	0.346502	0.140904	0.118618	0.685594
cer	0.0703249	0.956078	0.0873104	0.755889	-0.0725561	0.805093	-0.180574	0.443563
Cct1	0.236694	0.526804	0.22718	0.367181	0.201875	0.431358	-0.02446	0.946205
mod(mdg4)	-0.153603	0.855232	-0.492259	0.0408218	-0.260365	0.35679	-0.476143	0.0463592
Cpr72Ec	-1.06335	2.67e-06	-0.831998	0.00056028	-0.810911	0.00080595	-0.613897	0.0204026
CG11444	-0.224981	0.733679	-0.166545	0.641415	-0.2669	0.40841	-0.27409	0.374051
Sh	0.023189	0.995396	0.0537688	0.922666	0.330123	0.394584	0.212875	0.604498
Rpn13	-0.554484	1.93e-05	-0.763453	7.43e-10	-0.704783	2.12e-08	-0.649584	2.56e-07
Fkbp14	-0.136209	0.754127	0.0488353	0.851837	-0.0147418	0.956414	-0.333502	0.0505343
Dip-B	-0.497632	0.284284	-0.956781	0.00160175	-0.985043	0.0009701	-0.859316	0.00565267
CG17574	0.241507	0.416043	-0.356108	0.0774175	0.0814121	0.765338	-0.266792	0.207392
CG10311	-0.0747836	0.966284	0.00828573	0.984683	-0.0661281	0.857635	0.119252	0.711425
CG18343	1.16061	9.19e-15	0.916799	6.12e-09	1.21859	4.89e-16	1.02524	2.13e-11
CG9119	-0.692772	0.0250715	-0.657468	0.0289738	-0.547229	0.0796838	-0.594485	0.0530766
robl	0.208796	0.279489	0.370471	0.00393816	0.184963	0.255731	0.194686	0.21387
Idgf1	0.258441	0.514056	0.540594	0.0105109	0.439367	0.0515433	0.542282	0.00939761
KdelR	0.101893	0.849299	-0.0241528	0.927549	0.0731867	0.741986	-0.0696638	0.743527
Gat	0.172772	0.869308	0.388784	0.229719	0.0897672	0.834419	0.241634	0.480703
AnxB10	0.0939567	0.949645	0.35691	0.194379	0.131592	0.697616	0.295371	0.287297
Syn	0.104875	0.952476	0.306534	0.371519	0.508816	0.0815667	0.280944	0.397244
ltl	0.0403992	0.990501	-0.0002576	0.999946	0.0419208	0.925165	0.059143	0.890022
nwk	0.221802	0.809004	0.25213	0.50738	0.27226	0.464493	0.44996	0.170289
UbcE2H	-0.247594	0.754127	-0.76171	0.00765417	-0.61527	0.0423262	-0.602599	0.0492761
CG11077	0.25577	0.378059	0.479755	0.00713173	0.548817	0.00124061	0.348271	0.0794416
Rpn10	-0.964915	5.53e-10	-0.961351	9.08e-10	-1.06901	6.71e-12	-1.00247	9.75e-11
CG7997	0.0746232	0.972504	0.150477	0.697444	0.228276	0.516164	0.166009	0.643859
wat	0.32772	0.265776	0.469546	0.0282309	0.652167	0.00056301	0.592189	0.00207619
CG14141	0.115674	0.94714	0.413543	0.202246	0.139177	0.732827	0.330648	0.309904
Rpt3	-0.836876	3.63e-06	-0.935105	1.54e-07	-1.03831	2.51e-09	-1.23739	3.52e-13
Indy	0.202456	0.284284	0.206414	0.181782	0.0324874	0.883756	-0.0693781	0.712523
CG17776	-0.201477	0.516783	-0.0235591	0.938024	0.067603	0.793783	-0.118717	0.595428
alphaTub84D	-0.0920331	0.904024	0.169985	0.413427	0.071689	0.773556	0.163322	0.413744
CkIIalpha	0.00729964	0.996457	-0.0750927	0.842004	-0.118813	0.730544	-0.218144	0.456221
CG4538	0.06228	0.949645	0.00816725	0.979608	-0.0823615	0.72479	0.127821	0.525725
CG3308	0.21708	0.65044	0.0773669	0.822955	0.524787	0.014533	0.294585	0.247432
Tim8	-0.0912156	0.897995	0.0635949	0.793447	-0.0258055	0.923942	-0.0420752	0.864781
hoe1	-0.039737	0.987282	0.133084	0.666611	-0.126963	0.685752	0.0301796	0.936085
Lsd-2	-0.153061	0.859781	-0.36658	0.176426	-0.241879	0.408393	-0.274104	0.318719
GILT2	0.128791	0.879254	0.374078	0.103648	-0.193901	0.473382	0.286884	0.232315
CG9328	0.196126	0.774679	0.289717	0.327207	0.162327	0.621548	0.126202	0.706138
emc	0.197341	0.671613	0.227175	0.373258	0.231089	0.359217	0.268978	0.259654
Rab10	-0.158708	0.513864	-0.20116	0.202659	-0.132314	0.442154	-0.133742	0.408421
Rpn11	-1.02959	3.66e-07	-1.04542	2.63e-07	-1.18312	2.2e-09	-1.40496	3.75e-13
CG32278	0.163819	0.741525	0.421903	0.0298615	0.490191	0.0070932	0.275908	0.205095
DnaJ-1	0.748092	0.00011554	0.626281	0.00219072	0.197109	0.491698	0.654445	0.00099461
CG31777	-0.254307	0.79892	-0.0660028	0.905703	-0.127714	0.797054	-0.153475	0.738678
l(2)k12914	0.0454554	0.967578	0.0881862	0.672252	0.138015	0.467524	0.0774172	0.703684
Vamp7	-0.0502782	0.963951	0.0378695	0.878897	0.208508	0.2381	0.128352	0.502934
AOX3	0.369643	0.0275668	0.490535	0.00067224	0.267212	0.134696	0.576487	2.19e-05
DptB	-0.900685	0.702757	0.379872	0.799656	1.56487	0.147816	0.496061	0.715391
cwo	-0.0778139	0.956822	-0.197222	0.47701	-0.0237317	0.948222	-0.388597	0.0939063
Prosalpha7	-0.55722	0.0116263	-0.697234	0.00045022	-0.709079	0.00031684	-0.923269	5.83e-07
Zw	-0.50859	0.132961	-0.521267	0.0831611	-0.514362	0.0785183	-0.579044	0.0406624
PAPLA1	0.0770113	0.928963	-0.032664	0.900502	0.100586	0.632308	-0.0329036	0.893347
gammaSnap1	0.0139216	0.995396	0.234461	0.394122	0.183446	0.52324	0.204292	0.452366
pum	-0.0118825	0.995396	-0.222871	0.27055	0.0766218	0.756891	0.103477	0.637122
CG42492	0.00306034	0.998401	0.154134	0.748853	0.107912	0.832308	-0.0191088	0.972418
CG14526	-0.0218213	0.995396	0.0972098	0.832563	-0.283826	0.441355	0.103007	0.805347
CG33307	0.00561673	0.996457	0.231577	0.49357	0.481299	0.0796069	0.355018	0.234521
Vinc	-0.0073679	0.995396	0.0162925	0.952986	0.0622791	0.786242	0.144274	0.431621
CG8993	-0.712976	5.68e-05	-0.419166	0.0474032	-0.387472	0.0680538	-0.582013	0.00162005
l(1)G0136	-0.101893	0.897995	0.0571487	0.842076	0.147715	0.531055	0.0413671	0.884849
CG3530	0.0729142	0.967578	0.0873731	0.810566	0.136314	0.682409	0.272733	0.321578
poe	0.395412	0.0788643	0.32756	0.141216	0.366344	0.0789911	0.393776	0.0542478
CG7296	-0.250206	0.682948	0.199565	0.573152	0.0719012	0.863512	0.429297	0.141923
Nlp	0.0190131	0.996457	-0.715457	0.317899	-0.652486	0.361559	-0.660824	0.340674
CG45076	-0.416532	0.0543435	0.032315	0.924693	-0.378591	0.0673884	-0.241362	0.291726
CG5254	-1.48395	5.89e-10	-1.31446	1.03e-07	-1.30859	8.46e-08	-1.43395	2.71e-09
slo	0.246771	0.731047	0.267027	0.461254	0.396328	0.223094	0.520829	0.083754
l(1)G0196	-0.0509578	0.967578	-0.0597629	0.811764	0.151422	0.46116	0.141242	0.479777
CG8818	0.158919	0.654114	0.326394	0.0572078	0.387439	0.014681	0.342699	0.0369488
glo	-0.0276281	0.990501	0.0117683	0.972966	0.174361	0.43696	0.096525	0.692025
tral	-0.0826602	0.984162	-0.89046	0.0472892	-0.702589	0.135353	-0.69919	0.141108
CG8306	0.369227	0.409619	0.490966	0.110099	0.358797	0.270843	0.605767	0.0300233
CG9498	-0.58248	0.00387643	-0.375586	0.103865	-0.285712	0.241322	-0.985843	1.46e-08
ChAT	0.392179	0.445021	0.512153	0.139179	0.489914	0.14957	0.622203	0.0498523
CG6340	-0.0338458	0.985398	-0.0541191	0.850717	0.149675	0.51963	-0.00908746	0.975973
Eip71CD	-0.491601	0.0324156	-0.290927	0.260024	-0.589331	0.00398227	-0.458371	0.0372231
Rel	-0.0465474	0.972504	-0.0713951	0.786109	0.166104	0.447326	-0.0150329	0.959722
CG17765	0.0604364	0.958625	-0.0089361	0.979608	0.106445	0.649065	0.0459804	0.858936
Opa1	-0.103737	0.851172	0.0324482	0.900713	-0.0024726	0.992775	0.0228491	0.929292
Timp	-0.062183	0.977984	-0.0018866	0.996761	0.111431	0.775868	0.0536613	0.897092
ens	-0.0519985	0.963951	-0.29892	0.0861715	-0.126766	0.547332	-0.231093	0.200921
Ric	0.337914	0.258806	0.309037	0.224728	0.430281	0.0539822	0.388714	0.0931995
Rbp1-like	0.118365	0.944249	0.101151	0.814423	0.457663	0.132065	0.187087	0.605761
CG10737	0.0182831	0.995396	0.0194746	0.961996	0.187794	0.490706	0.148077	0.592224
Ubqn	0.0854595	0.935726	-0.0166814	0.962494	0.00469562	0.98866	0.0507917	0.85373
CG6415	-0.355825	0.351007	-0.222877	0.497785	0.214656	0.511003	-0.259258	0.392274
Rpn9	-1.19496	1.87e-12	-1.39792	1.13e-16	-1.36317	8.19e-16	-1.44935	4.86e-18
rogdi	0.0937668	0.936822	0.117298	0.683275	0.20734	0.410181	0.175811	0.486372
scaf	0.12486	0.944008	0.358769	0.304016	0.169012	0.67716	0.407991	0.213946
Spase22-23	-0.0682079	0.9351	0.0830938	0.685068	0.0271565	0.912928	0.102099	0.585729
jim	0.129038	0.942483	-0.0417559	0.937043	0.555609	0.0721618	0.33454	0.335792
CG2004	0.357868	0.0198447	0.411028	0.00339041	0.411416	0.00350405	0.231228	0.171203
Nipsnap	-0.114157	0.861402	-0.0117108	0.972882	-0.195225	0.372578	-0.00523562	0.984786
CG3036	-0.100566	0.935726	0.113798	0.708902	0.242921	0.347087	0.00669939	0.984057
CG4598	-0.144354	0.704113	0.0533636	0.831037	-0.0448984	0.858975	-0.0355128	0.887993
cora	0.12253	0.936822	0.202078	0.567639	0.338135	0.273847	0.310721	0.314102
cib	-0.311745	0.228356	-0.528719	0.00375448	-0.730123	1.26e-05	-0.405668	0.0394875
CG11155	0.218397	0.81119	0.284531	0.437177	0.282702	0.438141	0.199882	0.59736
tsl	-0.235793	0.760726	-0.144048	0.726324	-0.252649	0.490828	-0.228618	0.528699
Gbp	-0.236237	0.670521	0.0588947	0.88381	0.0436741	0.916764	-0.105204	0.760302
mRpS7	-0.110678	0.920193	-0.0452783	0.90026	0.157038	0.580329	-0.233894	0.354417
CG30172	0.099374	0.961416	0.3371	0.332689	0.382477	0.246831	0.212914	0.561668
Cul1	0.0373013	0.987917	-0.242335	0.363788	-0.207685	0.445136	-0.177308	0.513467
Hml	0.217586	0.822374	0.196704	0.627259	0.0101146	0.985704	0.502221	0.117709
CG13067	-1.84824	2.68e-13	-0.889639	0.00267999	-1.3915	1.15e-07	-0.931321	0.0012453
Syx7	0.0275582	0.990501	0.087054	0.779943	0.127542	0.656259	0.0718628	0.810837
CG13369	-0.0859387	0.949645	0.0473849	0.895432	0.097388	0.757761	-0.0401468	0.907417
bsk	0.162513	0.885153	0.397936	0.205147	0.295867	0.371133	0.25452	0.441672
Ank	0.312007	0.325138	0.179132	0.530819	0.248168	0.348596	0.358571	0.132731
CG4409	0.253298	0.794086	0.557378	0.12087	0.127144	0.796263	0.799566	0.0099691
Ect4	0.107533	0.941157	0.107281	0.766289	0.269192	0.364992	0.375205	0.167241
milt	-0.0485615	0.972504	-0.145601	0.544322	-0.164512	0.480349	-0.124353	0.599667
CG13751	-0.264344	0.41658	0.115103	0.684651	0.288056	0.205282	0.0767448	0.786576
CG14509	0.140529	0.931076	0.271784	0.452139	0.272677	0.445136	0.380464	0.243457
Rap1	0.0749143	0.941157	-0.102926	0.667784	-0.0387852	0.890673	-0.0479094	0.851006
qtc	0.145969	0.897995	0.190504	0.581138	0.261774	0.411527	0.130375	0.714189
Sply	-0.127055	0.8834	-0.108942	0.71803	-0.253048	0.317307	-0.250478	0.309904
se	-1.98768	4.28e-13	-1.72906	7.55e-10	-1.86948	1.5e-11	-1.90692	4.73e-12
Spn42Da	-0.138743	0.828493	0.21254	0.366947	0.0533737	0.859984	0.237234	0.285943
CG5482	0.206937	0.464493	0.190279	0.353893	0.0251616	0.92997	0.11948	0.581298
RpL7-like	-0.0740848	0.948725	-0.0033843	0.9923	-0.168191	0.477296	-0.173122	0.443539
CG34164	-0.0740848	0.948725	-0.0033843	0.9923	-0.168191	0.477296	-0.173122	0.443539
Inx3	-0.0336856	0.990501	0.114184	0.753211	-0.0565611	0.889524	-0.015185	0.971033
CG17493	0.162616	0.769333	0.187456	0.464339	0.012023	0.972739	0.217281	0.356462
Diap2	-0.177665	0.553775	-0.235714	0.203536	0.0645036	0.786237	-0.0272314	0.915537
Scp1	0.719244	0.885844	0.479623	0.794065	-1.02999	0.512489	-1.35253	0.346282
Odc1	0.155877	0.909868	0.310032	0.389945	0.223141	0.562925	0.575755	0.0551725
CG11000	0.26022	0.651015	0.273814	0.409388	0.447963	0.118639	0.416235	0.158814
CG11842	0.226091	0.857044	0.543399	0.162914	0.644405	0.0707141	0.45714	0.244924
PI4KIIIalpha	0.458325	0.00394902	0.639829	6.1e-06	0.489066	0.0014075	0.610838	1.49e-05
Lst	-0.703811	0.00347947	-0.921422	2.98e-05	-0.137654	0.69902	-0.948603	1.17e-05
CG42540	0.173799	0.885524	0.1505	0.719165	0.247503	0.515205	0.363954	0.285943
Sp7	-0.0110919	0.995396	0.290512	0.31346	0.218239	0.470999	0.0292851	0.944491
CG42542	0.0666497	0.932826	0.068126	0.736595	0.128899	0.470948	0.0468792	0.816431
tmod	-1.23475	2.95e-08	-1.1854	1.55e-07	-1.34249	1.04e-09	-1.14073	4.33e-07
CG33494	0.177309	0.862315	0.648213	0.0173595	0.181057	0.630445	0.424236	0.170356
crq	0.101145	0.844442	0.154634	0.397014	0.0498244	0.829188	0.00331914	0.987797
Mlc-c	0.00647552	0.995396	-0.0210914	0.94079	-0.168558	0.40523	-0.189626	0.31525
CG9372	0.106113	0.947495	0.515812	0.0581558	0.275524	0.386957	0.314052	0.29733
Pka-R1	-0.371758	0.134534	-0.282759	0.239618	-0.464554	0.0228112	-0.301701	0.187689
CG11699	-0.148889	0.625944	-0.0730949	0.728818	-0.0963735	0.631021	-0.108357	0.564579
CG42489	0.333504	0.507563	0.692405	0.0104261	0.714032	0.00702596	0.70934	0.00734038
CG43427	0.0367102	0.987148	0.0599875	0.853463	0.170463	0.518203	0.159048	0.536526
CG2698	0.16878	0.744971	0.315507	0.165478	0.383414	0.0653273	0.307151	0.168138
CG7778	-0.0179298	0.995396	0.147549	0.700769	0.339945	0.279909	0.218181	0.521974
CG10465	-0.0335	0.987148	-0.192779	0.409999	-0.0180801	0.953905	-0.21728	0.318719
CG14757	0.28214	0.125171	0.337074	0.029373	0.405676	0.00481628	0.324001	0.0354222
CG4302	0.138399	0.893438	0.388893	0.151098	0.0348042	0.932027	0.153215	0.628462
CG4365	-0.0809921	0.950025	-0.0854044	0.786063	0.0178119	0.958852	-0.131935	0.630014
flw	0.170329	0.754127	0.265604	0.279274	0.200079	0.438683	0.341945	0.124976
CG11388	0.223985	0.760726	0.313363	0.345711	0.557517	0.0430149	0.327436	0.300665
uzip	0.23987	0.764535	0.322439	0.372033	0.107321	0.811022	0.358934	0.292991
CG14688	-0.723132	0.00039531	-0.589876	0.00623948	-0.464695	0.0446045	-0.595166	0.00513941
DppIII	-0.173308	0.897995	-0.412922	0.264865	-0.555463	0.0925008	-0.655647	0.0369718
Sxl	-0.0147695	0.995396	-0.192072	0.511458	0.162937	0.585557	0.0502075	0.886439
tud	0.162619	0.858791	0.0164883	0.972861	0.0262007	0.950344	0.0595886	0.877869
CG16743	0.851464	4.82e-05	0.824495	0.00010535	1.1907	7.1e-10	0.590406	0.0120351
Gfat1	-0.505344	0.0843629	-0.0148913	0.975977	-0.507592	0.0539999	-0.0839146	0.819153
TSG101	0.0267047	0.987148	0.286829	0.0667303	0.255231	0.111326	0.0719206	0.727021
TpnC41C	-0.567559	0.226981	0.242846	0.60703	-0.81609	0.018215	-0.624707	0.0975453
UBL3	0.172393	0.725736	0.166656	0.516856	0.0473867	0.88181	0.239122	0.296282
Cadps	0.103812	0.956293	0.0779796	0.863963	0.0993839	0.819617	0.176309	0.636832
CG11306	-0.139686	0.798803	0.184008	0.411671	0.0682138	0.804231	0.0842576	0.737332
CG9153	0.219639	0.635779	0.323796	0.202968	0.369341	0.120442	0.401713	0.0843173
CG31689	0.21002	0.64163	0.119292	0.693027	0.12088	0.686032	0.219577	0.381489
dysc	0.686319	0.114245	0.4755	0.278511	0.481888	0.255731	0.688626	0.0746855
Dlc90F	0.0005966	0.9997	0.0454697	0.872777	0.0507942	0.85434	0.00209875	0.992683
Lsp1beta	-0.485901	0.772095	-1.71081	0.00204532	-1.29305	0.0314907	-1.85305	0.00052503
TM9SF2	0.154824	0.636296	0.113988	0.586961	-0.00762645	0.979223	0.0524563	0.816135
SRPK	0.0916463	0.804834	-0.140738	0.35335	0.0572201	0.754337	-0.0176568	0.930802
Sgt	-0.0032779	0.9965	0.107835	0.637304	0.0522958	0.841545	0.0475642	0.847909
Amun	0.0580656	0.952872	-0.0867792	0.697804	-0.0578938	0.810761	-0.117367	0.559144
CG17065	-0.0531724	0.977558	0.0277348	0.943179	0.227098	0.402771	0.112178	0.711425
CG10082	0.0288405	0.992019	-0.0875207	0.839491	0.0672894	0.877021	-0.016195	0.971899
CG44247	0.705273	0.0237369	0.832722	0.00285073	0.869216	0.00146401	0.819818	0.00307265
ClC-a	0.132466	0.859781	0.200243	0.435964	0.170784	0.51963	0.145998	0.580229
CG2246	0.0636722	0.952127	0.0158767	0.960321	0.174453	0.397734	0.00674308	0.980413
PRL-1	0.306928	0.417748	0.250211	0.391447	0.0272984	0.946252	0.187908	0.528772
Hsc70Cb	0.134824	0.862315	-0.165549	0.557728	-0.0872116	0.784219	0.0377488	0.911932
CG31075	-0.293425	0.456216	-0.0928223	0.791925	-0.497058	0.037512	-0.0346455	0.929174
sws	-0.207502	0.310619	-0.14063	0.43574	0.0257903	0.915417	-0.264707	0.0820623
Ddc	0.00182905	0.998401	0.12776	0.738096	0.502726	0.0656737	0.317819	0.299279
Hydr1	0.35493	0.0819733	0.416794	0.0184758	0.0458532	0.874412	0.473633	0.00427025
CG3702	0.0214141	0.991623	0.029483	0.932359	-0.0559286	0.856122	-0.158742	0.524383
PIP82	0.641176	0.0631751	0.845833	0.00340735	0.720056	0.0174694	0.680528	0.0279023
EfTuM	-0.0638622	0.963951	-0.0525795	0.866014	-0.174666	0.48244	0.0271263	0.933493
eIF-2alpha	-0.0549782	0.977142	-0.0216426	0.959361	-0.177379	0.55012	-0.13978	0.637882
dj-1beta	0.110578	0.84022	0.207404	0.274538	-0.0654825	0.786305	0.234183	0.18566
CG13877	0.293161	0.457054	0.436481	0.0837508	0.226165	0.443239	0.326601	0.219381
Txl	-0.572349	0.0005332	-0.605608	0.00019857	-0.614896	0.00014332	-0.824665	4.85e-08
CG8012	-0.284847	0.575635	0.0181615	0.971028	-0.422426	0.146318	-0.150243	0.671359
CG9691	0.60814	0.0439602	0.935628	0.00013382	1.32365	2.94e-09	1.04505	8.76e-06
tko	-0.140725	0.834477	-0.260036	0.275809	-0.171535	0.502862	-0.359307	0.0916325
CG31038	0.119846	0.939924	0.33281	0.303588	0.474051	0.0975051	0.315114	0.313749
CG7611	-0.285088	0.144628	-0.341628	0.0373931	-0.310286	0.064514	-0.3453	0.030994
Catsup	0.00936046	0.995396	-0.0090452	0.979608	0.0266813	0.927443	-0.11829	0.603448
janA	0.0276137	0.991215	-0.160358	0.592597	-0.0282772	0.940967	-0.313748	0.21376
endos	-0.0446826	0.987876	-0.31994	0.301949	-0.262212	0.410319	-0.288134	0.339977
Pep	0.348121	0.470008	-0.060864	0.89855	0.0858409	0.84612	0.0855221	0.836979
CG8547	0.0214016	0.995265	0.264487	0.366273	0.236813	0.425232	0.254647	0.362912
CG31030	-0.245381	0.688195	-0.0615327	0.887643	-0.112668	0.773094	0.0363002	0.935223
Obp57d	0.0909964	0.952127	0.238678	0.424021	0.254712	0.384306	0.198977	0.506518
DCP2	0.176936	0.647914	0.0855372	0.744933	0.139026	0.563871	0.1385	0.54686
DNaseII	-0.261866	0.72879	0.14437	0.738748	-0.0600485	0.904289	0.0394295	0.939162
CG2076	0.143597	0.656951	0.151986	0.411991	0.231729	0.162228	0.103946	0.590437
CG9947	0.0750811	0.941157	0.133392	0.555349	0.161434	0.45578	0.194125	0.328655
CanB2	-0.207039	0.691111	-0.325504	0.213271	-0.227478	0.413549	-0.357157	0.151785
ALiX	0.903481	2.06e-06	0.888108	3.92e-06	1.03682	1.75e-08	1.00436	5.83e-08
cry	0.549403	0.0737375	0.660207	0.0124466	0.593587	0.0287994	0.661463	0.011429
Fie	-0.0093161	0.996457	0.124316	0.765758	0.0552487	0.906925	0.0935043	0.819347
Tpr2	-0.0692461	0.932826	-0.12097	0.522309	-0.3551	0.0142755	-0.191436	0.253888
Unr	0.411897	0.1755	0.0297584	0.943938	0.305626	0.274279	0.37844	0.153984
Rpt4	-0.854975	2.06e-06	-0.884955	8.84e-07	-1.01287	7.81e-09	-0.893884	5.17e-07
Rpn3	-0.883004	1.22e-08	-1.0116	4.28e-11	-1.03624	1.5e-11	-1.05651	3.26e-12
fwe	0.045996	0.975946	0.100455	0.703933	0.0992067	0.708178	0.00853579	0.97793
CG14817	-0.0087462	0.995396	0.201547	0.246518	0.12283	0.523939	0.0880248	0.654081
CR44832	0.286705	0.64163	0.339046	0.334988	0.443516	0.166608	0.580023	0.050098
CG14777	-0.461906	0.100261	-0.242487	0.416842	-0.129073	0.703052	-0.293457	0.292312
antdh	0.916547	0.000166	1.2322	4.5e-08	1.41759	7.62e-11	1.17454	1.97e-07
Past1	-0.194752	0.685849	-0.120913	0.682155	-0.189702	0.477919	-0.14222	0.601057
eRF1	-0.0768128	0.962978	-0.13981	0.65892	-0.235363	0.407085	-0.144344	0.629678
ytr	-0.165621	0.626716	-0.238967	0.211279	-0.146836	0.485639	-0.15583	0.430847
NKAIN	0.0874347	0.932826	-0.016266	0.9629	0.0339047	0.912928	-0.114884	0.633349
Faf2	0.20611	0.343103	0.0468722	0.842042	0.0465933	0.841678	0.0783389	0.698841
CG9577	-0.192263	0.727699	-0.0427004	0.908175	-0.13327	0.661958	-0.0257865	0.946434
Rad23	-0.419836	0.0711117	-0.524585	0.00835965	-0.616214	0.00113	-0.742284	3.09e-05
CG42846	0.33042	0.526016	0.423128	0.198723	0.253806	0.485168	0.441224	0.164112
CG32264	0.195212	0.51051	0.133105	0.543348	0.117567	0.601565	0.214029	0.262281
CG15715	-0.120266	0.81799	-0.163645	0.424021	-0.180012	0.370964	-0.314448	0.0680369
CG6805	0.233732	0.632737	0.489257	0.0403958	0.160903	0.608872	0.236947	0.392804
CG17454	-0.082073	0.912796	0.0294764	0.910768	0.0779176	0.731689	-0.0713871	0.743527
CG4972	0.517113	0.0002994	0.360537	0.0278046	0.512223	0.00037438	0.310071	0.0690075
Rbp2	0.21423	0.690211	-0.172021	0.582325	-0.0911728	0.796375	0.151524	0.616536
Arf51F	0.0847909	0.909868	0.0548957	0.825085	-0.279299	0.11688	0.0246346	0.925506
mbf1	0.083838	0.932826	-0.0524841	0.852685	-0.0426889	0.881178	-0.0147557	0.960927
CG15784	0.176039	0.873563	-0.149804	0.713475	0.0189625	0.96922	0.051264	0.911207
CG34117	-0.0926328	0.892947	-0.0183212	0.949063	-0.141742	0.499651	-0.144072	0.47002
ade2	-0.0245235	0.990501	0.0143813	0.964664	0.0675845	0.788388	0.0413306	0.872874
KFase	-0.234348	0.846768	-0.0315409	0.96189	0.0833266	0.877725	-0.0977209	0.847574
mRpL42	-0.0816698	0.938424	0.00618434	0.985089	0.0100093	0.975442	-0.177577	0.416951
qvr	0.072551	0.979452	0.166888	0.709951	0.263656	0.517006	0.23311	0.563467
CG8177	0.231995	0.547603	-0.0122525	0.975971	0.116434	0.688094	0.245502	0.302437
CG32000	0.169137	0.726496	0.230086	0.328824	0.271205	0.223933	0.267165	0.225055
Mipp1	-0.0085572	0.995396	0.133059	0.628958	0.248284	0.292738	0.0799979	0.778897
cac	0.260819	0.809783	0.102384	0.853463	0.607201	0.0995896	0.602201	0.105607
Usp7	0.304401	0.174252	0.253309	0.222315	0.33475	0.0717726	0.225967	0.269984
CG10470	-0.342948	0.0935214	-0.170614	0.442239	-0.175164	0.427547	-0.393762	0.0254757
kraken	0.215686	0.460877	0.225219	0.279274	0.370131	0.0348015	0.123725	0.582901
eas	-0.110437	0.918858	-0.0462451	0.896573	-0.338356	0.154443	0.0051811	0.987035
CG8216	0.229309	0.764286	0.313998	0.362679	0.461738	0.130198	0.483195	0.109002
CG44014	-0.145307	0.822374	0.120081	0.661828	-0.0614564	0.843202	0.147063	0.559789
OstStt3	-0.0161422	0.995396	0.0573813	0.857873	0.0815238	0.788259	-0.0209165	0.951938
Cct5	0.0531581	0.991623	-0.584321	0.303588	-0.462531	0.43073	-0.637827	0.236053
stv	0.0360854	0.990501	0.213673	0.526412	0.435784	0.11817	0.204952	0.530656
CG42748	0.190032	0.623594	-0.0009853	0.997818	-0.0362554	0.907955	0.12612	0.603991
Eps-15	0.040121	0.987148	0.161604	0.591348	0.29281	0.257572	0.227379	0.389994
eIF3-S10	0.0615723	0.94714	0.0380189	0.875431	-0.117823	0.559926	0.00240891	0.990635
TfIIA-S	0.099214	0.849166	0.0620945	0.778829	0.218265	0.193253	0.05319	0.800018
Tig	-0.40908	0.477312	0.0699642	0.900713	-0.503232	0.180982	-0.047275	0.932606
para	0.241042	0.807093	0.128938	0.788713	0.46137	0.200864	0.442475	0.220964
CG3760	-0.285164	0.638452	-0.579155	0.0555493	-0.378591	0.255459	-0.525124	0.0855453
mRpL12	-0.29648	0.531123	-0.511976	0.0611883	-0.47608	0.0802492	-0.48192	0.0776167
pyd3	-0.30305	0.409619	-0.223322	0.440819	-0.414499	0.0925008	-0.36984	0.145593
eIF-2gamma	-0.0799737	0.967578	-0.0862592	0.834604	-0.474486	0.0925008	-0.408144	0.165762
MAPk-Ak2	0.182497	0.415711	-0.0057127	0.983259	0.0529952	0.806749	0.119024	0.498759
mlt	0.323128	0.261658	0.203453	0.441333	0.324776	0.161422	0.390741	0.0756265
Npl4	0.0042464	0.997663	-0.229959	0.564531	-0.0837201	0.858472	-0.319789	0.366802
alphaCOP	0.00430424	0.996457	0.037169	0.905703	-0.0539426	0.852968	-0.15392	0.508915
Cdk5alpha	0.361438	0.41658	0.351291	0.290807	0.389306	0.217968	0.443305	0.145329
MP1	0.128828	0.931074	0.24216	0.465605	0.686885	0.00438758	0.274108	0.371264
CG5021	-0.0850363	0.901314	-0.109643	0.598967	0.185554	0.304738	0.0735766	0.728795
obst-E	0.0591821	0.979452	0.146853	0.690761	0.409751	0.150375	0.181178	0.591315
Rsf1	0.259526	0.409028	0.326555	0.138627	0.319683	0.139411	0.27845	0.211644
alpha-Man-Ia	0.0300949	0.991623	-0.0435742	0.924693	0.18302	0.602552	0.0298629	0.947921
CG12576	-0.299135	0.0746046	-0.222499	0.195694	-0.10626	0.597384	-0.279096	0.0762263
CG4658	0.301811	0.174634	0.148028	0.518362	0.124893	0.600079	0.179277	0.391703
Alg-2	0.0485811	0.969267	0.175591	0.39364	0.0357737	0.896942	0.0488664	0.842743
CG7382	0.186944	0.657554	0.333225	0.117962	0.493651	0.00675932	0.337653	0.102557
CG7016	0.0626476	0.973059	0.245564	0.411934	0.365897	0.171744	0.312697	0.258384
CG6290	0.282893	0.741525	0.549149	0.140756	0.758859	0.019478	0.578016	0.106121
sls	-0.196258	0.783124	-0.18623	0.573152	-0.116129	0.74967	-0.171766	0.594891
l(3)01239	-0.183768	0.859766	-0.229156	0.534885	0.289579	0.400472	-0.379398	0.24048
CG10939	-0.159976	0.770962	-0.162837	0.52981	-0.0525129	0.866777	-0.209459	0.370657
CG5009	0.137426	0.819118	0.259851	0.234928	0.0907935	0.740023	0.223973	0.300634
B52	-0.0695659	0.973055	-0.524217	0.0627885	-0.462327	0.106017	-0.471558	0.0984455
CG42668	-0.0701169	0.965025	-0.0879665	0.788067	0.143663	0.622159	-0.157387	0.5746
CG1598	-0.205338	0.503429	0.00462926	0.988725	-0.110029	0.640015	-0.207867	0.299314
Rpb12	0.0677612	0.95417	-0.0515853	0.860947	0.0318398	0.919891	-0.0904916	0.724107
CG31522	0.0580465	0.977558	-0.0157866	0.9731	-0.151905	0.64723	-0.0294388	0.944491
CG7766	-0.0151112	0.995072	-0.164287	0.407943	0.0578095	0.811454	-0.0805419	0.711425
Fit1	-0.182128	0.650313	-0.0205438	0.950541	-0.270043	0.208552	-0.28231	0.17749
Unc-76	0.114386	0.939924	-0.0095063	0.984275	0.230954	0.480349	0.137546	0.697324
Gint3	0.077733	0.947646	0.147192	0.560733	0.0201285	0.950344	0.194475	0.390077
Vps24	-0.183633	0.70373	-0.188129	0.471262	0.204906	0.413549	0.0923729	0.744414
Spn27A	-0.0698378	0.967578	0.138876	0.663766	0.336772	0.193524	0.359552	0.156501
Pxn	0.242057	0.624094	0.269584	0.354489	0.240374	0.415104	0.33357	0.214697
CG5938	-0.0410728	0.981623	-0.0759656	0.801117	-0.0165431	0.959665	-0.0240511	0.944527
Prosalpha6	-0.356739	0.245099	-0.301565	0.2622	-0.420772	0.0768605	-0.629304	0.00245754
Ubc7	0.236852	0.415711	0.234649	0.280662	0.524384	0.0013949	0.195609	0.359079
DnaJ-H	-0.118097	0.862235	-0.162459	0.498796	-0.147611	0.546461	-0.0723064	0.78193
CG13360	0.117768	0.937688	0.601906	0.0177227	0.0982651	0.802638	0.463107	0.0921526
l(1)G0320	-0.242697	0.562282	-0.339039	0.179325	-0.284585	0.269683	-0.447224	0.0485248
Cyp6a17	1.28386	9.72e-12	1.10578	1.63e-08	1.20623	3.3e-10	0.754419	0.00040616
CG3829	-0.240649	0.651159	-0.026105	0.953033	-0.185199	0.571523	0.054916	0.886439
CG15735	-0.0410132	0.981011	-0.313582	0.141786	-0.139856	0.580329	-0.174597	0.450449
Reg-5	0.0603675	0.977439	0.174995	0.601789	0.28403	0.341277	0.152409	0.641607
mRpL33	0.24745	0.343103	0.411892	0.0174983	0.418963	0.0146681	0.504658	0.00136737
Amy-d	1.30539	0.0793309	1.27587	0.0645355	0.230192	0.817997	1.14157	0.103725
Hexo1	-0.139445	0.885521	0.21524	0.471122	0.253191	0.374514	0.0964456	0.76845
sNPF	0.572133	0.0912491	0.300724	0.411991	0.639306	0.0287294	0.860393	0.00104055
CG3719	-0.238995	0.297399	-0.11174	0.610305	0.0459324	0.856046	-0.0839257	0.702922
CG10960	-0.248333	0.350443	-0.298287	0.136721	-0.337834	0.0735647	-0.269368	0.176236
Mtp	0.0663515	0.972111	0.0275508	0.949063	0.0308495	0.941003	-0.128109	0.699647
tal-AA	0.35962	0.284284	0.621903	0.00567137	0.62804	0.00483091	0.576796	0.0118427
CG14977	-0.0714614	0.9655	0.159316	0.592728	0.276763	0.282827	0.24148	0.351289
gol	-0.445013	0.158999	0.246924	0.432086	-0.0513174	0.901781	0.380987	0.171258
lap	0.324234	0.245144	0.247179	0.322464	0.268164	0.265523	0.407042	0.054805
CG5037	-0.183689	0.689106	0.0271526	0.938024	-0.142307	0.595318	-0.0919474	0.73958
alpha-Est1	0.53799	0.0188483	0.980099	8.43e-08	0.904068	9.88e-07	0.956383	1.55e-07
CG34423	0.112723	0.952476	-0.16128	0.708137	0.154951	0.718852	-0.169615	0.67755
Ntf-2	-0.0847681	0.923129	-0.223562	0.263998	0.037734	0.889949	-0.0458203	0.85373
Jheh1	0.346533	0.295823	0.334152	0.223409	0.501927	0.0325006	0.201068	0.494358
msta	0.172958	0.897995	0.353915	0.345614	0.292231	0.449021	0.401929	0.256453
Rpn1	-0.510229	0.0036608	-0.658988	4.42e-05	-0.714373	6.71e-06	-0.747052	1.55e-06
Klc	0.160761	0.733962	0.180856	0.443965	-0.0622872	0.83228	0.0821982	0.75502
cni	0.173839	0.506231	0.242785	0.140756	0.191686	0.270037	0.19071	0.259654
CG2918	0.0689545	0.938432	0.0852286	0.69739	0.25916	0.120442	-0.000319275	0.998542
rin	0.171797	0.84739	-0.374499	0.204665	-0.195002	0.562204	-0.211173	0.50758
CG10126	0.284286	0.511215	0.377713	0.168899	0.414511	0.110114	0.377614	0.158381
SF2	-0.0996475	0.962631	-0.351128	0.325633	-0.355144	0.306331	-0.406421	0.225051
mxt	0.168863	0.682749	0.269812	0.194383	0.260536	0.206662	0.263049	0.194011
Nhe3	0.121051	0.887753	0.283197	0.246496	0.298398	0.205399	0.215144	0.37929
Rpn2	-0.691362	0.00021616	-0.915801	1.88e-07	-1.03756	1.71e-09	-0.952312	3.93e-08
bif	-0.125832	0.908123	-0.340561	0.211279	-0.138332	0.670249	-0.358494	0.171012
drk	-0.0930691	0.934802	-0.24286	0.312089	-0.179398	0.479579	-0.237827	0.30215
exd	0.223713	0.477308	0.238206	0.279274	0.137851	0.575918	0.156845	0.495257
tok	-0.0334688	0.991538	0.013666	0.979608	0.0345327	0.940967	0.261905	0.414223
AGO2	-0.102485	0.948725	0.0135664	0.979355	-0.104819	0.782703	0.0458315	0.910822
fbl	0.134707	0.789424	0.00783453	0.981427	0.0183349	0.950344	-0.0694341	0.777304
Tsp74F	-0.421283	0.0311481	-0.263845	0.223561	-0.307622	0.131635	-0.264547	0.2061
CG15739	0.308965	0.48516	0.464913	0.0911906	0.243993	0.446231	0.360939	0.210275
Mppe	0.340242	0.477308	0.877609	0.00035921	0.15996	0.683908	0.825758	0.0008308
CG2017	-0.0660826	0.952476	0.0339356	0.908617	0.0118844	0.969	0.07526	0.75835
CG5830	0.364591	0.138503	0.26469	0.276005	0.19633	0.44327	0.329906	0.137381
stai	-0.13005	0.754127	-0.365025	0.021829	-0.393448	0.0114783	-0.105858	0.604498
wdp	-0.178693	0.775789	-0.045241	0.905208	-0.319067	0.214966	-0.163813	0.567561
CG34191	-0.3113	0.195821	-0.0406267	0.89593	0.0306317	0.921946	-0.282798	0.174196
GV1	-0.497135	0.194605	-0.21885	0.579318	-0.422824	0.210146	-0.323269	0.35273
Cyp4ac1	-0.072424	0.979452	-0.229681	0.591799	-0.443113	0.223536	-0.554067	0.106216
unc79	0.0993551	0.967578	0.318875	0.41376	0.431329	0.228616	0.352307	0.336849
CG17680	-0.291578	0.163237	-0.182799	0.373587	0.213223	0.267719	-0.067261	0.772611
CG6218	-0.177412	0.891371	-0.0107948	0.984683	-0.0900217	0.850268	0.0945941	0.832
CG9205	0.0231149	0.990501	0.0575746	0.813726	0.275386	0.103909	0.06648	0.762984
CG43693	0.100662	0.874644	0.0831679	0.723503	-0.0101625	0.971184	0.0841935	0.708337
spi	0.208779	0.635717	0.173264	0.526019	0.596598	0.00164	0.413604	0.0544112
kay	0.176889	0.743022	0.232541	0.366443	0.291808	0.224526	0.167275	0.528069
lolal	-0.303741	0.265395	-0.463067	0.0181764	-0.461854	0.0181241	-0.381929	0.0642871
AsnS	-0.0718108	0.961559	0.22979	0.370454	0.18671	0.482734	-0.32012	0.17541
CG4797	0.129229	0.932826	0.299961	0.361446	0.182048	0.61328	0.12004	0.750687
Ras85D	0.137506	0.78764	-0.0712064	0.789695	0.0347948	0.90676	-0.0169019	0.955508
mamo	0.287958	0.631333	0.174163	0.661971	0.490889	0.10958	0.388439	0.232613
eIF4G	0.134565	0.859766	-0.0038851	0.9923	-0.0991741	0.74501	-0.140673	0.603239
PlexA	0.25197	0.379713	0.167736	0.48397	0.229606	0.296208	0.233122	0.27876
Rpn8	-0.604812	0.00093094	-0.664271	0.00017941	-0.927389	2.12e-08	-0.668674	0.00011921
par-6	0.495779	0.00302623	0.478635	0.00408111	0.571616	0.00028529	0.435784	0.0108076
CG34331	-0.098598	0.957418	0.183074	0.622826	-0.267153	0.441355	0.0737915	0.858946
CG2765	0.134823	0.893007	0.210986	0.482699	0.0746523	0.838266	-0.0408741	0.914441
Ost48	0.146893	0.844442	0.155319	0.588317	0.19595	0.468273	0.055861	0.863773
sgll	-0.150816	0.78934	0.0266712	0.9374	-0.182178	0.457978	-0.236083	0.294494
Atg3	-0.144588	0.726046	-0.0798086	0.739417	-0.0159038	0.954137	-0.127153	0.546557
CG14945	0.169306	0.885171	0.448545	0.163291	0.0786226	0.859984	0.226637	0.528189
CG6330	-0.188432	0.774611	0.205057	0.49357	-0.126392	0.704171	0.235123	0.394296
CG31974	0.167621	0.822374	-0.214015	0.46793	0.0724625	0.838927	-0.121203	0.699868
Galphas	-0.154024	0.8834	-0.0406761	0.927549	0.101847	0.789669	0.0361527	0.932767
CG7646	0.191757	0.754127	0.276784	0.323782	0.231664	0.421224	0.384701	0.126194
CG44085	-0.254563	0.741525	-0.251219	0.518381	-0.263684	0.491738	-0.296744	0.407899
CG15465	0.211677	0.820674	0.142908	0.729434	0.342049	0.314655	0.368786	0.264737
rg	0.211674	0.820674	0.14289	0.729866	0.344675	0.310033	0.370577	0.262864
CG45085	-0.26924	0.28347	-0.294289	0.144027	-0.243054	0.24331	-0.406627	0.0224336
CG8026	-0.26924	0.28347	-0.294289	0.144027	-0.243054	0.24331	-0.406627	0.0224336
orb2	0.0866992	0.970094	0.106643	0.82199	0.201542	0.624318	0.264692	0.485794
retm	-0.392781	0.255567	-0.176405	0.60202	-0.406032	0.141952	-0.232141	0.44917
CG43346	0.023502	0.990501	0.0140875	0.962494	0.0804213	0.722364	0.025597	0.920053
Taf12	-0.030882	0.982929	-0.0961328	0.64888	-0.00742708	0.979223	-0.0983914	0.624043
CaBP1	0.0413672	0.977154	0.110659	0.634519	-0.00799606	0.97982	-0.265441	0.167695
AnxB11	-0.0924833	0.935726	0.209589	0.387252	0.295016	0.180982	0.0100826	0.975932
Amph	0.0929442	0.950919	-0.0204271	0.965598	0.332239	0.227235	-0.146899	0.646839
CG7530	-0.227928	0.475616	-0.509843	0.00381241	-0.245446	0.260876	-0.636198	9.77e-05
Drip	0.114127	0.931074	0.211892	0.471475	0.0219446	0.954137	0.223324	0.418802
CG16799	0.0373501	0.990501	-0.126847	0.713635	-0.114021	0.748854	-0.184028	0.552801
Ostgamma	-0.101163	0.931076	-0.041256	0.906058	0.0101608	0.979165	-0.290954	0.217318
Synj	0.301092	0.352962	0.471703	0.0312426	0.141944	0.630499	0.385127	0.0954951
CG5171	0.0607548	0.977558	0.279526	0.365171	0.146551	0.677339	0.209611	0.506518
SmD2	-0.185451	0.855892	-0.290508	0.407746	-0.553316	0.0583513	-0.292679	0.379507
vib	0.255556	0.424272	0.133651	0.621941	0.291339	0.196017	0.157693	0.529598
CG16885	-3.62206	2.55e-33	-2.86768	1.08e-20	-3.65275	2.39e-33	-3.06336	1.08e-23
GstE1	0.87886	7.8e-05	0.481286	0.0830437	1.08625	1.95e-07	0.559063	0.0294394
CG5191	-0.0992668	0.93836	0.104142	0.743065	0.281931	0.269805	-0.0337032	0.926025
CG17111	-0.180173	0.859127	0.22833	0.5215	0.0253589	0.955173	0.230366	0.502704
zetaCOP	-0.0028171	0.997318	0.0923384	0.715714	0.124355	0.603622	-0.0826175	0.740866
Dgkepsilon	0.191602	0.564428	0.350586	0.0546853	0.287935	0.133062	0.399075	0.0192329
CG5793	-0.598076	0.0222329	-0.451933	0.102111	-0.341913	0.241218	-0.406875	0.144267
CG1910	-0.0295816	0.990501	-0.215207	0.434042	-0.26388	0.309224	-0.272875	0.281572
Ten-a	0.515358	0.180448	0.596048	0.0604607	0.582888	0.0607413	0.644908	0.0324295
Ance-4	-0.24054	0.754127	-0.0321639	0.95021	0.0760589	0.867204	-0.172235	0.657121
Xrp1	0.0559739	0.973059	-0.216139	0.436675	0.190672	0.49638	0.0360786	0.920053
viaf	0.00234712	0.997992	-0.0239139	0.949444	0.142522	0.618326	-0.0631367	0.840531
St1	0.251654	0.637731	0.346798	0.244139	0.168619	0.621548	0.30426	0.299843
jagn	-0.324327	0.20025	-0.147728	0.567639	-0.415086	0.0380034	-0.368447	0.0747278
Arp1	0.069647	0.949645	0.114887	0.636839	-0.0529448	0.850803	0.0282261	0.922443
Arpc4	-0.0467522	0.970776	0.0715715	0.773045	0.0317524	0.910184	-0.0271958	0.920942
alpha-Est8	-0.0705862	0.979452	-0.143953	0.749055	-0.45726	0.193253	-0.170246	0.685594
pdgy	-0.157661	0.800569	-0.19389	0.460507	0.173477	0.512421	-0.112087	0.689903
CG5862	-0.0705024	0.952127	0.168803	0.475602	0.0466667	0.875624	0.0540195	0.84344
CG17271	-0.0144801	0.995396	-0.0578623	0.823418	0.167444	0.418601	0.190589	0.320334
DENR	-0.0743306	0.950919	-0.119703	0.654314	-0.323431	0.132377	-0.0356273	0.908238
nuf	0.362049	0.103881	0.109486	0.687492	0.0258656	0.938205	0.204758	0.361617
baf	-0.0511612	0.982929	-0.0967272	0.80325	-0.191061	0.573223	-0.0751344	0.841494
rush	0.11405	0.805139	0.0965118	0.642594	-0.206077	0.256025	0.0088747	0.971899
AdSL	-0.496622	0.121991	-0.522046	0.0660997	-0.414312	0.162711	-0.521672	0.0611536
frc	0.050102	0.973059	0.0634888	0.836912	0.273307	0.221828	0.0820167	0.764099
CG32174	0.050102	0.973059	0.0634888	0.836912	0.273307	0.221828	0.0820167	0.764099
CG42371	-0.210033	0.33996	-0.012697	0.965045	-0.103923	0.608872	-0.14091	0.435605
Tfb5	0.0165306	0.995151	0.0891934	0.736152	0.267426	0.197479	0.276095	0.173945
CG7048	-0.19973	0.715152	-0.173922	0.56024	-0.155766	0.607332	-0.286353	0.272505
Sac1	-0.0262802	0.990501	0.0758654	0.789695	0.375392	0.0512385	0.0771023	0.770447
CG43078	0.140336	0.885524	0.392547	0.138627	0.20442	0.50472	0.367639	0.163233
tna	0.0490318	0.988319	0.0915523	0.839491	0.216477	0.5683	0.288964	0.394296
CG32544	0.324657	0.657554	0.373748	0.36448	0.32674	0.436315	0.46394	0.222106
p120ctn	0.258009	0.260542	0.253566	0.185573	0.0160341	0.954137	0.29303	0.100615
CG8507	-0.011316	0.995396	-0.296642	0.310955	-0.418047	0.11188	-0.317758	0.256391
CG9281	-0.091597	0.961416	-0.293658	0.370608	-0.401029	0.181184	-0.41485	0.163233
Glut4EF	-0.0260674	0.995072	-0.204954	0.595703	0.00530378	0.991714	-0.100543	0.805532
Sec13	-0.130061	0.893758	0.0385283	0.922614	-0.0209359	0.955173	-0.226401	0.405595
Esyt2	0.31794	0.553775	0.302558	0.389945	0.32262	0.34847	0.475453	0.124526
scrt	0.223393	0.81799	0.307389	0.411991	0.477888	0.148007	0.406046	0.236053
Usp47	0.403524	0.102952	0.341554	0.154015	0.357541	0.120442	0.343712	0.140127
CG17698	0.268128	0.548343	0.41973	0.105735	0.305863	0.270037	0.39501	0.126604
CG5168	-0.0497413	0.967578	-0.214973	0.278424	0.0605281	0.808703	-0.260285	0.156273
Dmtn	0.0138577	0.995396	0.132116	0.644383	-0.0712684	0.826115	0.20902	0.397842
CG9427	0.110451	0.955029	0.520471	0.11453	0.331755	0.361559	0.38345	0.267035
Ide	0.173454	0.704743	0.143017	0.580709	0.168646	0.498941	0.226117	0.313284
me31B	0.020819	0.996457	-1.26436	0.225448	-1.16863	0.256661	-1.16418	0.257831
CG17337	0.17934	0.877298	-0.122943	0.77959	-0.476446	0.141805	-0.146754	0.717421
CG6435	0.243028	0.762348	0.455232	0.178285	0.889923	0.0007285	0.624652	0.0354772
Hipk	0.0335917	0.990501	-0.0321521	0.94079	-0.095533	0.79805	-0.0704211	0.847901
CG1309	0.255099	0.321295	0.411582	0.0192675	0.432407	0.011917	0.381477	0.03184
GstO3	-0.18011	0.659596	-0.128938	0.610377	-0.108686	0.678962	-0.0332831	0.911498
rhea	-0.0803337	0.952476	0.115734	0.703125	-0.106168	0.734707	0.149866	0.587926
CG15118	0.412782	0.0945877	0.216349	0.418529	0.455347	0.0341905	0.255851	0.302264
lama	0.0309074	0.990501	-0.0515079	0.868097	0.105807	0.699237	-0.0863946	0.752313
CG6412	0.0496489	0.964982	0.0405822	0.869924	0.084074	0.702789	0.178297	0.314342
CG7484	0.0108462	0.995396	0.195031	0.424702	0.10208	0.717692	0.0897225	0.742889
Vha100-2	-0.0131531	0.995396	-0.230293	0.473356	-0.367211	0.199096	-0.429978	0.11517
dco	-0.153472	0.946426	-0.453245	0.308606	-0.422382	0.341277	-0.551352	0.183115
CG7300	0.158903	0.909651	0.253068	0.50979	-0.0280481	0.954137	0.166068	0.678889
deltaCOP	0.0930278	0.925052	0.0775752	0.777886	-0.0803613	0.771121	-0.00442878	0.987035
CG13917	-0.0202031	0.995396	-0.0123567	0.979662	0.352518	0.236424	0.199023	0.545708
CG15765	0.155314	0.932826	0.263801	0.530819	0.350589	0.371327	0.356652	0.345985
CG4612	0.0710014	0.952476	-0.0731342	0.800208	0.0567027	0.849677	0.0383418	0.897712
mura	0.0173107	0.995396	-0.0843716	0.85035	0.158837	0.685752	0.230289	0.509966
Ace	0.298406	0.64163	0.505803	0.129934	0.33307	0.361981	0.411269	0.229019
CG10560	0.060301	0.973059	0.507547	0.0288167	0.525121	0.0204551	0.461055	0.0512937
Mbs	0.219451	0.64869	0.15282	0.616128	0.225924	0.417886	0.127976	0.673043
spen	-0.182517	0.819118	-0.136716	0.697384	-0.0450993	0.914617	-0.0480991	0.90222
spict	0.0124966	0.995396	0.242928	0.380328	0.293065	0.261966	-0.043471	0.903541
beta'COP	-0.0355484	0.986415	-0.0374292	0.908175	0.0282542	0.93087	-0.055352	0.846042
CG9649	0.117246	0.956822	0.0210752	0.9731	-0.0210976	0.969486	-0.113382	0.807192
cv-d	0.156101	0.880842	0.30032	0.336197	0.175405	0.612555	0.262413	0.389487
CG13298	0.11796	0.893007	0.0453498	0.895843	0.00905994	0.980961	0.0964141	0.737006
U2af50	0.097344	0.94714	0.0558738	0.886248	-0.0283624	0.945071	0.120662	0.71067
CG10565	-0.0961208	0.961559	-0.273996	0.440819	-0.16618	0.670941	-0.238888	0.498609
Pkc98E	0.469969	0.1755	0.23499	0.507357	0.441741	0.139997	0.488924	0.0928622
l(3)02640	-0.0964735	0.939924	-0.345645	0.16728	0.0241715	0.947595	-0.268451	0.291143
CG7394	-0.212751	0.58616	-0.153487	0.562415	-0.271834	0.24356	-0.126568	0.628462
CG5027	-0.130334	0.897995	0.0643985	0.859369	0.130188	0.686032	0.0406303	0.912406
AP-1mu	0.0156123	0.995072	-0.108742	0.632772	0.014606	0.957608	-0.0542761	0.820476
CG5861	0.125908	0.819118	0.0121596	0.970604	0.102989	0.667739	0.164828	0.422278
CG11076	0.0135153	0.995396	-0.180132	0.48212	-0.259719	0.2686	-0.366108	0.0864118
CG12581	-0.212648	0.862118	0.0342462	0.9547	-0.0117729	0.984975	0.0525754	0.922443
stck	0.158645	0.715385	0.205413	0.348954	0.021313	0.945549	0.123229	0.59736
CG7770	-0.126936	0.911011	-0.142065	0.671746	-0.00681381	0.987699	-0.0208568	0.959242
CG17593	-0.135417	0.803499	-0.288179	0.156898	-0.0469848	0.867779	-0.289497	0.142917
Syx5	-0.0368251	0.981618	-0.0344517	0.905703	-0.114983	0.624318	-0.0514008	0.837828
mRpL30	-0.282785	0.35616	-0.22461	0.370984	0.164321	0.532081	-0.280744	0.226771
Crk	0.092682	0.897995	0.0303601	0.915422	0.094619	0.687829	0.301377	0.0835392
Ndfip	-0.198532	0.45726	-0.25736	0.156373	-0.19712	0.298858	-0.194683	0.293434
Df31	0.176272	0.946172	-0.472778	0.36448	-0.820942	0.0620763	-0.391913	0.449977
CG43729	-0.0484669	0.986791	-0.0063525	0.989503	0.58708	0.0222729	0.0859523	0.820476
prtp	-0.303127	0.424438	-0.424805	0.0984346	-0.277693	0.323404	-0.379712	0.143486
rdgB	0.00807907	0.996457	0.113524	0.75503	0.0388881	0.925165	0.159285	0.625126
CG5162	0.0188418	0.995396	0.155917	0.719026	0.034221	0.947154	0.00706105	0.987536
gus	0.0715027	0.985386	-0.496916	0.27408	-0.402623	0.385713	-0.339576	0.466547
Rpi	-0.672105	7.71e-06	-0.434837	0.0109986	-0.787471	1.13e-07	-0.673305	7.25e-06
godzilla	0.282696	0.285856	0.263295	0.235216	0.141841	0.576107	0.199933	0.370094
Pdk1	0.302735	0.433352	0.326789	0.240389	0.0716023	0.848021	0.333822	0.212189
aret	0.126589	0.984945	-0.90254	0.253669	-0.805737	0.302469	-0.814792	0.292991
CG7324	0.311045	0.153239	0.133819	0.571129	0.164215	0.468181	0.217908	0.288652
CG15021	-1.64977	8.05e-09	-0.914506	0.00590911	-1.18835	0.00010131	-0.936619	0.00405023
Rpn12	-0.350355	0.254073	-0.539369	0.0143321	-0.810605	3.33e-05	-0.62839	0.00229501
CG8258	0.0109212	0.996457	-0.480279	0.442239	-0.44514	0.477919	-0.377911	0.548746
CG6950	0.027943	0.991623	0.0901094	0.803671	0.23462	0.42841	0.0282441	0.946205
Nep4	0.195514	0.862746	0.307983	0.421835	0.287994	0.455897	0.479721	0.158368
ImpL2	-0.201651	0.756733	-0.0465606	0.909662	-0.144601	0.671068	-0.262518	0.361423
CG15353	0.360209	0.371373	0.769848	0.00114795	0.354437	0.243642	0.596856	0.0208684
CR44922	-0.581286	0.100295	-0.471371	0.172028	-0.31734	0.391998	-0.328416	0.354292
CG13920	-0.0170233	0.995396	0.318577	0.209911	0.405947	0.0770027	0.104204	0.733966
Adar	0.0680931	0.967578	-0.0457219	0.905208	0.235555	0.391939	0.0944219	0.762484
CG31326	-1.35737	4.38e-10	-1.18784	1.2e-07	-1.08502	1.57e-06	-1.03583	5.37e-06
CG13784	-0.103274	0.944516	-0.0630431	0.873807	-0.0694937	0.856491	-0.146134	0.656228
EMC3	0.267872	0.289099	0.357722	0.058841	0.231271	0.274779	0.225493	0.279506
pnut	0.187467	0.734928	4.18e-05	1	-0.295589	0.25292	-0.100343	0.745527
Spase12	0.0614181	0.952476	0.0795848	0.737464	0.156793	0.44971	0.0388257	0.879316
CG42268	0.13269	0.94714	0.149446	0.749934	-0.0981527	0.845291	0.365409	0.328655
AP-2alpha	0.0771581	0.91011	-0.0658494	0.761297	-0.00438346	0.987655	0.172438	0.306246
pncr016:2R	-0.0857168	0.9714	0.478742	0.168873	0.179302	0.675386	0.55696	0.0858407
Nplp1	0.305983	0.666878	0.449862	0.227084	0.146349	0.756053	0.826451	0.00529974
CtBP	0.055769	0.973055	-0.100594	0.745062	-0.15995	0.575692	-0.122273	0.670557
Aplip1	-0.141091	0.931074	-0.0820908	0.856047	0.411877	0.19858	0.145845	0.708039
Fdx2	-0.283383	0.43536	-0.111911	0.723503	-0.279122	0.284057	-0.249731	0.335966
Ilk	-0.107321	0.937688	-0.130169	0.698913	-0.189805	0.541451	-0.117674	0.718151
CG8726	0.235435	0.417748	0.294964	0.146824	0.253946	0.224646	0.237215	0.255518
Su(Tpl)	0.0439173	0.969615	-0.142063	0.476635	-0.121069	0.561697	-0.00532007	0.982818
CG12107	-0.114911	0.939924	-0.128949	0.728818	-0.185782	0.59339	-0.257511	0.406133
sug	0.73551	0.0121627	0.892929	0.0006909	1.22235	3.47e-07	1.02573	4.1e-05
CG8108	-0.0088998	0.996457	-0.369202	0.334825	-0.257336	0.526335	-0.18737	0.653403
FKBP59	0.179599	0.806233	-0.0663165	0.862116	-0.209091	0.497812	0.034487	0.930802
iPLA2-VIA	0.137064	0.826095	0.101572	0.708212	0.122731	0.635076	-0.0448158	0.880901
CG9629	-0.382839	0.217168	0.0208437	0.962631	-0.26347	0.356297	0.0581666	0.871119
CG17032	-0.444192	0.119543	0.281449	0.321893	-0.191998	0.535773	-0.00855426	0.981868
galectin	0.053799	0.969615	0.0161494	0.965029	0.00993039	0.977282	0.00454834	0.987035
Hop	0.0780245	0.980201	-0.455265	0.288561	-0.163535	0.755123	-0.302318	0.498608
CG42512	0.494411	0.0889215	0.758178	0.00080814	0.700695	0.00254814	0.635738	0.00766956
CG32573	0.494411	0.0889215	0.758178	0.00080814	0.700695	0.00254814	0.635738	0.00766956
CG33303	-0.0796349	0.956293	-0.113305	0.716224	-0.0422193	0.907529	-0.148678	0.600874
CG18003	-0.0426714	0.990501	-0.0411725	0.935522	-0.118936	0.779276	0.0601995	0.893971
Est-Q	0.09422	0.964194	0.387554	0.254827	-0.1757	0.659915	0.363241	0.272931
CG15547	0.211937	0.621508	0.248749	0.323818	0.150561	0.592392	0.330056	0.149179
Pex5	0.508498	0.014895	0.676871	0.00021469	0.592004	0.00192683	0.756955	1.45e-05
SNRPG	-0.169257	0.938674	-0.421302	0.36448	-0.493415	0.261098	-0.457473	0.298211
Obp56h	0.471993	0.468979	0.321161	0.518312	0.116723	0.844646	0.186659	0.725101
CG1299	-0.0289749	0.991623	0.0139922	0.978887	-0.109676	0.77479	-0.0226862	0.958988
CG4230	0.166425	0.871337	0.312478	0.336827	0.335515	0.282462	0.168458	0.631522
CG11448	0.240441	0.300782	0.204836	0.30164	0.414419	0.00811653	0.363398	0.0250096
CG17514	0.19489	0.743022	-0.176513	0.569132	-0.0324287	0.934175	-0.0344788	0.929174
Epac	-0.028866	0.995072	0.233466	0.576443	0.0865782	0.859984	0.118999	0.788726
PI31	0.0631123	0.967578	0.149477	0.58179	0.115783	0.686032	0.0239234	0.946423
CG8839	-0.0589683	0.95949	-0.0599015	0.818347	0.0175121	0.950691	0.0191577	0.947448
trio	0.213807	0.713001	0.15123	0.648664	0.288715	0.310033	0.309197	0.263101
B4	-0.0060407	0.996457	0.0220662	0.949391	0.0638219	0.834198	-0.0399202	0.896799
CG15891	-0.0633557	0.969267	0.0339346	0.927758	-0.0842525	0.796697	0.135175	0.628866
Vap-33B	-0.0487353	0.973055	0.0300268	0.926738	0.0345685	0.912928	-0.0163434	0.959091
Atg4a	-0.190953	0.626716	-0.112793	0.66801	0.134839	0.592345	0.0540568	0.845022
CG9572	-0.454682	0.0877251	-0.164828	0.59532	-0.478247	0.0443323	-0.191474	0.507269
prel	0.307999	0.285033	0.288846	0.230419	-0.00633531	0.98735	0.392609	0.0670007
GstE3	-0.134699	0.931579	-0.0080849	0.988264	0.293378	0.38484	-0.0745837	0.858916
Cpr100A	-3.12194	6.7e-26	-2.15276	3.17e-12	-3.1234	1.47e-25	-2.38666	5.4e-15
mod	-0.0782727	0.990501	-0.509366	0.451804	-0.742315	0.224019	-0.854042	0.148716
mod(r)	0.00598208	0.995396	0.0268098	0.917254	0.136782	0.472453	0.110972	0.559023
Sec24CD	-0.289971	0.285273	-0.249391	0.281975	-0.258132	0.25292	-0.256622	0.246905
CG12237	-0.112838	0.866034	-0.145499	0.535721	-0.00748865	0.982115	0.0350225	0.900754
PIP4K	0.173897	0.55164	0.0634929	0.788566	0.144138	0.470999	0.0347848	0.887999
Pkc53E	-0.205514	0.861048	-0.132019	0.782471	0.0845512	0.865563	0.0220731	0.967364
CG14683	-0.181217	0.561997	-0.108694	0.628016	0.0446305	0.862445	-0.202722	0.289567
mmy	-0.709657	0.00140221	-0.473023	0.0621858	-0.661916	0.00310344	-0.584374	0.011512
CG9911	0.114638	0.856828	0.142859	0.531514	-0.0467009	0.868054	0.178537	0.388526
lark	0.218164	0.779286	-0.003301	0.994927	0.0103394	0.983771	0.0255581	0.956302
lqf	0.309029	0.0713296	0.238416	0.176592	0.315477	0.0466589	0.313131	0.045054
CG15202	0.396723	0.574217	0.476181	0.277141	0.536733	0.193253	0.506465	0.222106
CG3860	-0.0490966	0.977558	-0.0058106	0.988725	0.0655939	0.837627	0.068335	0.816667
Spp	-0.127806	0.854648	0.00648658	0.985235	0.110218	0.684179	-0.224532	0.318719
Elf	-0.186882	0.92917	-0.355088	0.456912	-0.352142	0.455682	-0.454292	0.298356
CG8128	-0.387162	0.274504	-0.311518	0.307971	-0.665232	0.00597732	-0.493529	0.0630889
CG9914	0.0413979	0.990501	0.0451916	0.933145	-0.148003	0.737605	0.0446647	0.929719
CG1532	-0.0317587	0.990501	-0.13936	0.653202	-0.25337	0.356406	-0.280729	0.282616
RIC-3	-0.189497	0.842174	0.0170385	0.974345	-0.0448482	0.921965	0.0435082	0.922033
Tcp-1eta	-0.0740751	0.990501	-0.845604	0.0897546	-0.853838	0.0760071	-0.856717	0.0779339
CG15168	-0.0791963	0.967578	-0.235938	0.465495	0.192771	0.562204	0.0458277	0.910075
CG12858	0.404626	0.35013	0.515802	0.102422	0.460434	0.148773	0.403635	0.219381
CG10340	-0.075326	0.967578	0.0480439	0.907683	0.279366	0.341873	-0.329957	0.244336
Rbp6	-0.0476465	0.990501	0.042787	0.938128	0.546184	0.0997549	0.337477	0.356462
Mtap	-0.25657	0.315006	-0.0259024	0.934276	-0.0621134	0.820755	-0.08489	0.728937
CG14823	-0.0589177	0.977558	0.295647	0.316724	0.495895	0.0454741	0.255843	0.374546
CG42376	-0.140976	0.705184	0.0334103	0.89894	0.0530757	0.827685	-0.0827373	0.699647
CG11200	0.0352007	0.987917	0.346087	0.120348	0.114091	0.690905	0.156836	0.541411
hth	0.218843	0.772095	0.159983	0.673369	0.337789	0.286317	0.320713	0.308171
Snx6	0.0216686	0.991623	-0.0089431	0.980881	-0.0765956	0.7975	0.0143288	0.965973
Cirl	-0.0853987	0.941157	-0.143746	0.582517	0.0882604	0.757761	-0.159892	0.513467
Obp57b	0.113134	0.935726	0.376755	0.170116	0.260897	0.376751	0.439177	0.0856713
CG12024	0.324933	0.137244	0.32102	0.102751	0.391734	0.0304637	0.257028	0.207391
Rh50	0.497363	0.105192	0.746979	0.00175587	0.638982	0.0108743	0.701572	0.00358094
RNaseX25	-0.216274	0.50971	-0.181489	0.431735	-0.190899	0.403525	-0.198154	0.357898
CG32082	-0.399183	0.546356	-0.412102	0.336971	-0.176112	0.729411	-0.116355	0.818654
CG9330	-0.185549	0.635779	-0.173278	0.466217	-0.297299	0.154781	-0.26149	0.216934
dlg1	0.17099	0.778401	0.0320411	0.933145	0.131889	0.656259	0.100433	0.73791
slim	0.16841	0.614861	0.108341	0.632351	0.166498	0.420403	0.0876938	0.697826
bond	-0.188329	0.647914	-0.0570776	0.851837	-0.154697	0.540444	-0.0789044	0.768271
SCOT	-0.0675336	0.958625	-0.23926	0.301047	-0.0355528	0.912928	-0.244581	0.270154
Sec63	-0.0663957	0.952127	0.00529933	0.987527	0.0559824	0.837627	-0.110793	0.628844
Pka-R2	0.294884	0.199319	0.0975553	0.701418	0.327881	0.0814095	0.203653	0.326553
CG11550	0.123776	0.961416	0.0403685	0.949319	0.148358	0.778777	-0.0263781	0.96584
CG18081	-0.295704	0.224015	-0.333401	0.0953741	-0.653667	5.92e-05	-0.469599	0.00704519
CG45049	-0.11081	0.909868	-0.0975294	0.748853	0.160598	0.559086	0.0735879	0.803926
Sc2	-0.104963	0.909868	0.0453477	0.889204	-0.0862716	0.767516	-0.224837	0.331733
Vps28	0.0809308	0.934827	0.260244	0.185706	0.15211	0.493934	0.158467	0.450939
CG14400	0.498103	0.217112	0.683896	0.0253478	0.595177	0.0584871	0.971015	0.00024359
koi	-0.0845773	0.967578	-0.193941	0.610305	-0.131218	0.74967	-0.251078	0.46784
CG8321	0.378806	0.245822	0.392815	0.145681	0.424603	0.0989705	0.368062	0.170289
Rbp1	-0.119336	0.904478	-0.43343	0.0631244	-0.310557	0.219058	-0.377751	0.111907
Rpb10	-0.109498	0.932826	-0.129145	0.691198	-0.0369121	0.923017	-0.236252	0.385826
CG1636	-0.0225608	0.990501	-0.0904579	0.699698	0.390429	0.0130315	0.17864	0.349031
CG3618	0.354925	0.477197	0.404229	0.235216	0.415792	0.207298	0.446805	0.166792
mRpL55	0.010337	0.995396	0.0520797	0.872611	0.0941276	0.751569	0.129344	0.623269
drongo	-0.60698	0.031454	-0.574618	0.0359434	-0.384108	0.206397	-0.503696	0.0747278
CG31778	0.323539	0.726046	0.437004	0.330265	0.337345	0.470974	0.309652	0.505284
CHES-1-like	-0.247299	0.591097	-0.36248	0.17674	-0.23115	0.429592	-0.235658	0.396407
CG40191	-0.505155	0.019844	-0.230521	0.373589	-0.510111	0.0135871	-0.487342	0.0196224
Pex13	0.226964	0.509668	0.150659	0.555398	0.0673763	0.822105	0.138509	0.578711
jbug	-0.0022707	0.998401	0.178702	0.646593	0.111605	0.793741	-0.0871167	0.834464
l(1)G0193	0.177936	0.529491	0.224109	0.215429	0.408377	0.00505198	0.273622	0.0976424
Syt7	-0.0024968	0.998401	0.230413	0.617415	0.240187	0.597545	0.264639	0.538836
Tsp42El	0.175351	0.868019	0.741445	0.0041603	0.237148	0.51237	0.705823	0.00681461
Nop17l	0.421556	0.0899852	0.231886	0.388	0.193316	0.488107	0.371092	0.112052
Map205	0.405931	0.0249872	0.372235	0.0391071	0.128542	0.592999	0.329037	0.0761752
Cpr49Ag	-1.36394	4.2e-07	-1.00067	0.00058778	-0.876644	0.00359378	-1.36943	3.8e-07
Calx	0.059156	0.964669	0.12833	0.601796	0.178364	0.437744	0.137973	0.551326
Cdc37	0.0980207	0.903029	-0.0517423	0.856509	0.112742	0.647403	0.025541	0.932113
CG9425	0.260834	0.343103	0.279247	0.192968	0.287429	0.168584	0.335617	0.0895823
CG13603	0.311631	0.0840599	0.267404	0.131016	0.141074	0.497249	0.246841	0.162376
wdb	0.286878	0.221963	0.24299	0.248835	0.44468	0.00872191	0.277318	0.160104
Mcr	0.151099	0.754127	0.302566	0.137269	0.211352	0.338678	0.174837	0.426578
Prx2540-1	-0.591293	0.137073	-0.249728	0.561391	0.159292	0.733446	-0.4249	0.257831
CG34376	-0.0313107	0.991623	0.0560266	0.905703	0.148868	0.705248	0.239152	0.488307
mRpL45	-0.0952492	0.922909	-0.0543807	0.854283	-0.274823	0.203881	-0.0737807	0.779219
PIP5K59B	0.303739	0.612917	0.224711	0.567257	0.672488	0.0192407	0.473844	0.143339
AP-1sigma	0.0916181	0.909868	-0.0732128	0.777665	0.0491143	0.856594	0.0157179	0.957478
CG42308	-0.0506282	0.967578	0.160585	0.44786	0.0891957	0.713009	0.0296495	0.912649
CG9231	0.368415	0.102494	0.524278	0.00343086	0.209577	0.382954	0.38985	0.0485679
CG17333	-0.417261	0.0135343	-0.270675	0.155475	-0.371353	0.0306424	-0.197828	0.308691
bel	0.0445648	0.983133	-0.208499	0.47879	-0.867158	1.6e-05	-0.233633	0.392466
CG5577	0.28215	0.561997	0.410988	0.152388	0.441281	0.10669	0.334369	0.255518
LSm-4	-0.0221566	0.991998	-0.03433	0.925438	-0.0158899	0.963996	0.0678301	0.822905
Nrx-1	0.216116	0.873929	0.311388	0.48883	0.442472	0.276203	0.354324	0.394061
ergic53	0.0306507	0.990501	-0.01426	0.970248	-0.152802	0.56839	-0.0570699	0.846895
Not3	0.12663	0.839349	0.17437	0.447543	0.118658	0.63279	0.0385104	0.894168
Atet	-0.351461	0.312621	-0.217398	0.48353	-0.237919	0.433087	-0.27411	0.332227
CG7945	0.152472	0.831851	0.153077	0.595703	0.220137	0.406199	0.273704	0.264538
Taf10b	0.0520672	0.970776	0.0743199	0.790307	0.095477	0.723215	0.14421	0.53869
CG32647	0.257976	0.651015	0.161273	0.661282	0.0216712	0.96034	0.107294	0.77351
Hmgs	0.162102	0.600898	-0.0557963	0.818773	-0.220608	0.235988	-0.102306	0.618681
CG10326	-0.0346959	0.984756	0.242863	0.259332	-0.0617898	0.829239	0.081905	0.749187
CG6145	-0.10489	0.886901	-0.370756	0.0519688	-0.0386331	0.896164	-0.341182	0.0751169
CG9775	-0.241211	0.29518	-0.0590916	0.813726	0.0113879	0.967237	-0.110295	0.601659
CG33970	-0.188088	0.81799	0.261335	0.403366	0.523874	0.038821	0.365957	0.194252
dpr21	0.915422	0.0088067	1.04892	0.00113502	1.22595	5.79e-05	0.931203	0.00511107
CG45057	-0.0689691	0.972504	0.185828	0.59202	-0.0873027	0.827226	0.0403773	0.923484
frj	0.581418	0.0170724	0.70987	0.00109346	0.610076	0.00780127	0.862655	2.07e-05
CG17715	0.220615	0.424272	0.235518	0.244224	0.261654	0.176388	0.190195	0.345247
Rpn7	-0.713012	0.00102364	-0.677599	0.00188936	-0.924562	4.75e-06	-0.934767	2.93e-06
CG5446	-0.003699	0.9965	-0.128198	0.617976	-0.019799	0.950344	-0.0751869	0.77696
CG9240	0.295336	0.281087	0.332866	0.125441	0.203353	0.407085	0.386547	0.0550941
CG12822	0.259733	0.438013	0.115878	0.691198	0.261373	0.27533	0.246089	0.300117
CG3955	-0.306012	0.570078	0.13543	0.736198	-0.175609	0.64723	0.0960125	0.810837
CG5707	0.215478	0.559295	0.538397	0.00247705	0.291076	0.187582	0.500133	0.00551141
[truncated: 8,522 more rows]
