# Supplementary material for: An in vivo strategy for knockdown of circular RNAs
Source: Cell Discov. 2020 Aug 11;6:52. doi: 10.1038/s41421-020-0182-y (PMC7417560; doi:10.1038/s41421-020-0182-y)
Supplement: Supplementary file 6 — Supplementary Table S5 [file 41421_2020_182_MOESM6_ESM.xlsx]

## Sheet: Go_log
Table S5. Gene Ontology (GO) term analysis of the differentially expressed genes upon specific circRNA knockdowns. Levels are log(pvalue) after FDR correction.
go term	circCamk1 KD	circOgt KD	circPkn KD	circPlexA
GO:0007608 sensory perception of smell	1.89089	0	1.12709	0
GO:0006030 chitin metabolic process	1.8443	0	2.17663	0
GO:1901071 glucosamine-containing compound metabolic process	1.52184	0	1.82126	0
GO:0006040 amino sugar metabolic process	1.48599	0	2.00067	0
GO:0005975 carbohydrate metabolic process	1.33104	0	0	0
GO:0006022 aminoglycan metabolic process	1.12022	0	1.12134	0
GO:0007606 sensory perception of chemical stimulus	1.03432	0	0	0
GO:0005996 monosaccharide metabolic process	1.01011	0	0	0
GO:0044421 extracellular region part	3.06363	6.46826	6.37817	7.77736
GO:0005615 extracellular space	2.2261	6.46826	6.53103	7.4692
GO:0036379 myofilament	1.57838	0	0	0
GO:0044449 contractile fiber part	1.04583	0	0	0
GO:0043292 contractile fiber	1.04583	0	1.31116	0
GO:0005549 odorant binding	3.04726	0	2.32382	0
GO:0008061 chitin binding	2.10609	0	1.1046	0
GO:0048018 receptor ligand activity	1.04462	1.03121	2.52245	2.18963
GO:0005184 neuropeptide hormone activity	1.04462	1.42851	3.25509	4.27782
GO:0042165 neurotransmitter binding	1.04462	1.96845	0	0
GO:0030545 receptor regulator activity	1.04462	0	2.22109	1.92739
GO:0010499 proteasomal ubiquitin-independent protein catabolic process	0	2.17211	3.75675	7.60826
GO:0007305 vitelline membrane formation involved in chorion-containing eggshell formation	0	1.2554	1.22819	0
GO:0030704 vitelline membrane formation	0	1.2554	1.22819	0
GO:0035803 egg coat formation	0	1.2554	1.22819	0
GO:0007218 neuropeptide signaling pathway	0	1.23672	2.36794	1.46301
GO:0019773 proteasome core complex, alpha-subunit complex	0	4.4897	3.95913	6.34157
GO:0005839 proteasome core complex	0	3.68553	5.41701	8.919
GO:0000502 proteasome complex	0	3.07366	6.63384	9.41427
GO:1905369 endopeptidase complex	0	3.07366	6.63384	9.41427
GO:0035805 egg coat	0	1.75915	2.86482	0
GO:1905368 peptidase complex	0	1.65085	4.95481	6.4379
GO:0042555 MCM complex	0	1.15565	0	0
GO:0030312 external encapsulating structure	0	1.03712	3.08558	0
GO:0004298 threonine-type endopeptidase activity	0	2.91674	4.54842	8.06409
GO:0070003 threonine-type peptidase activity	0	2.91674	4.54842	8.06409
GO:0004175 endopeptidase activity	0	2.91674	2.33537	2.68751
GO:0070011 peptidase activity, acting on L-amino acid peptides	0	2.91674	3.44695	4.55109
GO:0008233 peptidase activity	0	2.76682	3.32143	4.34141
GO:0005179 hormone activity	0	1.58455	3.19775	4.22667
GO:0016705 oxidoreductase activity, acting on paired donors, with incorporation or reduction of molecular oxygen	0	1.25694	3.28602	1.17431
GO:0001530 lipopolysaccharide binding	0	1.25694	0	1.17431
GO:0005332 gamma-aminobutyric acid:sodium symporter activity	0	1.25694	0	0
GO:0140161 monocarboxylate:sodium symporter activity	0	1.25694	0	0
GO:0005506 iron ion binding	0	1.25694	3.44695	0
GO:0005283 amino acid:sodium symporter activity	0	1.25694	0	0
GO:0005343 organic acid:sodium symporter activity	0	1.25694	0	0
GO:0071949 FAD binding	0	1.25694	0	0
GO:0008020 G protein-coupled photoreceptor activity	0	1.25694	0	1.93106
GO:0015185 gamma-aminobutyric acid transmembrane transporter activity	0	1.25694	0	0
GO:0015355 secondary active monocarboxylate transmembrane transporter activity	0	1.25694	0	0
GO:0038023 signaling receptor activity	0	1.23634	0	0
GO:0004930 G protein-coupled receptor activity	0	1.232	0	0
GO:0005416 amino acid:cation symporter activity	0	1.232	0	0
GO:0005326 neurotransmitter transporter activity	0	1.03121	0	0
GO:0008236 serine-type peptidase activity	0	1.03121	0	0
GO:0048037 cofactor binding	0	1.03121	2.03355	1.11602
GO:0017171 serine hydrolase activity	0	1.03121	0	0
GO:0001871 pattern binding	0	1.00743	0	1.44124
GO:0030247 polysaccharide binding	0	1.00743	0	1.44124
GO:0060089 molecular transducer activity	0	1.00296	0	0
GO:0030198 extracellular matrix organization	0	0	2.00067	0
GO:0006270 DNA replication initiation	0	0	1.99788	0
GO:0006936 muscle contraction	0	0	1.97657	0
GO:0003012 muscle system process	0	0	1.97657	0
GO:0043062 extracellular structure organization	0	0	1.84899	0
GO:0019236 response to pheromone	0	0	1.56869	0
GO:1901565 organonitrogen compound catabolic process	0	0	1.48852	0
GO:0043090 amino acid import	0	0	1.32292	0
GO:0006937 regulation of muscle contraction	0	0	1.22819	0
GO:0090257 regulation of muscle system process	0	0	1.22819	0
GO:0006511 ubiquitin-dependent protein catabolic process	0	0	1.22819	0
GO:0046349 amino sugar biosynthetic process	0	0	1.22819	0
GO:0019941 modification-dependent protein catabolic process	0	0	1.21397	0
GO:0043161 proteasome-mediated ubiquitin-dependent protein catabolic process	0	0	1.12709	0
GO:0051603 proteolysis involved in cellular protein catabolic process	0	0	1.12709	0
GO:0043632 modification-dependent macromolecule catabolic process	0	0	1.12709	0
GO:0009617 response to bacterium	0	0	1.12422	0
GO:0044257 cellular protein catabolic process	0	0	1.12134	0
GO:0005838 proteasome regulatory particle	0	0	1.48586	1.5848
GO:0022624 proteasome accessory complex	0	0	1.42179	1.53408
GO:0020037 heme binding	0	0	3.44695	0
GO:0046906 tetrapyrrole binding	0	0	3.44695	0
GO:0071855 neuropeptide receptor binding	0	0	2.96992	2.02927
GO:0016491 oxidoreductase activity	0	0	2.22287	2.61642
GO:0005550 pheromone binding	0	0	1.45834	0
GO:0019774 proteasome core complex, beta-subunit complex	0	0	0	1.2456
GO:0016903 oxidoreductase activity, acting on the aldehyde or oxo group of donors	0	0	0	1.44124
GO:0009881 photoreceptor activity	0	0	0	1.30942
GO:0016620 oxidoreductase activity, acting on the aldehyde or oxo group of donors, NAD or NADP as acceptor	0	0	0	1.2969
GO:0098772 molecular function regulator	0	0	0	1.24873
GO:0080019 fatty-acyl-CoA reductase (alcohol-forming) activity	0	0	0	1.17431
GO:0003688 DNA replication origin binding	0	0	0	1.17431
GO:0050662 coenzyme binding	0	0	0	1.17264
