# Supplementary material for: An in vivo strategy for knockdown of circular RNAs
Source: Cell Discov. 2020 Aug 11;6:52. doi: 10.1038/s41421-020-0182-y (PMC7417560; doi:10.1038/s41421-020-0182-y)
Supplement: Supplementary file 7 — Supplementary Table S6 [file 41421_2020_182_MOESM7_ESM.xlsx]

## Sheet: TableS2_ctrip
Table S6. Normalized gene expression for the circRNA knockdowns using the CND specific elav-Gal4 driver.
Gene	circCtrip KD2_1	circCtrip KD2_2	circCtrip KD2_3	circCtrip KD 1_1	circCtrip KD 1_2	circCtrip KD 1_3	Control elavGal4_1	Control elavGal4_2	Control elavGal4_3
CG17683	152.654	149.94	108.277	131.587	135.805	155.973	161.366	133.643	154.36
Stlk	111.503	119.952	128.902	136.221	130.566	138.802	120.384	123.744	121.863
p120ctn	281.413	290.179	261.67	291.901	280.476	292.628	251.014	284.61	292.471
CG17486	136.724	121.716	152.104	111.201	101.149	130.932	130.63	154.267	121.863
CG17883	173.892	150.822	158.549	195.528	162.402	161.697	176.734	160.867	157.609
conu	146.016	157.878	135.347	167.727	160.79	120.199	148.559	168.291	155.172
CR46064	90.2647	80.2623	92.8092	94.5204	67.701	73.6937	46.1045	89.9204	59.3066
CG14464	241.591	201.979	230.734	208.501	220.431	226.805	227.961	210.364	217.728
CG3107	225.662	192.277	215.266	210.354	202.297	190.316	222.839	204.589	233.164
Atf6	118.141	116.424	97.9653	109.347	116.865	136.655	156.243	134.468	98.3028
d4	199.113	160.525	199.798	172.361	206.73	165.274	215.155	245.012	200.668
sxc	219.025	212.563	223	176.067	176.103	191.747	184.418	201.29	191.731
CG10395	96.9018	82.9083	82.4971	91.7404	103.566	98.7352	107.577	89.9204	86.9289
laccase2	98.2292	112.014	97.9653	62.0869	76.9696	82.9948	243.33	226.038	246.976
CG30438	29.2033	26.4601	29.6474	17.6067	20.5521	25.0415	23.0523	35.4732	23.5602
CG17508	853.532	795.566	790.167	963.738	847.471	983.059	806.83	769.685	697.868
CG1344	111.503	100.548	114.722	101.934	110.82	112.329	110.139	103.945	131.612
CR45472	3.98227	2.64601	6.44508	9.26671	5.23877	2.86189	5.12273	9.07453	7.31178
CG8245	249.555	216.091	247.491	211.281	214.386	173.144	210.032	199.64	233.164
kune	136.724	135.828	132.769	121.394	158.372	136.655	138.314	138.593	125.925
CG17337	310.617	270.775	243.624	357.695	350.191	373.477	366.275	360.506	352.59
vlc	70.3534	77.6162	65.7399	72.2803	70.5219	69.4009	107.577	90.7453	81.242
l(2)09851	83.6276	111.132	106.988	153.827	116.462	154.542	128.068	112.194	120.238
CG34200	929.196	823.791	774.699	669.056	732.219	767.702	837.566	779.585	695.431
Gp210	69.026	66.1502	78.63	70.427	79.3875	76.5556	76.8409	57.747	64.1811
dpr12	110.176	134.946	113.433	116.761	133.79	138.802	92.2091	120.444	129.175
Src42A	51.7695	67.9142	43.8266	63.9403	50.3728	62.2461	84.525	56.0971	75.555
Pngl	139.379	98.7843	110.855	112.127	125.327	124.492	110.139	115.494	121.863
Tbce	124.778	107.604	140.503	114.907	119.686	130.932	128.068	105.595	125.925
CCHa2-R	2.65484	14.112	16.7572	15.7534	10.4775	6.43925	5.12273	12.3744	13.8111
CG7849	47.7872	55.5662	58.0058	42.6269	45.537	47.2212	48.6659	42.8978	48.7452
Cyp6w1	602.65	508.034	601.971	861.804	667.338	747.669	507.15	553.546	499.638
CG8343	15945	14925.3	13684.2	19916	18657.3	20933.3	8142.58	8609.26	7256.53
CG30431	66.3711	50.2742	48.9826	93.5938	71.3278	85.1412	23.0523	20.6239	24.3726
bin3	167.255	188.749	152.104	189.968	154.745	155.973	186.98	164.167	190.919
Pld	17.2565	12.348	21.9133	22.2401	20.9551	22.8951	15.3682	23.0988	17.8732
jing	112.831	103.194	106.988	81.547	100.343	82.2794	84.525	129.518	110.489
Bap170	63.7163	65.2682	65.7399	50.9669	61.6563	64.3925	89.6477	61.8718	56.8694
Debcl	204.423	247.843	206.243	186.261	195.446	201.763	253.575	255.737	229.102
Opbp	83.6276	99.6663	91.5202	71.3537	86.2382	115.191	71.7182	99.8199	79.6171
sced	34.513	44.9821	47.6936	44.4802	35.4624	45.0748	33.2977	44.5477	40.621
Adf1	281.413	229.321	239.757	194.601	206.73	221.797	238.207	226.863	225.853
CG15908	92.9196	131.418	148.237	124.174	129.357	110.898	128.068	129.518	142.173
CG9410	152.654	186.103	195.931	173.287	151.521	131.647	156.243	172.416	165.734
PGAP3	54.4243	49.3922	55.4277	73.207	49.9698	56.5223	56.35	48.6725	48.7452
CG9422	39.8227	51.1562	41.2485	60.2336	54.8056	55.0914	53.7886	59.3969	44.6831
CG3270	220.352	206.389	211.399	253.908	313.52	273.311	348.345	334.933	336.342
Rab2	596.013	566.246	629.04	541.176	635.1	589.549	668.516	535.397	591.441
CR43611	3.98227	6.17402	7.7341	7.41337	6.44771	5.72378	7.68409	3.29983	4.87452
phtf	139.379	142.884	144.37	124.174	140.641	150.965	210.032	167.466	207.167
CG3267	61.0614	74.9702	54.1387	72.2803	76.5666	74.4092	81.9636	91.5703	67.4308
Eb1	499.111	485.984	480.803	493.916	520.25	487.237	430.309	461.976	450.893
SdhB	1643.35	1605.25	1613.85	1440.05	1415.68	1525.39	1442.05	1263.01	1295.81
koi	241.591	263.719	260.381	304.875	286.923	276.888	240.768	254.087	250.225
CG15236	265.484	277.831	274.561	261.321	258.715	238.252	215.155	260.687	228.29
Spn42Dc	13.2742	11.466	10.3121	7.41337	5.64175	4.29284	20.4909	10.7244	7.31178
Spn42Dd	272.122	277.831	259.092	550.443	481.564	492.961	307.364	325.033	325.78
Spn42De	9.29196	8.82003	1.28902	7.41337	8.86561	7.8702	10.2455	14.0243	5.68694
CG30158	136.724	131.418	113.433	111.201	117.268	99.4507	125.507	106.42	109.677
CG3358	83.6276	71.4422	56.7167	69.5003	71.7308	70.1163	84.525	59.3969	49.5576
CG17002	106.194	124.362	135.347	102.86	117.671	111.614	107.577	132.818	121.863
Tsp42Ea	816.365	855.543	863.641	804.35	830.546	862.86	819.636	748.236	780.735
CG30159	199.113	194.923	198.509	195.528	202.7	202.479	186.98	193.865	191.731
Tsp42Ee	929.196	951.681	1017.03	1095.32	1052.59	1120.43	899.039	851.356	841.667
Tsp42Ef	249.555	245.197	243.624	202.014	220.028	226.089	197.225	240.888	214.479
Tsp42Eg	127.433	150.822	176.595	140.854	132.581	116.622	135.752	141.068	134.049
Tsp42Eh	73.0082	59.9762	74.763	68.5736	66.4921	82.9948	66.5955	62.6968	45.4955
Tsp42Ei	126.105	162.289	180.462	172.361	205.118	218.219	169.05	150.967	134.049
Tsp42Ej	2690.68	2706.87	2670.84	2376.91	2635.1	2512.74	2184.84	2218.31	2243.09
Tsp42Ek	325.218	305.173	327.41	260.395	256.297	261.148	243.33	264.811	238.039
Tsp42El	211.06	177.283	213.977	239.081	227.685	251.131	207.47	213.664	204.73
lbm	122.123	102.312	139.214	93.5938	91.074	105.89	79.4023	70.9463	69.8681
Tsp42En	55.7517	51.1562	61.8728	66.7203	66.4921	83.7103	30.7364	54.4472	30.0595
Tsp42Eo	7.96453	13.23	20.6243	14.8267	13.7014	13.594	15.3682	13.1993	12.1863
Tsp42Er	9.29196	10.584	3.86705	8.34004	8.86561	10.0166	2.56136	4.12479	4.87452
esn	21.2388	20.2861	29.6474	26.8735	26.9998	20.7487	20.4909	29.6985	31.6844
Spn43Aa	3.98227	4.41001	3.86705	0.926671	4.83579	0	38.4205	14.8492	11.3739
pk	27.8759	35.2801	16.7572	25.9468	25.3879	20.7487	20.4909	16.4992	27.6223
Gadd45	22.5662	33.5161	32.2254	21.3134	34.6565	50.0831	25.6136	38.773	38.9961
pwn	10.6194	14.994	14.1792	13.9001	15.3133	17.8868	20.4909	14.0243	20.3105
CG12164	2.65484	6.17402	9.02312	1.85334	4.02982	2.86189	23.0523	23.0988	12.1863
Dhx15	99.5567	104.076	99.2543	83.4004	93.0889	113.045	79.4023	115.494	86.1165
so	55.7517	59.9762	59.2948	46.3335	61.6563	60.0997	53.7886	65.1716	50.37
CG11123	58.4066	34.3981	52.8497	57.4536	55.6115	60.0997	33.2977	46.1976	41.4334
sPLA2	464.598	358.975	403.462	901.651	809.591	805.622	448.239	567.571	532.947
CG11125	6.63711	10.584	16.7572	17.6067	14.9103	12.163	12.8068	14.8492	20.3105
CG11127	187.167	184.339	159.838	186.261	191.014	200.332	181.857	138.593	130.8
didum	149.999	127.008	139.214	124.174	118.074	129.501	97.3318	128.693	108.052
CG2144	103.539	75.8522	91.5202	80.6204	80.1934	77.2711	74.2795	71.7713	66.6184
Cyt-b5	2103.96	1769.3	1851.03	2055.36	2100.75	2115.65	1933.83	1994.75	1948.18
Corin	83.6276	102.312	149.526	113.981	120.492	115.191	130.63	116.319	116.988
Vps13	211.06	223.147	244.913	246.494	193.028	234.675	271.505	237.588	217.728
scra	10.6194	19.4041	18.0462	17.6067	15.3133	6.43925	17.9295	15.6742	10.5615
CG43340	686.277	726.77	737.318	649.596	669.353	656.088	668.516	661.616	662.934
CG43341	58.4066	56.4482	54.1387	27.8001	37.0744	42.2129	120.384	80.0209	84.4916
CG30491	67.6985	48.5102	63.1618	57.4536	62.8652	68.6854	84.525	65.1716	62.5563
CG30495	13.2742	20.2861	19.3353	19.4601	16.1193	9.30114	7.68409	23.9238	8.93662
CG2065	39.8227	39.6901	55.4277	22.2401	26.1938	25.757	46.1045	45.3727	54.4321
CG2064	71.6808	67.9142	59.2948	56.5269	49.9698	56.5223	23.0523	22.2739	27.6223
CG12107	240.263	244.315	265.537	278.928	241.789	255.424	207.47	235.113	233.164
CG30493	83.6276	67.0322	69.6069	89.8871	80.1934	72.2627	66.5955	78.371	73.1178
CG30496	25.221	17.6401	32.2254	37.0668	28.6117	27.9034	20.4909	15.6742	20.3105
CG1941	10.6194	7.93802	19.3353	19.4601	18.5372	23.6106	17.9295	12.3744	17.0608
CG1942	31.8581	22.0501	25.7803	24.0934	32.6416	27.188	94.7705	69.2964	101.552
CanB2	342.475	403.075	400.884	415.149	373.161	318.385	391.889	402.579	399.71
CG12825	10.6194	14.112	18.0462	17.6067	10.0746	9.30114	5.12273	10.7244	11.3739
CG12824	14.6016	5.29202	10.3121	10.1934	12.8954	5.72378	12.8068	4.94975	12.9987
mus205	14.6016	9.70203	9.02312	7.41337	13.2984	10.7321	17.9295	9.89949	13.8111
sax	151.326	168.463	144.37	150.121	154.342	133.078	151.12	118.794	130.8
CG1882	493.801	508.034	435.688	407.735	431.191	412.112	389.327	462.801	385.899
phr	127.433	150.822	131.48	128.807	116.462	111.614	135.752	165.816	142.986
CG18853	135.397	115.542	126.324	140.854	121.298	131.647	186.98	161.692	136.486
CG12822	208.405	216.973	229.445	209.428	209.148	216.788	248.452	263.986	202.292
Atg10	13.2742	8.82003	12.8902	11.1201	10.8805	18.6023	10.2455	9.89949	9.74903
CG30377	22.5662	17.6401	15.4682	19.4601	18.5372	15.0249	17.9295	18.974	30.8719
Cul1	443.359	452.467	398.306	413.295	433.206	497.969	560.939	496.624	580.068
drosha	46.4598	65.2682	41.2485	41.7002	42.3131	57.9533	51.2273	47.0226	51.9949
CG2906	43.8049	33.5161	24.4913	32.4335	29.0147	33.6272	33.2977	41.2479	35.7465
nito	53.0969	52.9202	48.9826	62.0869	56.4175	67.2544	56.35	76.721	47.9328
CSN4	143.362	158.76	154.682	153.827	151.118	181.015	138.314	163.342	139.736
Nup44A	208.405	251.371	311.942	262.248	233.73	242.545	202.348	263.986	209.604
Odc1	533.624	600.644	484.67	687.59	548.459	766.987	235.645	298.635	220.978
Odc2	10.6194	5.29202	7.7341	15.7534	12.8954	15.7404	10.2455	6.59966	8.1242
CR45267	10.6194	3.52801	3.86705	12.0467	8.86561	12.8785	7.68409	7.42462	7.31178
Optix	149.999	156.114	153.393	144.561	135.805	151.68	112.7	133.643	155.172
lig	232.299	263.719	271.983	233.521	269.595	261.148	204.909	249.137	231.54
sut1	61.0614	55.5662	46.4046	40.7735	56.0145	50.7986	89.6477	97.345	119.426
sut2	5.30969	5.29202	10.3121	10.1934	16.9252	12.8785	12.8068	17.3241	26.8098
CG8713	15.9291	21.1681	15.4682	16.6801	11.6865	15.7404	15.3682	12.3744	24.3726
CG11210	135.397	109.368	123.746	107.494	121.701	127.354	151.12	117.969	134.862
udd	537.606	511.562	519.474	548.589	562.16	560.215	645.464	633.567	552.445
Nup50	94.247	82.0263	83.7861	100.08	105.581	113.76	130.63	94.8701	102.365
Socs44A	103.539	100.548	97.9653	102.86	92.2829	105.89	99.8932	105.595	126.737
Pabp2	119.468	87.3183	95.3872	93.5938	118.477	101.597	56.35	94.8701	91.8034
Rs1	106.194	109.368	88.9422	97.3004	81.4024	105.174	94.7705	100.645	85.3041
Gasz	74.3356	82.9083	97.9653	84.3271	68.9099	77.9865	76.8409	87.4455	93.4283
Mlh1	13.2742	22.9321	21.9133	12.0467	10.8805	7.8702	12.8068	14.0243	12.1863
LRP1	132.742	127.008	117.301	157.534	134.193	148.103	133.191	120.444	155.172
pnut	339.82	283.123	341.589	316.921	351.4	350.582	353.468	307.709	338.779
pdm3	87.6099	73.2062	78.63	60.2336	66.4921	70.1163	64.0341	82.4958	70.6805
CSN7	272.122	276.067	282.295	276.148	318.759	283.327	256.136	336.583	346.091
Cyp4e2	513.712	560.954	581.347	558.783	500.504	545.906	455.923	386.08	419.208
Cyp4e1	57.0792	52.0382	74.763	68.5736	82.6113	72.2627	71.7182	64.3467	47.9328
Mal-A5	666.366	605.054	532.364	790.45	825.71	785.589	489.22	516.423	504.513
Mal-A6	14.6016	9.70203	28.3584	14.8267	15.3133	18.6023	5.12273	9.89949	5.68694
Cyp6a13	161.946	169.345	175.306	229.814	241.386	223.943	171.611	169.116	158.422
CG14752	6.63711	14.112	20.6243	5.56003	61.6563	36.4891	153.682	123.744	166.546
rgr	49.1146	57.3302	42.5376	51.8936	45.134	61.5307	43.5432	40.4229	39.8086
Cirl	353.094	358.093	328.699	307.655	345.759	303.36	443.116	414.129	370.463
Vps25	249.555	271.657	225.578	248.348	218.416	203.194	233.084	235.938	230.727
CG14749	73.0082	55.5662	50.2717	56.5269	65.2831	70.1163	40.9818	65.1716	68.2432
ptc	30.5307	23.8141	21.9133	10.1934	16.5223	17.1713	30.7364	20.6239	16.2484
Acsl	1312.82	1298.31	1365.07	1632.79	1499.5	1667.77	1137.25	1316.63	1307.18
CG8738	107.521	112.014	88.9422	147.341	135.402	130.932	102.455	111.369	88.5537
PGRP-SC2	7.96453	8.82003	1.28902	4.63335	3.22386	0	17.9295	28.8735	14.6236
gcl	119.468	96.1383	126.324	94.5204	87.4471	81.5639	133.191	113.019	113.739
CG8740	155.308	144.648	174.017	131.587	150.715	158.119	158.805	150.142	134.049
sns	51.7695	58.2122	67.0289	62.0869	59.6414	70.1163	30.7364	53.6222	69.8681
RyR	179.202	216.091	185.618	158.461	184.969	143.81	161.366	194.69	189.294
DCTN2-p50	277.431	254.017	279.717	251.128	242.192	239.683	279.189	259.037	216.104
Sec31	256.192	238.141	220.422	235.374	222.446	238.252	194.664	231.813	251.038
CG13751	525.659	459.523	491.115	574.536	570.22	584.541	473.852	461.976	403.773
Ggamma1	4519.87	4545.84	4721.67	4309.95	4573.04	4496.03	4559.23	4379.7	4190.46
CG30349	112.831	118.188	95.3872	135.294	113.238	145.956	89.6477	147.667	134.049
lin	51.7695	61.7402	50.2717	56.5269	64.8801	56.5223	76.8409	73.4212	65.806
CG8243	219.025	223.147	261.67	168.654	162.402	177.437	227.961	204.589	207.167
CG8237	149.999	133.182	123.746	113.054	124.924	122.346	97.3318	128.693	99.1152
PAN2	157.963	191.395	161.127	215.914	173.282	182.446	245.891	170.766	199.855
CG13749	1.32742	2.64601	1.28902	12.9734	6.8507	2.14642	0	0	4.87452
CG13748	0	0.882003	2.57803	0	2.82087	1.43095	25.6136	18.974	20.3105
Tom7	2000.43	2111.51	1946.42	1833.88	1891.6	1911.74	1667.45	1751.38	1587.47
babo	179.202	192.277	171.439	187.188	194.64	196.04	145.998	174.891	179.545
ana	54.4243	80.2623	51.5607	69.5003	59.6414	65.108	35.8591	55.2722	50.37
Dbp45A	63.7163	61.7402	74.763	66.7203	76.5666	65.8235	61.4727	64.3467	59.3066
Uhg4	84.955	66.1502	48.9826	70.427	69.3129	83.7103	71.7182	77.546	58.4942
snoRNA:Or-aca5	5.30969	4.41001	12.8902	12.9734	3.62684	12.8785	15.3682	7.42462	12.1863
snoRNA:Or-CD2	18.5839	15.876	18.0462	25.9468	16.5223	21.4642	105.016	13.1993	12.9987
CG8777	57.0792	49.3922	60.5838	48.1869	41.9101	37.2046	28.175	40.4229	51.1824
Vang	46.4598	52.0382	56.7167	58.3803	54.8056	61.5307	40.9818	51.9723	65.806
tsu	169.91	159.642	130.191	156.607	158.372	210.349	135.752	164.167	129.175
Phax	69.026	64.3862	50.2717	56.5269	63.6712	41.4974	64.0341	52.7973	45.4955
Su(var)2-10	114.158	74.9702	69.6069	80.6204	80.9994	91.5805	97.3318	103.12	108.052
GstE13	207.078	209.035	201.087	177.921	159.178	153.111	179.295	151.792	190.919
Hydr1	343.802	342.217	305.497	340.088	332.863	339.134	274.066	249.137	203.917
CG44286	699.551	666.794	694.78	954.471	1029.62	1048.88	1718.68	1445.33	1576.09
CG8788	699.551	666.794	694.78	954.471	1029.62	1048.88	1716.11	1445.33	1576.09
Prp38	140.707	127.008	127.613	118.614	109.208	124.492	148.559	108.069	107.239
CG30344	151.326	135.828	122.457	119.541	174.491	149.534	366.275	316.784	351.778
CG30345	197.786	170.227	183.04	235.374	196.252	221.797	174.173	181.491	168.171
CR44283	13.2742	19.4041	18.0462	18.5334	24.5819	33.6272	15.3682	26.3986	26.8098
VhaAC45	1250.43	1244.51	1223.28	1288.07	1271.81	1211.3	1283.24	1136.79	1172.32
Cyp4p2	58.4066	38.8081	63.1618	60.2336	59.2384	76.5556	5.12273	1.64992	0.81242
Cyp4p1	313.272	298.117	308.075	298.388	312.311	321.247	412.38	381.13	364.776
Cyp4p3	67.6985	73.2062	55.4277	53.7469	44.328	45.7903	35.8591	30.5234	25.9974
CG1968	104.866	93.4923	132.769	88.9604	83.8203	90.1496	84.525	75.8961	86.1165
Drep2	96.9018	125.244	146.948	126.027	130.566	117.338	94.7705	115.494	138.111
l(2)k10201	33.1856	40.5721	42.5376	31.5068	34.2535	27.188	56.35	41.2479	31.6844
wun2	134.07	113.778	134.058	91.7404	103.566	90.865	102.455	139.418	121.051
prel	351.767	345.745	350.613	333.602	302.64	299.068	248.452	280.486	310.344
Pdk	749.994	768.224	782.433	891.457	788.636	830.664	635.218	635.217	680.808
Camta	5.30969	8.82003	11.6012	13.9001	12.8954	7.8702	15.3682	17.3241	11.3739
brp	310.617	318.403	288.74	295.608	269.595	269.018	294.557	306.059	310.344
CR43651	3.98227	2.64601	2.57803	2.78001	3.22386	1.43095	2.56136	8.24958	9.74903
Or45b	2.65484	2.64601	9.02312	2.78001	8.86561	3.57736	2.56136	2.47487	2.43726
CG1814	294.688	343.099	301.63	287.268	302.237	314.808	279.189	299.46	282.722
Updo	298.67	256.663	266.826	279.855	266.774	253.993	353.468	330.808	326.593
RpL31	17462.2	17112.6	15763.4	21207.8	19422.1	24142.9	17850.1	15317.8	13669.8
CG1827	146.016	149.94	100.543	178.847	158.775	160.266	79.4023	100.645	104.802
Map60	33.1856	51.1562	39.9595	44.4802	44.731	43.6438	74.2795	42.8978	54.4321
CG30338	33.1856	23.8141	24.4913	30.5801	23.373	30.7653	30.7364	20.6239	25.185
CG1902	84.955	141.12	130.191	123.247	124.521	120.199	130.63	141.893	156.797
GstT1	171.237	156.996	167.572	199.234	204.715	214.642	197.225	189.74	214.479
GstT2	73.0082	67.9142	68.3179	55.6003	68.104	57.2378	76.8409	41.2479	55.2445
CG30002	233.626	200.215	226.867	440.169	403.788	311.231	179.295	186.44	189.294
CG1773	122.123	89.0823	95.3872	214.988	200.282	161.697	110.139	113.844	99.9276
dap	51.7695	44.1001	52.8497	54.6736	50.3728	46.5057	46.1045	46.1976	53.6197
trpl	5786.23	5939.41	5358.44	4395.2	4204.72	4414.47	3570.54	4020.02	3852.49
CG1698	34.513	29.9881	27.0694	24.0934	34.2535	38.6355	64.0341	108.069	131.612
lectin-46Cb	18.5839	23.8141	12.8902	42.6269	30.6266	28.6189	28.175	23.9238	26.8098
CG1663	19.9113	15.876	11.6012	31.5068	13.7014	15.0249	17.9295	16.4992	12.9987
CG1665	160.618	195.805	189.485	268.735	262.744	237.537	135.752	140.243	134.862
CG1667	14.6016	27.3421	18.0462	36.1402	33.8505	35.0582	23.0523	31.3484	34.1216
CG1671	43.8049	37.9261	27.0694	56.5269	41.5072	62.2461	71.7182	40.4229	63.3687
CG30010	61.0614	58.2122	90.2312	63.9403	53.9996	64.3925	76.8409	65.9966	68.2432
Ntmt	92.9196	74.0882	64.4508	81.547	70.9249	82.2794	79.4023	80.0209	76.3674
CG18446	47.7872	38.8081	38.6705	25.0201	26.9998	24.3261	43.5432	30.5234	25.185
CG12744	1.32742	3.52801	9.02312	3.70668	4.83579	7.15473	2.56136	3.29983	5.68694
CG30008	0	11.466	1.28902	3.70668	1.61193	1.43095	5.12273	4.94975	1.62484
CG30007	29.2033	29.9881	42.5376	33.3602	19.3431	21.4642	20.4909	29.6985	28.4347
FMRFa	30.5307	23.8141	28.3584	26.8735	40.2982	26.4725	7.68409	36.2981	20.3105
Etf-QO	532.296	571.538	538.809	518.009	530.324	494.392	512.273	548.597	545.134
Pal1	147.344	187.867	126.324	214.988	198.67	223.943	181.857	192.215	177.107
Adam	581.411	560.954	545.254	664.423	651.219	724.774	735.111	716.063	688.119
CG12134	35.8404	27.3421	21.9133	54.6736	35.0594	50.0831	20.4909	32.1733	33.3092
TER94	736.719	736.472	687.046	675.543	785.815	751.246	1534.26	1133.49	1329.93
CG12128	46.4598	45.8641	38.6705	50.9669	51.5817	51.514	56.35	55.2722	63.3687
CG12129	69.026	41.4541	52.8497	61.1603	56.4175	60.8152	53.7886	45.3727	47.9328
COX7C	7541.09	7848.94	7343.53	6053.01	6251.06	6094.4	6972.03	5862.97	5846.17
magu	140.707	156.114	154.682	122.321	128.148	120.199	110.139	121.269	107.239
mRpL42	477.872	537.14	542.676	411.442	440.459	414.259	532.764	457.026	461.454
egr	161.946	144.648	154.682	170.507	173.282	133.793	138.314	155.092	147.048
CG2269	603.977	586.532	608.416	620.869	596.414	583.826	624.973	706.164	659.685
Jra	138.052	137.592	162.416	128.807	151.118	158.119	176.734	144.368	168.171
14-3-3zeta	3680.94	3515.66	3627.29	3626.99	3712.27	3540.16	3081.32	3430.17	3497.47
Pfk	1156.18	1212.75	1179.45	1053.62	1136.01	1072.49	1055.28	1057.6	984.653
dmpd	95.5744	62.6222	83.7861	90.8137	72.5368	90.1496	112.7	80.8458	88.5537
CG46319	1015.48	1031.06	977.075	998.025	1018.34	963.742	914.407	1044.4	1055.33
gem	1015.48	1031.06	977.075	998.025	1018.34	963.742	914.407	1044.4	1055.33
Hdc	193.804	195.805	221.711	170.507	187.387	177.437	169.05	166.641	146.236
CG12913	42.4775	66.1502	50.2717	37.9935	57.6264	50.0831	64.0341	39.598	49.5576
CG12910	124.778	92.6103	108.277	52.8202	80.5964	70.1163	102.455	77.546	74.7426
CAP	621.234	542.432	586.503	404.029	449.325	402.096	566.061	549.422	543.509
CG12909	35.8404	29.1061	25.7803	59.3069	36.6714	51.514	28.175	51.9723	46.3079
Ndg	65.0437	109.368	87.6531	78.767	60.8503	103.028	87.0864	72.5963	50.37
Prx2540-2	91.5921	104.076	110.855	137.147	226.476	184.592	525.08	468.576	558.945
CG33474	1.32742	6.17402	2.57803	6.4867	4.4328	2.86189	2.56136	1.64992	4.87452
Prx2540-1	234.954	264.601	297.763	314.141	456.176	410.681	1234.58	1103.79	1294.18
RanBPM	224.334	238.141	230.734	213.134	201.088	221.081	307.364	245.837	284.347
Galphao	596.013	678.26	620.017	677.396	632.279	562.362	489.22	585.72	646.686
CG11777	53.0969	43.2181	51.5607	39.8468	39.8952	34.3427	40.9818	41.2479	43.8707
CG17765	477.872	456.877	457.601	518.009	489.22	553.776	481.536	466.101	448.456
CR45135	3.98227	2.64601	9.02312	11.1201	6.44771	3.57736	7.68409	9.89949	9.74903
psq	266.812	252.253	273.272	280.781	303.446	232.529	199.786	193.865	186.857
CG11883	148.671	119.952	128.902	88.0337	116.059	88.7186	74.2795	115.494	94.2407
Elp2	49.1146	59.9762	46.4046	72.2803	67.701	60.0997	56.35	75.0711	60.119
stan	31.8581	37.0441	47.6936	46.3335	46.3429	42.2129	38.4205	42.0728	48.7452
CG7220	2848.65	2990.87	2773.96	2260.15	2214.39	2061.99	2376.95	2627.49	2777.66
CG12935	69.026	56.4482	76.052	69.5003	64.0742	55.0914	130.63	75.8961	83.6792
CG7222	107.521	139.356	140.503	142.707	136.208	143.81	210.032	154.267	134.862
Prosbeta5	938.487	800.859	808.213	749.677	881.725	896.487	1867.23	1565.77	1828.76
RpS15Ab	1680.52	1493.23	1424.36	1768.09	1755.79	2200.79	1434.36	1413.15	1323.43
CG12325	29.2033	22.9321	14.1792	25.9468	14.5074	34.3427	15.3682	10.7244	24.3726
nclb	88.9373	59.9762	79.919	139.001	113.238	144.525	81.9636	110.544	92.6158
Pex6	102.212	137.592	108.277	109.347	106.387	121.63	110.139	112.194	91.8034
CG18003	374.333	389.845	407.329	598.629	504.534	549.483	389.327	452.077	357.465
CG18004	71.6808	78.4982	63.1618	65.7936	72.1338	89.4341	102.455	94.8701	86.1165
CG30020	34.513	45.8641	38.6705	31.5068	31.4326	40.0665	33.2977	28.8735	35.7465
CG12942	25.221	11.466	18.0462	22.2401	24.1789	24.3261	17.9295	25.5737	19.4981
CR45228	5.30969	7.93802	9.02312	7.41337	12.4924	14.3095	0	6.59966	3.24968
BBS4	5.30969	4.41001	2.57803	7.41337	2.82087	2.86189	7.68409	6.59966	5.68694
shn	177.875	221.383	184.329	217.768	210.76	230.382	163.927	209.539	155.172
Syx6	232.299	216.973	201.087	214.061	227.282	229.667	238.207	215.314	216.104
CG7737	47.7872	48.5102	47.6936	40.7735	47.1489	44.3593	61.4727	58.572	56.8694
CG34227	4002.18	3306.63	4215.08	6424.61	7569.62	5089.87	5952.61	6808.37	6243.44
Cpr47Ee	388.935	344.863	399.595	224.254	219.222	229.667	286.873	245.012	246.976
Vhl	107.521	122.598	94.0982	93.5938	112.432	111.614	89.6477	98.1699	95.0531
CG13220	712.826	775.28	796.612	655.156	785.009	700.448	768.409	688.84	726.303
CG30033	127.433	90.8463	95.3872	106.567	145.074	118.768	64.0341	121.269	123.488
CG7741	27.8759	23.8141	27.0694	33.3602	29.0147	30.7653	20.4909	28.0486	33.3092
CG7745	67.6985	66.1502	45.1156	83.4004	88.6561	95.8733	30.7364	55.2722	32.4968
CG43114	2317.68	2123.86	2022.47	2438.07	2358.65	2565.69	1214.09	1160.72	974.903
betaTry	0	8.82003	0	0	0	0	0	4.94975	2.43726
san	244.246	237.259	252.647	231.668	232.118	260.432	307.364	251.612	250.225
CG13204	110.176	82.0263	91.5202	73.207	80.5964	73.6937	97.3318	98.9949	88.5537
CG13203	1.32742	17.6401	5.15607	12.0467	8.86561	4.29284	7.68409	9.89949	10.5615
Smyd4-3	17.2565	10.584	23.2023	12.0467	12.8954	9.30114	7.68409	10.7244	9.74903
CG7763	13.2742	14.112	7.7341	22.2401	8.46262	12.8785	10.2455	9.07453	18.6857
Prip	53.0969	60.8582	61.8728	74.1337	82.6113	71.5473	92.2091	84.1457	77.1799
qvr	520.349	545.078	567.167	520.789	521.056	505.839	422.625	443.002	477.703
E(Pc)	123.45	111.132	123.746	147.341	144.671	145.956	145.998	146.017	127.55
inv	13.2742	22.9321	11.6012	9.26671	8.05964	15.0249	10.2455	12.3744	23.5602
CG34228	400.881	348.391	367.37	317.848	312.714	352.013	274.066	308.534	284.347
Tret1-1	1853.08	1932.47	1639.63	2090.57	2060.45	2262.32	1385.7	1579.79	1523.29
Tret1-2	13.2742	22.9321	9.02312	19.4601	14.5074	22.1797	23.0523	17.3241	17.8732
Buffy	75.6631	85.5543	100.543	91.7404	82.6113	86.5722	71.7182	84.9706	86.9289
CG13197	86.2824	94.3743	96.6763	84.3271	81.8054	86.5722	84.525	96.52	85.3041
pyr	80.9728	85.5543	78.63	59.3069	78.9845	69.4009	56.35	58.572	61.7439
ths	112.831	134.946	139.214	124.174	126.536	113.76	112.7	89.9204	123.488
CG13192	34.513	37.0441	30.9364	28.7268	29.0147	31.4808	30.7364	44.5477	18.6857
CG34229	160.618	137.592	112.144	101.007	116.865	108.752	102.455	115.494	90.991
Sln	67.6985	74.0882	52.8497	66.7203	75.7606	55.0914	56.35	63.5217	56.8694
Mtor	100.884	88.2003	79.919	98.2271	85.4322	78.702	69.1568	98.1699	101.552
Ef1alpha48D	39067.4	37695.9	36412.1	51045.7	44668.6	60334.4	31661	30722.2	26448.3
Zip48C	71.6808	78.4982	112.144	123.247	107.193	101.597	120.384	92.3952	90.1786
exp	53.0969	43.2181	47.6936	22.2401	23.7759	13.594	81.9636	61.0469	88.5537
ADD1	75.6631	65.2682	74.763	39.8468	44.328	54.3759	51.2273	52.7973	51.1824
CG34231	13.2742	7.05602	7.7341	11.1201	6.44771	9.30114	7.68409	2.47487	6.49936
CG8298	61.0614	38.8081	43.8266	40.7735	31.0296	35.7736	56.35	42.8978	39.8086
pds5	46.4598	63.5042	60.5838	47.2602	59.6414	53.6605	76.8409	52.7973	52.8073
CG8321	288.051	281.359	311.942	240.934	234.939	249.7	215.155	230.163	235.602
128up	216.37	186.985	199.798	214.061	185.372	241.114	163.927	181.491	194.981
RpIII128	25.221	29.1061	32.2254	25.0201	26.5968	27.9034	46.1045	29.6985	28.4347
Drep1	74.3356	86.4363	59.2948	83.4004	81.4024	74.4092	53.7886	61.8718	60.119
Drep3	57.0792	52.0382	45.1156	41.7002	49.1638	45.7903	84.525	77.546	51.1824
CG18343	339.82	374.851	310.653	664.423	632.279	736.221	158.805	177.366	121.863
Smyd4-4	59.734	56.4482	47.6936	47.2602	45.537	31.4808	53.7886	54.4472	42.2458
Hen1	26.5484	14.994	21.9133	19.4601	30.6266	32.9117	12.8068	12.3744	8.93662
CG8407	11.9468	7.93802	7.7341	2.78001	2.01491	7.8702	0	5.7747	4.0621
SmD3	160.618	137.592	130.191	150.121	158.372	191.031	143.436	168.291	154.36
Cct5	307.962	261.955	253.936	353.062	369.535	445.739	399.573	301.109	341.216
CR45264	2.65484	5.29202	5.15607	5.56003	5.64175	2.86189	0	3.29983	0.81242
wash	57.0792	76.7342	77.341	72.2803	84.6262	103.028	71.7182	84.1457	81.242
CG33964	23.8936	18.5221	16.7572	17.6067	19.7461	17.8868	25.6136	22.2739	12.1863
Cyp6g1	1181.41	1087.51	1252.92	1825.54	1806.57	1803.71	827.32	994.074	821.356
Cyp6t3	5.30969	10.584	10.3121	9.26671	5.64175	5.00831	0	4.94975	4.0621
CG13168	2.65484	2.64601	11.6012	5.56003	5.64175	2.14642	7.68409	11.5494	0.81242
Cam	5945.52	6456.26	6327.78	7262.32	7232.32	6448.56	5368.62	6207.81	6765.02
CR43900	156.636	171.991	158.549	149.194	124.521	105.174	89.6477	108.894	143.798
CG42700	38.4952	37.9261	23.2023	25.0201	29.0147	30.7653	40.9818	41.2479	36.5589
CG17739	1229.19	1339.76	1328.98	1265.83	1236.35	1265.67	896.477	989.124	892.037
CG30203	39.8227	44.9821	34.8035	32.4335	34.2535	41.4974	46.1045	41.2479	34.1216
CG30046	54.4243	54.6842	47.6936	75.0603	55.2086	61.5307	61.4727	54.4472	62.5563
CG13163	51.7695	53.8022	58.0058	43.5535	58.4324	55.8069	51.2273	47.8475	43.0582
garz	132.742	119.07	131.48	107.494	114.447	111.614	81.9636	98.1699	116.988
CG8490	43.8049	42.3361	36.0925	58.3803	49.5668	49.3676	53.7886	37.948	38.9961
Den1	135.397	111.132	128.902	148.267	147.491	145.241	148.559	148.492	169.796
Cpr49Aa	6.63711	13.23	12.8902	7.41337	9.67157	10.7321	7.68409	10.7244	9.74903
Cpr49Ab	5.30969	8.82003	16.7572	1.85334	7.25368	3.57736	17.9295	12.3744	11.3739
CG8501	49.1146	50.2742	34.8035	41.7002	43.5221	32.9117	61.4727	73.4212	49.5576
Cpr49Ac	3.98227	2.64601	1.28902	1.85334	0.402982	2.86189	102.455	27.2236	25.9974
Cpr49Ae	913.266	895.233	1134.33	638.476	651.622	500.831	799.145	665.741	734.427
Cpr49Af	33.1856	34.3981	20.6243	39.8468	44.328	30.7653	61.4727	57.747	58.4942
Cpr49Ag	945.125	1094.57	1072.46	489.282	610.115	492.245	1485.59	959.426	1139.82
CG30050	54.4243	59.0942	72.1849	39.8468	64.4771	62.2461	107.577	76.721	67.4308
CG8520	156.636	165.817	130.191	168.654	151.924	132.362	145.998	160.867	173.858
CG8525	187.167	174.637	190.774	231.668	213.178	212.495	179.295	189.74	190.106
Tmem18	94.247	81.1443	117.301	103.787	99.1336	110.898	58.9114	102.295	87.7413
Dyb	290.705	266.365	292.607	202.941	231.715	236.106	156.243	227.688	215.291
Lac	212.388	186.985	213.977	208.501	206.327	225.374	233.084	266.461	216.916
CG8545	61.0614	60.8582	64.4508	115.834	87.8501	114.476	107.577	98.1699	110.489
CG8550	70.3534	37.0441	48.9826	82.4737	71.3278	58.6688	71.7182	65.9966	73.1178
Dh44-R2	47.7872	33.5161	41.2485	42.6269	50.7757	50.0831	89.6477	42.0728	46.3079
s-cup	7.96453	10.584	11.6012	10.1934	10.8805	15.0249	15.3682	14.0243	12.1863
CG13151	62.3888	40.5721	45.1156	39.8468	40.2982	37.2046	33.2977	56.9221	39.8086
CG8569	42.4775	54.6842	46.4046	52.8202	45.134	45.0748	28.175	32.1733	38.9961
CG33632	7.96453	3.52801	6.44508	5.56003	1.61193	6.43925	2.56136	5.7747	5.68694
fra	18.5839	18.5221	29.6474	15.7534	27.4028	17.8868	40.9818	23.0988	29.2471
Cyp301a1	5.30969	14.112	15.4682	6.4867	10.4775	8.58567	20.4909	16.4992	16.2484
ClC-b	197.786	213.445	197.22	209.428	220.834	222.512	274.066	219.439	179.545
CR30055	110.176	112.896	119.879	112.127	114.447	101.597	92.2091	110.544	114.551
Amph	303.98	333.397	301.63	220.548	253.476	236.821	268.943	267.286	267.286
CG45086	303.98	302.527	375.104	227.961	288.535	232.529	281.75	264.811	361.527
Galphaq	3874.75	3987.53	4025.6	2729.97	2913.16	2715.93	3386.12	3308.08	3671.32
CG17760	2.65484	9.70203	2.57803	6.4867	7.25368	6.43925	5.12273	5.7747	7.31178
spt4	84.955	74.9702	85.0751	81.547	81.4024	75.1246	107.577	98.1699	103.99
Iswi	112.831	115.542	116.012	110.274	119.686	116.622	58.9114	110.544	104.802
ZnT49B	185.839	149.94	157.26	143.634	145.88	138.802	122.945	135.293	155.985
CG8646	6.63711	17.6401	10.3121	15.7534	13.2984	10.0166	23.0523	23.9238	14.6236
CG13148	31.8581	37.9261	43.8266	32.4335	35.8654	30.0499	23.0523	33.8233	27.6223
CG42663	29.2033	31.7521	41.2485	50.0402	59.2384	37.2046	53.7886	56.9221	57.6818
mRpL18	189.821	194.041	170.15	176.067	176.506	165.99	233.084	204.589	165.734
Dgkepsilon	422.12	421.597	393.15	369.742	374.773	359.883	258.698	321.733	348.528
sca	50.442	78.4982	68.3179	59.3069	66.0891	76.5556	51.2273	65.9966	55.2445
bic	5706.59	5399.62	5257.9	6172.55	5859.36	6535.84	5058.69	4886.22	4433.37
CR43468	33.1856	31.7521	33.5144	24.0934	25.3879	38.6355	28.175	26.3986	32.4968
AspRS	299.997	335.161	295.185	304.875	271.61	322.678	335.539	273.061	257.537
vg	11.9468	7.93802	6.44508	0.926671	6.04473	5.00831	0	7.42462	3.24968
NAT1	986.275	954.327	978.364	1098.1	1069.11	1094.67	1232.02	1224.24	1322.62
CG13319	213.715	187.867	167.572	201.088	176.909	197.47	340.661	263.986	265.661
sug	461.943	523.91	496.271	563.416	534.354	499.4	215.155	309.359	256.725
Sans	3.98227	0.882003	3.86705	6.4867	2.82087	2.14642	12.8068	10.7244	11.3739
Su(z)2	134.07	85.5543	118.59	96.3738	100.343	125.923	105.016	99.8199	121.863
Cap-G	33.1856	40.5721	34.8035	30.5801	35.4624	30.7653	23.0523	26.3986	38.9961
ND-MWFE	2439.8	2586.91	2496.83	2020.14	2232.12	2094.9	2392.31	2072.29	2000.99
Nrk	17.2565	23.8141	21.9133	13.9001	22.567	20.0332	5.12273	23.0988	13.8111
Spt-I	165.928	175.519	176.595	178.847	188.999	167.421	148.559	184.79	173.045
AGBE	878.753	845.841	873.953	922.038	1039.29	942.278	2105.44	1723.34	1930.31
ValRS	144.689	96.1383	118.59	144.561	132.984	120.199	138.314	126.218	134.862
FLASH	35.8404	28.2241	38.6705	31.5068	24.9849	30.0499	35.8591	28.8735	24.3726
CG4627	45.1324	43.2181	51.5607	45.4069	48.7608	58.6688	43.5432	36.2981	50.37
CG17059	825.657	817.617	864.93	863.657	844.651	830.664	860.618	749.061	730.365
Dp	143.362	133.182	132.769	165.874	173.685	148.103	184.418	123.744	170.608
fsd	79.6453	88.2003	55.4277	61.1603	70.5219	63.6771	74.2795	98.9949	84.4916
CG4676	10.6194	12.348	18.0462	14.8267	14.9103	11.4476	33.2977	14.0243	17.8732
GstE14	307.962	228.439	275.85	218.694	259.52	261.148	330.416	330.808	399.71
Mp20	1126.98	1390.04	1344.44	1055.48	1484.59	1376.57	3470.65	2587.89	2902.78
CG4716	14480.8	14303.4	13529.5	15193.7	13889.6	14528.4	6193.38	7270.35	5989.97
CG10799	1299.55	1150.13	1158.83	1247.3	1216.2	1341.51	1306.3	1311.68	1225.94
CG42319	549.553	554.78	507.873	712.61	717.711	779.15	327.855	367.106	334.717
AttC	669.021	49.3922	36.0925	229.814	121.701	135.94	481.536	1611.14	138.924
IMPPP	5107.92	3612.68	3459.72	5135.61	5965.75	4699.22	6357.3	6955.22	5846.17
CG33470	5107.92	3612.68	3459.72	5135.61	5965.75	4699.22	6357.3	6955.22	5846.17
cbs	75.6631	57.3302	77.341	70.427	52.7907	57.2378	51.2273	57.747	48.7452
mars	1.32742	7.05602	10.3121	4.63335	3.22386	3.57736	5.12273	2.47487	3.24968
mip120	26.5484	27.3421	19.3353	30.5801	25.7909	26.4725	35.8591	28.0486	31.6844
EfTuM	613.269	599.762	599.393	519.862	546.041	529.45	712.059	621.193	673.496
Roe1	201.768	199.333	164.994	174.214	182.551	203.194	238.207	219.439	204.73
CR44366	5.30969	5.29202	2.57803	0.926671	2.82087	2.86189	0	4.94975	10.5615
fand	110.176	121.716	91.5202	89.8871	90.671	97.3043	71.7182	105.595	116.988
fas	111.503	107.604	100.543	119.541	105.178	105.174	99.8932	135.293	101.552
CG13337	14.6016	16.7581	12.8902	12.0467	13.2984	6.43925	0	7.42462	9.74903
Cpr50Cb	38.4952	31.7521	28.3584	27.8001	63.2682	67.2544	284.311	297.81	348.528
stj	201.768	196.687	211.399	173.287	190.208	161.697	125.507	199.64	207.979
CG13339	71.6808	75.8522	65.7399	65.7936	65.6861	70.8318	56.35	63.5217	52.8073
CG6329	1643.35	1732.25	1807.2	1338.11	1485.39	1389.45	1626.47	1499.77	1665.46
CG6357	769.905	672.968	665.133	1015.63	983.679	972.327	886.232	842.282	858.727
Uba3	118.141	96.1383	108.277	99.1538	110.014	107.321	107.577	108.069	97.4903
CG13344	100.884	129.654	128.902	138.074	138.223	115.907	148.559	155.917	127.55
CG33155	601.322	714.422	661.266	593.069	612.13	572.378	673.639	609.644	597.128
mRpL53	601.322	714.422	661.266	593.069	612.13	571.663	673.639	609.644	597.128
Cp1	1975.2	2068.3	2025.05	2249.96	2284.91	2240.86	2750.9	2410.53	2318.65
CG42806	163.273	154.35	130.191	236.301	231.312	206.772	230.523	195.515	219.353
PheRS-m	313.272	311.347	348.035	274.295	280.476	285.474	294.557	301.109	320.906
CG8067	62.3888	77.6162	76.052	63.9403	74.1487	77.9865	81.9636	66.8216	77.1799
mam	193.804	179.929	204.954	178.847	186.984	172.429	217.716	196.34	211.229
pea	76.9905	86.4363	60.5838	58.3803	63.6712	67.9699	94.7705	56.0971	61.7439
CG13016	55.7517	72.3242	67.0289	75.987	73.7457	73.6937	53.7886	49.4975	56.8694
O-fut1	35.8404	33.5161	46.4046	39.8468	38.2833	41.4974	35.8591	38.773	25.185
CG8323	96.9018	97.0203	109.566	86.1804	73.3427	81.5639	76.8409	78.371	80.4295
CG18327	92.9196	73.2062	78.63	30.5801	29.4177	27.9034	28.175	14.8492	16.2484
CG18324	62.3888	68.7962	58.0058	41.7002	44.328	49.3676	48.6659	53.6222	49.5576
CG8331	1481.4	1647.58	1396.01	1794.96	1652.63	1867.38	1170.54	1413.98	1219.44
cg	302.652	300.763	314.52	357.695	328.027	331.264	253.575	327.508	308.719
CG30069	203.096	204.625	208.821	215.914	234.133	233.96	294.557	265.636	259.162
CG8468	123.45	158.76	141.792	202.941	174.894	208.203	120.384	100.645	124.3
Usp20-33	69.026	88.2003	74.763	85.2537	93.0889	75.8401	79.4023	85.7956	90.1786
SmydA-1	66.3711	83.7903	69.6069	59.3069	58.4324	66.539	107.577	73.4212	104.802
CG8531	181.857	168.463	167.572	174.214	182.954	181.015	207.47	196.34	181.17
beta4GalNAcTA	63.7163	51.1562	54.1387	37.9935	51.9847	55.8069	30.7364	51.9723	34.1216
conv	25.221	26.4601	30.9364	21.3134	24.9849	25.0415	53.7886	28.8735	53.6197
Ih	1829.19	1888.37	1727.28	1782.91	1663.51	1454.56	1229.45	1546.8	1626.46
Shroom	152.654	134.064	119.879	101.934	98.3276	80.1329	117.823	106.42	145.423
CG8613	163.273	172.873	192.063	164.021	195.043	178.868	199.786	186.44	162.484
Arc2	50.442	27.3421	38.6705	28.7268	25.3879	39.351	48.6659	41.2479	46.3079
Tfb1	135.397	131.418	128.902	138.074	124.924	107.321	110.139	127.043	123.488
Dh44-R1	29.2033	29.9881	16.7572	25.9468	29.8207	24.3261	28.175	34.6482	22.7477
Sin1	54.4243	65.2682	55.4277	40.7735	53.9996	45.0748	43.5432	52.7973	63.3687
CG17386	337.165	333.397	323.543	13.9001	12.8954	10.0166	197.225	216.139	164.109
PRAS40	102.212	117.306	139.214	130.661	134.999	160.266	153.682	113.844	106.427
Asx	91.5921	89.0823	105.699	106.567	91.8799	108.036	92.2091	84.1457	86.1165
CG30197	3222.98	3346.32	3646.63	3429.61	3724.76	3359.14	4464.46	4332.68	4403.31
ttv	37.1678	51.1562	34.8035	50.9669	47.1489	45.0748	28.175	37.1231	32.4968
Blos1	138.052	132.3	101.832	109.347	118.074	108.036	125.507	108.894	112.926
Sec61beta	744.684	663.266	635.485	746.897	691.517	758.401	694.13	662.441	668.621
Uhg5	54.4243	60.8582	27.0694	85.2537	63.6712	70.1163	33.2977	54.4472	58.4942
snoRNA:Me28S-G2703a	3.98227	5.29202	3.86705	5.56003	3.62684	3.57736	35.8591	8.24958	5.68694
snoRNA:Or-CD4	3.98227	1.76401	1.28902	3.70668	3.62684	9.30114	17.9295	3.29983	1.62484
CG10131	122.123	148.176	130.191	156.607	134.193	179.584	186.98	175.716	153.547
CG43236	130.087	37.0441	23.2023	88.0337	74.5517	97.3043	99.8932	321.733	96.6779
CG10139	83.6276	101.43	88.9422	77.8404	87.0441	83.7103	97.3318	100.645	70.6805
Dro	2483.61	216.973	52.8497	622.723	110.417	103.744	2005.55	2995.42	628
AttA	192.476	13.23	6.44508	57.4536	35.0594	27.9034	25.6136	108.894	15.436
AttB	203.096	28.2241	27.0694	93.5938	49.1638	43.6438	153.682	513.124	143.798
ave	95.5744	74.0882	103.121	67.647	67.298	88.7186	71.7182	77.546	77.9923
ND-B15	1842.46	1910.42	1845.87	1508.62	1527.3	1490.33	1862.11	1635.89	1489.17
BEAF-32	116.813	104.076	118.59	122.321	141.85	140.233	148.559	108.069	112.114
hui	359.731	336.925	409.907	640.33	623.01	716.904	420.064	486.725	467.954
CG10205	519.022	518.618	622.595	670.91	766.875	683.276	550.693	558.496	521.573
Ercc1	10.6194	13.23	6.44508	16.6801	8.86561	12.163	12.8068	15.6742	5.68694
HPS1	73.0082	60.8582	59.2948	63.0136	85.4322	67.2544	35.8591	58.572	81.242
Cyp6a22	76.9905	84.6723	67.0289	95.4471	83.0143	94.4424	71.7182	68.4715	71.4929
Cyp6a17	260.175	245.197	250.069	282.635	311.505	314.093	0	2.47487	0
Cyp6a23	270.794	266.365	287.451	240.934	244.207	265.44	366.275	356.382	362.339
Cyp6a20	278.759	270.775	315.809	172.361	188.999	218.219	297.118	257.387	258.349
Cyp317a1	47.7872	52.0382	47.6936	28.7268	25.3879	38.6355	51.2273	68.4715	66.6184
Lap1	51.7695	47.6281	41.2485	51.8936	68.104	66.539	71.7182	56.0971	51.9949
CG10257	130.087	110.25	128.902	76.9137	70.5219	88.7186	61.4727	108.069	82.8668
ckn	126.105	112.014	139.214	125.101	116.462	92.296	81.9636	114.669	105.615
pcs	212.388	193.159	251.358	209.428	200.282	173.144	227.961	220.264	233.977
hbs	23.8936	30.8701	41.2485	35.2135	24.1789	20.7487	10.2455	21.4489	21.1229
chn	156.636	138.474	105.699	119.541	133.387	131.647	112.7	137.768	145.423
CG7544	9.29196	7.05602	1.28902	12.0467	8.05964	12.163	2.56136	2.47487	11.3739
igl	576.101	589.178	662.555	583.803	624.622	611.014	550.693	595.619	558.945
CG11807	106.194	133.182	117.301	111.201	109.208	105.89	84.525	91.5703	86.1165
CG11808	50.442	37.0441	36.0925	30.5801	35.8654	44.3593	20.4909	24.7487	38.9961
CG8079	30.5307	52.0382	48.9826	28.7268	33.4475	35.0582	105.016	59.3969	64.9936
CR44370	103.539	116.424	119.879	104.714	99.9396	77.2711	169.05	148.492	178.732
scb	31.8581	44.9821	20.6243	27.8001	39.8952	28.6189	117.823	101.47	101.552
Xpc	65.0437	70.5602	95.3872	80.6204	77.3726	66.539	84.525	89.0954	82.0544
Arf51F	333.183	357.211	322.254	348.428	381.221	349.866	432.87	364.631	365.589
Hr51	19.9113	8.82003	7.7341	5.56003	9.67157	10.7321	15.3682	7.42462	7.31178
unc-5	39.8227	26.4601	39.9595	37.0668	41.9101	35.0582	38.4205	35.4732	32.4968
CR44458	6.63711	3.52801	2.57803	3.70668	5.23877	5.00831	0	0.824958	4.0621
SRPK	541.588	513.326	514.318	530.982	483.579	440.016	450.8	522.198	502.888
CG43729	378.315	418.069	407.329	396.615	390.087	349.866	412.38	381.13	371.276
Mtk	4105.72	280.477	166.283	550.443	234.133	204.625	1795.52	3024.29	502.888
GalNAc-T1	92.9196	66.1502	69.6069	66.7203	75.3577	81.5639	74.2795	97.345	90.991
CG30467	76.9905	43.2181	45.1156	48.1869	56.4175	53.6605	46.1045	51.1474	66.6184
Vha36-1	1036.72	1035.47	1041.53	965.591	984.888	1040.3	878.548	880.23	900.161
eIF2B-gamma	131.415	137.592	122.457	106.567	125.327	131.647	156.243	103.12	129.987
CG30466	13.2742	10.584	20.6243	20.3868	12.4924	18.6023	10.2455	6.59966	10.5615
CG42524	30.5307	41.4541	25.7803	66.7203	60.4473	57.2378	33.2977	26.3986	31.6844
Ranbp11	119.468	134.946	92.8092	96.3738	84.6262	103.028	135.752	97.345	114.551
CG30090	9.29196	13.23	15.4682	60.2336	31.0296	19.3178	2.56136	6.59966	10.5615
CG33460	25.221	24.6961	34.8035	41.7002	39.8952	47.2212	25.6136	14.8492	22.7477
CG30089	149.999	150.822	183.04	126.954	157.566	152.396	184.418	176.541	204.73
tun	156.636	156.996	114.722	208.501	187.79	168.136	135.752	141.068	133.237
bug	99.5567	105.84	105.699	110.274	97.1187	89.4341	79.4023	128.693	124.3
Cyp4aa1	84.955	102.312	101.832	62.0869	66.895	49.3676	107.577	84.1457	87.7413
CG8366	102.212	104.958	90.2312	88.9604	76.1636	85.1412	66.5955	71.7713	83.6792
CG8320	149.999	137.592	122.457	123.247	132.984	124.492	286.873	253.262	305.47
CG8370	126.105	115.542	114.722	107.494	128.551	135.94	122.945	117.969	128.362
CG8389	102.212	124.362	121.168	90.8137	76.5666	70.1163	94.7705	89.9204	93.4283
Rrp42	58.4066	33.5161	50.2717	50.9669	50.3728	52.2295	71.7182	44.5477	45.4955
CG8399	169.91	215.209	216.555	213.134	168.85	163.843	184.418	196.34	189.294
CG8401	73.0082	48.5102	60.5838	66.7203	62.8652	54.3759	53.7886	70.9463	50.37
SP2353	175.22	142.884	127.613	105.64	115.656	123.777	89.6477	119.619	126.737
CG8405	233.626	203.743	224.289	207.574	164.82	184.592	174.173	169.116	151.11
mRpL34	311.944	280.477	287.451	243.714	267.177	278.319	338.1	290.385	299.783
Rho1	1165.48	1211.87	1175.58	1154.63	1212.17	1375.85	1260.19	1099.67	1212.13
Asph	215.042	299.881	268.115	219.621	314.729	301.214	760.725	606.344	764.487
Jhedup	29.2033	19.4041	27.0694	25.9468	6.04473	13.594	10.2455	25.5737	20.3105
Jhe	15.9291	12.348	20.6243	27.8001	21.3581	20.7487	17.9295	28.0486	21.9353
spin	403.536	328.105	362.214	606.969	575.458	651.796	291.995	288.735	257.537
Got1	1456.18	1326.53	1350.89	1995.12	1939.15	2006.19	1680.25	1736.54	1593.15
CG30094	82.3002	67.9142	51.5607	73.207	75.7606	60.8152	58.9114	65.9966	60.119
CysRS	91.5921	80.2623	118.59	90.8137	108.805	102.313	79.4023	95.6951	102.365
lbk	91.5921	102.312	64.4508	85.2537	75.7606	89.4341	79.4023	94.0452	107.239
CR45994	6.63711	9.70203	9.02312	10.1934	5.23877	11.4476	7.68409	13.1993	8.93662
Lis-1	747.339	637.688	714.115	611.603	639.936	575.24	653.148	671.515	645.874
clu	146.016	137.592	135.347	135.294	116.462	153.111	181.857	131.168	150.298
CG44242	1278.31	1368.87	1411.47	1139.81	1108.6	1155.49	1531.7	1221.76	1185.32
CG42837	1959.28	1988.03	1861.34	2632.67	2484.38	2723.09	1762.22	1763.76	1786.51
CG44243	2029.63	2053.3	1921.92	2727.19	2562.97	2807.51	1862.11	1832.23	1856.38
Tsf3	120.795	99.6663	117.301	120.467	120.089	123.061	135.752	110.544	134.862
CG15701	2.65484	4.41001	12.8902	3.70668	3.62684	5.00831	0	8.24958	5.68694
csul	55.7517	38.8081	38.6705	35.2135	55.2086	47.2212	43.5432	38.773	34.934
prim	130.087	139.356	106.988	99.1538	93.4919	77.2711	64.0341	78.371	88.5537
JhI-26	108.849	147.294	128.902	102.86	105.984	100.882	102.455	127.043	132.424
CG42372	87.6099	147.294	81.2081	114.907	119.686	102.313	125.507	118.794	120.238
Atg9	234.954	246.079	242.335	216.841	254.685	259.001	274.066	246.662	272.161
Nox	3.98227	0.882003	9.02312	4.63335	1.20895	5.00831	2.56136	17.3241	10.5615
CG4282	38.4952	23.8141	21.9133	25.0201	25.7909	19.3178	35.8591	28.8735	31.6844
Hmgs	310.617	276.067	278.428	272.441	234.133	242.545	217.716	222.739	217.728
Nup62	135.397	146.412	125.035	115.834	107.596	92.296	112.7	122.094	120.238
Sema2b	43.8049	28.2241	39.9595	53.7469	33.8505	40.7819	51.2273	56.9221	62.5563
jtb	114.158	84.6723	96.6763	109.347	101.551	98.0198	92.2091	99.8199	77.1799
CG4409	428.757	415.423	429.243	418.855	467.459	427.137	437.993	481.775	530.51
CG33458	9.29196	5.29202	3.86705	8.34004	3.22386	2.86189	10.2455	4.94975	5.68694
Sema2a	59.734	52.9202	76.052	60.2336	54.8056	55.0914	64.0341	62.6968	67.4308
Syn2	196.458	190.513	207.532	156.607	194.237	177.437	184.418	182.316	192.543
CG4945	61.0614	57.3302	58.0058	58.3803	63.6712	65.8235	81.9636	84.1457	77.9923
CG4927	39.8227	41.4541	36.0925	97.3004	85.4322	64.3925	38.4205	56.0971	48.7452
Cdk4	75.6631	84.6723	82.4971	91.7404	86.6412	116.622	48.6659	56.9221	82.8668
RpLP2	27172.3	25190.9	22844	30797	27894	34644.6	24911.8	24557.3	21597.4
CG5065	545.571	597.116	582.636	579.169	581.1	528.019	481.536	627.793	675.121
gprs	104.866	93.4923	78.63	80.6204	81.8054	85.8567	94.7705	85.7956	93.4283
Idgf6	4880.93	4739	4385.23	6285.61	5564.78	6053.61	3076.2	3517.62	2875.15
resilin	9.29196	5.29202	3.86705	2.78001	12.8954	3.57736	12.8068	8.24958	17.8732
CG5522	120.795	157.878	162.416	149.194	149.103	162.412	128.068	131.993	114.551
CG34459	7.96453	7.05602	5.15607	12.0467	10.4775	7.8702	2.56136	4.12479	7.31178
CG34460	1.32742	4.41001	3.86705	6.4867	4.4328	2.86189	0	2.47487	2.43726
CR43650	132.742	120.834	122.457	129.734	109.208	143.81	87.0864	127.868	124.3
mir-8	18.5839	20.2861	14.1792	23.1668	15.7163	19.3178	20.4909	25.5737	18.6857
IntS8	33.1856	36.1621	23.2023	28.7268	33.8505	27.9034	30.7364	42.8978	30.8719
Dek	238.936	257.545	225.578	255.761	268.386	269.733	227.961	247.487	228.29
Ef1beta	5796.85	5409.32	5069.7	6344.92	5642.15	7106.07	5366.06	5507.42	4769.72
CG6426	1408.39	1382.98	1384.4	2158.22	2189.4	2171.46	1757.1	1538.55	1515.97
CG6421	376.988	366.913	363.503	513.376	494.056	510.847	381.643	433.928	433.02
CG6429	212.388	243.433	221.711	249.274	261.938	262.578	445.677	427.328	408.647
CG6435	249.555	231.085	252.647	266.881	280.476	271.164	279.189	235.113	259.974
CG6472	78.3179	67.0322	65.7399	37.9935	42.3131	40.0665	99.8932	87.4455	110.489
inaC	1486.71	1537.33	1406.32	1465.07	1394.32	1566.17	1541.94	1468.42	1418.48
Pkc53E	609.287	547.724	596.815	498.549	475.922	434.292	450.8	557.671	563.007
CG43789	17.2565	10.584	12.8902	12.0467	9.67157	9.30114	5.12273	0.824958	4.87452
Ufm1	395.572	347.509	344.167	339.162	361.072	369.899	384.205	354.732	319.281
PIG-V	54.4243	37.9261	42.5376	61.1603	46.7459	62.2461	56.35	37.948	38.9961
CG6665	51.7695	52.9202	58.0058	64.867	57.6264	50.7986	61.4727	40.4229	47.9328
Cbp53E	742.029	781.454	778.566	721.877	777.756	642.494	809.391	807.633	844.104
AsnRS-m	41.1501	36.1621	30.9364	26.8735	29.8207	30.0499	25.6136	38.773	30.0595
CG6805	278.759	253.135	273.272	275.221	249.446	268.302	215.155	233.463	225.853
Dark	120.795	89.9643	97.9653	97.3004	73.7457	96.5888	161.366	92.3952	103.99
RhoGEF2	132.742	142.884	126.324	140.854	140.238	145.241	117.823	141.068	136.486
SmydA-7	59.734	57.3302	64.4508	42.6269	55.2086	42.9284	79.4023	58.572	70.6805
CG9646	297.343	360.739	304.208	309.508	299.013	281.181	348.345	300.285	288.409
fat-spondin	1349.99	1416.5	1301.91	1462.29	1416.89	1488.9	1347.28	1504.72	1434.73
CG6967	2.65484	0	5.15607	4.63335	2.82087	5.00831	0	2.47487	5.68694
CG6984	66.3711	44.9821	73.474	55.6003	65.6861	47.2212	58.9114	47.0226	30.8719
CG30456	6.63711	9.70203	9.02312	12.9734	12.8954	22.1797	0	0.824958	6.49936
CG15611	119.468	86.4363	126.324	93.5938	98.7306	81.5639	71.7182	106.42	91.8034
Amy-d	282.741	216.973	220.422	998.951	938.948	897.918	197.225	190.565	208.792
Cda9	5.30969	3.52801	5.15607	5.56003	5.23877	2.14642	7.68409	4.12479	4.0621
CG11400	739.374	736.472	680.601	935.011	780.173	984.49	704.375	725.963	639.374
Gbp1	588.048	641.216	577.48	796.01	776.144	918.667	814.514	692.139	635.312
Gbp2	1904.85	1936.88	1821.38	2915.31	2660.09	2856.17	1506.08	1630.12	1433.92
CG17290	6.63711	7.93802	7.7341	5.56003	16.9252	6.43925	7.68409	17.3241	21.1229
mbl	805.745	840.549	830.127	678.323	582.309	522.295	417.502	531.273	653.998
CR45997	58.4066	31.7521	29.6474	12.9734	10.0746	13.594	0	0.824958	0
CG10939	310.617	252.253	362.214	302.095	330.042	306.222	363.714	353.082	349.34
Prosalpha5	545.571	527.438	594.237	528.202	684.667	595.989	1562.43	1314.98	1622.4
l(2)k01209	91.5921	79.3802	83.7861	99.1538	100.746	110.183	76.8409	83.3207	79.6171
Mtap	334.51	447.175	404.751	502.256	485.996	540.182	294.557	311.834	311.157
Lhr	19.9113	14.994	10.3121	12.0467	9.67157	15.7404	20.4909	18.974	12.1863
CG18467	45.1324	28.2241	37.3815	27.8001	31.0296	22.8951	5.12273	0.824958	0.81242
robl	442.032	432.181	362.214	332.675	393.714	379.201	463.607	386.08	408.647
CG14478	266.812	262.837	322.254	294.681	265.968	319.816	276.627	230.163	258.349
qkr54B	91.5921	92.6103	108.277	92.6671	105.581	90.865	71.7182	105.595	91.8034
veil	3.98227	7.05602	5.15607	20.3868	11.6865	16.4559	7.68409	10.7244	4.0621
NT5E-2	115.486	109.368	109.566	146.414	134.193	135.94	117.823	134.468	106.427
CG4847	1782.73	1508.22	1499.13	2579.85	2336.89	2516.32	1357.52	1344.68	1297.43
CG4853	171.237	170.227	144.37	134.367	160.79	154.542	151.12	144.368	129.987
CG4866	59.734	62.6222	46.4046	48.1869	64.8801	60.0997	53.7886	64.3467	59.3066
eIF3-S9	2078.74	2101.81	2031.49	2362.08	2305.46	2394.69	1613.66	1602.89	1430.67
cyp33	82.3002	52.9202	64.4508	86.1804	83.0143	80.1329	66.5955	73.4212	62.5563
MESR4	111.503	90.8463	87.6531	106.567	106.79	118.053	130.63	104.77	94.2407
Klp54D	6.63711	2.64601	0	5.56003	3.62684	1.43095	12.8068	6.59966	0
CG43324	546.898	483.338	489.826	439.242	428.37	373.477	458.484	469.401	475.265
CG14480	215.042	197.569	215.266	203.868	205.118	201.763	220.277	186.44	207.979
POSH	33.1856	13.23	24.4913	27.8001	35.0594	28.6189	33.2977	32.1733	29.2471
CG42239	98.2292	116.424	95.3872	123.247	130.969	153.111	130.63	94.8701	111.301
Rab4	569.464	575.948	574.901	568.976	563.772	551.629	522.518	564.271	545.946
CR45275	11.9468	7.05602	10.3121	8.34004	8.46262	12.163	7.68409	9.07453	7.31178
icln	37.1678	16.7581	28.3584	26.8735	31.4326	27.9034	15.3682	37.1231	29.2471
Smurf	100.884	128.772	143.081	139.001	144.268	134.509	186.98	140.243	141.361
snoRNA:Or-aca4	7.96453	4.41001	10.3121	11.1201	11.2835	15.0249	61.4727	11.5494	9.74903
eIF3-S8	951.762	1053.11	879.109	1030.46	967.963	1129.02	827.32	837.332	697.868
CG30108	18.5839	18.5221	20.6243	14.8267	20.5521	22.1797	25.6136	23.9238	19.4981
CG30109	59.734	70.5602	73.474	76.9137	57.2235	68.6854	87.0864	78.371	85.3041
CR44404	249.555	3.52801	0	11.1201	3.22386	2.14642	25.6136	371.231	17.0608
HPS4	58.4066	52.9202	34.8035	60.2336	49.9698	55.0914	51.2273	37.948	43.8707
CG42561	23.8936	17.6401	15.4682	23.1668	18.9402	17.8868	12.8068	21.4489	23.5602
CG42562	53.0969	47.6281	34.8035	76.9137	52.7907	57.9533	38.4205	22.2739	36.5589
Uhg1	34.513	44.1001	21.9133	35.2135	43.1191	43.6438	28.175	26.3986	30.8719
CG10933	18.5839	16.7581	21.9133	27.8001	20.5521	16.4559	43.5432	28.8735	49.5576
CG4984	82.3002	58.2122	72.1849	44.4802	53.5966	45.0748	66.5955	36.2981	52.8073
CG4975	84.955	61.7402	74.763	48.1869	55.6115	46.5057	64.0341	35.4732	53.6197
CG34195	25.221	24.6961	20.6243	28.7268	30.2237	27.188	5.12273	13.1993	7.31178
Vps54L	45.1324	69.6782	101.832	73.207	64.0742	77.2711	112.7	80.0209	69.8681
CG5002	41.1501	27.3421	21.9133	81.547	63.2682	69.4009	112.7	89.0954	106.427
CG5009	378.315	332.515	350.613	362.328	377.594	364.891	407.257	390.205	469.579
aft	57.0792	51.1562	50.2717	40.7735	46.3429	40.7819	43.5432	40.4229	29.2471
CG5033	34.513	31.7521	25.7803	49.1136	42.3131	53.6605	33.2977	42.0728	55.2445
Dhit	212.388	251.371	232.023	221.474	207.133	203.91	179.295	240.063	238.851
grh	131.415	120.834	134.058	93.5938	128.954	121.63	115.261	160.042	182.794
olf186-F	92.9196	105.84	106.988	151.974	141.447	156.689	105.016	123.744	122.675
olf186-M	153.981	171.991	177.884	299.315	278.058	277.603	204.909	188.09	220.166
CR44417	84.955	86.4363	92.8092	60.2336	58.0294	48.6521	69.1568	68.4715	77.9923
Elk	31.8581	23.8141	29.6474	26.8735	24.9849	20.0332	15.3682	20.6239	33.3092
CG5098	71.6808	71.4422	52.8497	80.6204	66.0891	78.702	69.1568	52.7973	86.1165
Spn55B	110.176	105.84	74.763	47.2602	58.4324	47.9367	71.7182	61.0469	44.6831
Dlip3	83.6276	72.3242	73.474	54.6736	47.9549	50.0831	35.8591	59.3969	64.1811
Pcl	43.8049	74.0882	47.6936	59.3069	47.1489	54.3759	71.7182	71.7713	69.0557
pAbp	8395.95	8104.72	7923.59	7689.51	7118.68	7289.24	6872.14	8030.14	8585.65
adp	116.813	89.9643	100.543	76.9137	94.2978	88.0031	92.2091	82.4958	91.8034
CG10914	39.8227	33.5161	24.4913	34.2868	54.8056	36.4891	40.9818	42.0728	37.3713
CG10915	132.742	150.822	134.058	148.267	158.372	161.697	179.295	150.967	141.361
CG42518	321.236	308.701	286.162	315.995	307.878	317.67	281.75	294.51	269.723
MED9	321.236	308.701	286.162	315.995	307.878	317.67	281.75	294.51	269.723
CG10916	99.5567	93.4923	118.59	84.3271	96.3127	91.5805	117.823	131.168	112.926
nopo	9.29196	7.05602	2.57803	10.1934	8.46262	6.43925	17.9295	6.59966	6.49936
fj	19.9113	22.9321	21.9133	14.8267	19.7461	20.7487	58.9114	35.4732	51.9949
pen-2	107.521	103.194	153.393	94.5204	101.551	93.7269	79.4023	122.094	110.489
IM1	2933.6	1660.81	1554.55	2889.36	3443.89	2321.71	2364.14	2623.36	2564.81
CG18107	2526.08	2309.08	2181.02	2609.51	2417.09	2657.27	1800.64	1616.92	1549.28
IM2	5680.04	4424.13	4267.93	8555.03	10162.4	8212.2	8547.27	8687.63	8380.11
IM3	7949.93	6308.08	6236.26	10268.4	12302.2	10073.9	12343.2	11684.7	11682.6
CG16836	2937.59	2642.48	2516.16	4513.81	4697.97	4043.85	2786.76	3019.34	2566.43
CG15065	4437.57	2205.89	1820.09	4057.89	3805.76	3064.37	1846.74	2145.71	1602.9
Idgf5	294.688	295.471	293.896	413.295	341.729	352.013	217.716	251.612	216.916
GstE1	120.795	101.43	86.3641	124.174	103.969	126.639	20.4909	30.5234	22.7477
GstE2	191.149	171.991	199.798	175.141	205.521	183.876	145.998	145.193	138.111
GstE3	406.191	364.267	376.393	365.108	363.087	365.607	399.573	398.454	442.769
GstE4	15.9291	10.584	11.6012	20.3868	6.8507	9.30114	20.4909	16.4992	9.74903
GstE5	62.3888	65.2682	55.4277	50.0402	42.7161	48.6521	7.68409	15.6742	4.87452
GstE6	655.747	612.992	658.688	569.903	595.608	590.98	455.923	550.247	489.889
GstE7	79.6453	62.6222	74.763	67.647	62.0592	58.6688	56.35	65.9966	57.6818
GstE8	58.4066	47.6281	30.9364	24.0934	22.567	25.0415	25.6136	34.6482	33.3092
GstE9	1956.62	1594.66	1719.55	1816.27	1885.55	1717.13	1237.14	1383.45	1286.87
Dp1	724.773	610.346	680.601	767.283	637.518	789.882	712.059	734.212	673.496
CG5174	869.462	892.587	875.242	683.883	724.159	678.984	653.148	640.167	590.629
CG12263	74.3356	66.1502	74.763	48.1869	57.2235	72.9782	53.7886	47.0226	49.5576
slim	294.688	297.235	264.248	278.928	294.58	300.499	256.136	282.135	303.033
CG30120	234.954	218.737	194.642	217.768	246.222	245.407	174.173	183.141	160.859
rswl	92.9196	94.3743	91.5202	114.907	89.865	106.605	94.7705	101.47	90.991
GstE11	78.3179	74.9702	72.1849	118.614	112.029	137.371	97.3318	117.969	101.552
CG43066	449.996	461.287	442.133	376.228	414.669	341.28	407.257	391.03	439.519
CG10924	37.1678	37.0441	37.3815	19.4601	21.761	32.9117	25.6136	16.4992	21.1229
Pepck	2749.09	2516.35	2532.92	1887.63	2619.38	1385.87	3670.43	3059.77	3753.38
Rgk2	67.6985	101.43	83.7861	58.3803	72.5368	69.4009	102.455	96.52	101.552
CG10927	21.2388	15.876	24.4913	19.4601	17.7312	18.6023	10.2455	13.1993	18.6857
CG5323	148.671	134.064	152.104	149.194	139.432	144.525	125.507	125.394	159.234
CG5335	104.866	110.25	91.5202	105.64	105.581	120.199	133.191	104.77	87.7413
Sec6	46.4598	48.5102	67.0289	40.7735	39.4922	50.7986	56.35	52.7973	49.5576
Eip55E	169.91	185.221	157.26	195.528	160.79	221.797	153.682	164.167	142.173
CG42855	3.98227	5.29202	10.3121	12.0467	4.83579	6.43925	0	9.07453	7.31178
Sik3	71.6808	68.7962	70.8959	83.4004	74.9547	74.4092	53.7886	72.5963	68.2432
CG15073	21.2388	32.6341	23.2023	25.9468	16.9252	17.1713	12.8068	25.5737	23.5602
pncr016:2R	434.067	441.883	384.127	515.229	502.519	555.207	389.327	399.279	329.03
Hs3st-A	118.141	124.362	137.925	129.734	119.283	115.907	71.7182	151.792	109.677
Cyp12b2	276.104	288.415	275.85	315.995	323.595	292.628	169.05	226.038	241.289
Mctp	84.955	76.7342	61.8728	66.7203	65.2831	63.6771	125.507	80.8458	87.7413
CG15080	26.5484	26.4601	18.0462	15.7534	20.1491	20.0332	89.6477	51.9723	60.119
Phb2	857.515	839.667	779.855	782.11	747.532	817.07	776.093	739.162	731.178
CG15082	21.2388	27.3421	21.9133	37.9935	33.4475	22.8951	28.175	27.2236	26.8098
CG15083	294.688	334.279	350.613	372.522	358.251	344.858	263.82	277.186	275.41
CG15084	37.1678	37.0441	25.7803	23.1668	31.8356	25.0415	33.2977	37.948	29.2471
DptA	200.441	27.3421	9.02312	14.8267	12.0895	6.43925	509.711	1607.02	77.9923
DptB	606.632	32.6341	25.7803	55.6003	23.7759	18.6023	430.309	1007.27	147.048
sano	142.034	156.114	134.058	118.614	147.088	138.086	225.4	197.165	192.543
Topors	27.8759	28.2241	30.9364	27.8001	30.2237	25.0415	20.4909	37.1231	37.3713
tn	265.484	354.565	313.231	259.468	425.952	359.883	901.6	826.607	1098.39
CG43351	1537.15	1312.42	1352.18	2198.06	2068.51	2485.55	1936.39	1126.07	1147.95
5-HT1A	50.442	44.1001	64.4508	62.0869	45.94	51.514	58.9114	42.8978	66.6184
botv	62.3888	56.4482	63.1618	69.5003	78.5815	74.4092	58.9114	80.0209	51.9949
CG15111	362.386	362.503	400.884	252.981	255.894	243.261	379.082	287.91	284.347
ena	122.123	104.958	148.237	136.221	128.954	125.923	153.682	165.816	168.983
CG10737	526.987	529.202	552.988	414.222	450.534	421.413	499.466	493.325	452.518
hppy	199.113	188.749	188.196	190.894	202.297	173.144	248.452	220.264	225.04
CG7137	25.221	40.5721	27.0694	42.6269	38.2833	48.6521	35.8591	40.4229	40.621
cora	438.049	468.343	440.844	418.855	440.056	478.651	527.641	398.454	415.959
wbl	17.2565	21.1681	14.1792	17.6067	18.5372	16.4559	12.8068	18.1491	9.74903
FK506-bp2	2569.89	2679.52	2576.74	3247.05	3068.31	3340.54	2779.08	2686.89	2392.58
Tab2	185.839	179.929	176.595	155.681	168.044	150.249	130.63	133.643	159.234
CG7461	1083.18	997.545	1017.03	979.491	996.575	1108.27	924.652	850.531	858.727
CG11961	114.158	113.778	113.433	128.807	133.387	144.525	76.8409	61.8718	73.1178
CG10062	82.3002	80.2623	76.052	65.7936	81.8054	75.8401	71.7182	70.9463	76.3674
CG11257	19.9113	29.1061	32.2254	25.9468	20.5521	21.4642	23.0523	18.1491	34.934
CalpA	201.768	253.135	284.873	174.214	164.82	158.119	186.98	202.115	174.67
Spt5	157.963	156.114	164.994	164.021	157.163	165.274	225.4	164.167	191.731
RpL11	16207.8	16248.3	14694.8	20064.3	18107.2	22092.4	15437.3	14510.2	12639.6
snoRNA:Psi28S-2444	13.2742	5.29202	15.4682	2.78001	5.23877	4.29284	7.68409	4.94975	5.68694
Arl6	15.9291	14.994	15.4682	15.7534	10.8805	17.8868	28.175	12.3744	13.8111
CG7744	7.96453	8.82003	11.6012	11.1201	9.26859	17.8868	17.9295	13.1993	12.1863
mei-W68	10.6194	17.6401	23.2023	14.8267	17.3282	12.163	10.2455	13.1993	21.9353
par-1	536.279	604.172	595.526	565.269	568.608	529.45	563.5	655.016	604.44
Rep	39.8227	20.2861	41.2485	37.0668	34.6565	36.4891	28.175	30.5234	36.5589
CG15120	2.65484	3.52801	5.15607	11.1201	10.0746	12.8785	10.2455	6.59966	4.87452
CG11007	86.2824	89.9643	83.7861	96.3738	87.4471	79.4175	76.8409	78.371	68.2432
CR44472	3.98227	2.64601	2.57803	2.78001	6.04473	8.58567	2.56136	4.94975	3.24968
CG18367	39.8227	33.5161	25.7803	12.9734	22.97	23.6106	112.7	142.718	172.233
isopeptidase-T-3	38.4952	38.8081	39.9595	35.2135	38.2833	32.9117	40.9818	34.6482	34.934
Obp56a	208.405	259.309	175.306	467.042	439.251	483.66	604.482	620.368	492.326
Obp56e	13270.2	15231.3	13512.8	13183.7	12307.1	14324.5	14879	13872.5	12245.6
Obp56f	21.2388	30.8701	23.2023	16.6801	20.9551	22.8951	56.35	37.1231	43.0582
CG8517	11.9468	14.994	18.0462	24.0934	21.761	14.3095	40.9818	13.1993	18.6857
Obp56h	282.741	224.029	287.451	240.008	220.431	196.04	107.577	151.792	136.486
Toll-7	74.3356	104.958	86.3641	73.207	79.3875	84.4258	110.139	102.295	83.6792
CG8654	484.509	399.547	368.659	80.6204	136.611	80.8484	151.12	137.768	184.419
CR44628	3.98227	11.466	16.7572	4.63335	4.02982	5.72378	15.3682	9.89949	3.24968
18w	165.928	143.766	149.526	151.974	140.641	172.429	233.084	159.217	168.983
CG11044	30.5307	23.8141	33.5144	38.9202	34.2535	34.3427	71.7182	33.8233	39.8086
CG11099	273.449	278.713	261.67	197.381	218.819	226.805	210.032	324.208	311.969
Hsl	151.326	137.592	123.746	132.514	148.7	130.932	135.752	122.094	143.798
RpS18	17713.1	17236.1	16137.2	21508	18828.9	23411	16026.5	16379.5	14938.8
CG8908	11.9468	13.23	7.7341	11.1201	7.65666	17.8868	2.56136	15.6742	11.3739
CG11788	19.9113	22.0501	19.3353	25.0201	21.761	25.0415	40.9818	22.2739	27.6223
tapas	187.167	206.389	195.931	189.041	170.864	175.291	204.909	196.34	167.358
CG8929	128.76	162.289	149.526	167.727	149.103	117.338	156.243	141.893	160.047
CG16739	11.9468	4.41001	10.3121	0	2.01491	2.14642	2.56136	5.7747	5.68694
CG12484	167.255	163.171	153.393	132.514	149.909	127.354	271.505	226.038	242.913
Obp57c	2187.59	1978.33	2143.63	2922.72	3092.08	3072.96	2502.45	2636.56	2354.39
Obp57b	387.607	307.819	322.254	316.921	352.206	351.297	394.45	398.454	417.584
Obp57a	418.138	398.665	324.832	442.022	485.996	432.861	514.834	461.151	437.894
CR44645	19.9113	23.8141	18.0462	23.1668	28.6117	23.6106	12.8068	28.8735	30.8719
GNBP-like3	853.532	380.143	353.191	527.276	587.145	485.806	417.502	560.146	436.269
CG30154	34.513	50.2742	72.1849	35.2135	57.2235	31.4808	38.4205	50.3224	35.7465
CG18067	9929.12	5554.85	4850.57	9123.07	9045.34	9030.7	7358.8	5836.57	5063.81
HnRNP-K	325.218	343.099	363.503	338.235	311.505	324.109	263.82	336.583	290.034
CG9945	46.4598	66.1502	60.5838	53.7469	58.8354	57.9533	48.6659	61.0469	66.6184
FAM21	67.6985	57.3302	52.8497	40.7735	55.2086	61.5307	46.1045	63.5217	64.9936
CG13436	2.65484	7.93802	6.44508	12.9734	6.8507	6.43925	0	6.59966	3.24968
maf-S	1077.87	1004.6	1080.2	1048.06	1005.84	956.587	957.95	1086.47	970.029
CG11110	91.5921	93.4923	104.41	92.6671	83.4173	102.313	76.8409	96.52	89.3662
DMAP1	87.6099	108.486	90.2312	117.687	98.7306	107.321	105.016	107.244	96.6779
Lrt	21.2388	20.2861	33.5144	21.3134	32.2386	30.0499	30.7364	25.5737	34.934
galla-1	238.936	272.539	232.023	271.515	264.356	212.495	291.995	289.56	262.412
dpr1	135.397	147.294	131.48	130.661	124.521	93.0114	89.6477	110.544	108.052
IM14	11523.4	8739.77	8226.5	19085.7	21054.6	18284.6	13116.7	13493.8	12093.7
Ipk1	15.9291	29.1061	25.7803	19.4601	17.7312	12.8785	7.68409	14.8492	11.3739
Rx	13.2742	7.05602	11.6012	13.9001	12.0895	7.15473	12.8068	14.8492	17.0608
Act57B	7825.15	8465.46	9279.63	5310.75	6294.58	5138.52	13319.1	7856.07	8857
snoRNA:660	269.467	235.495	339.011	152.901	241.789	185.307	379.082	278.011	331.467
CG34115	6.63711	0.882003	7.7341	0.926671	4.02982	6.43925	10.2455	2.47487	8.1242
CG9344	118.141	112.896	105.699	126.027	107.193	110.898	145.998	139.418	115.364
Prosalpha3	756.631	751.466	785.011	695.003	864.8	817.785	1623.9	1611.97	1861.25
CG10543	205.75	207.271	223	230.741	190.611	207.487	133.191	194.69	208.792
CG9346	100.884	55.5662	79.919	63.0136	80.9994	67.2544	48.6659	80.0209	66.6184
RIC-3	414.156	418.069	442.133	403.102	440.056	422.844	491.782	394.33	380.212
ND-B14.7	2932.28	2967.94	2933.8	2514.06	2551.68	2293.09	2914.83	2650.59	2572.12
cpa	181.857	184.339	199.798	213.134	200.282	200.332	220.277	252.437	243.726
mRpL54	175.22	166.699	144.37	142.707	131.372	143.81	158.805	170.766	134.049
Treh	704.861	734.708	705.092	686.663	715.293	756.97	386.766	500.749	481.765
CG34396	21.2388	37.9261	45.1156	37.0668	28.2087	38.6355	20.4909	27.2236	34.1216
ktub	22.5662	20.2861	28.3584	31.5068	27.8058	22.8951	25.6136	19.799	23.5602
CG9394	1496	1597.31	1620.29	1642.99	1573.24	1521.09	1634.15	1380.98	1380.3
mago	175.22	146.412	146.948	171.434	182.148	181.73	166.489	181.491	152.735
Xbp1	1076.54	924.339	859.774	995.245	1048.56	1186.25	1060.4	1105.44	1201.57
Hmg-2	37.1678	47.6281	47.6936	39.8468	41.5072	46.5057	43.5432	41.2479	42.2458
hng1	51.7695	38.8081	45.1156	58.3803	52.3877	55.0914	51.2273	51.1474	49.5576
Xpd	22.5662	14.994	21.9133	25.9468	16.5223	17.1713	17.9295	19.799	22.7477
Pu	1254.41	1201.29	1447.57	1169.46	1402.38	1426.65	3404.05	2488.07	2926.34
tud	544.243	577.712	600.682	546.736	480.758	485.806	458.484	586.545	606.065
Lapsyn	88.9373	93.4923	99.2543	109.347	99.1336	96.5888	97.3318	84.9706	85.3041
Glycogenin	314.599	388.081	308.075	278.001	330.848	325.54	422.625	339.882	384.274
CG44245	136.724	149.94	141.792	132.514	161.999	138.802	225.4	163.342	169.796
Rgk3	59.734	59.9762	67.0289	66.7203	74.5517	65.108	53.7886	55.2722	54.4321
MFS16	99.5567	74.0882	82.4971	91.7404	85.4322	95.8733	99.8932	104.77	90.1786
RpL29	14297.7	13488.5	12387.5	17933.9	15146.9	19158.9	12407.2	12616.9	10842.6
CG42672	176.547	200.215	194.642	223.328	210.357	243.261	225.4	226.863	208.792
CG9485	1072.56	1113.97	1167.85	1335.33	1489.42	1515.37	1762.22	1512.97	1835.26
dom	157.963	194.041	172.728	215.914	163.611	198.901	197.225	179.841	220.978
CG15666	19.9113	6.17402	10.3121	28.7268	20.1491	21.4642	20.4909	14.8492	11.3739
Acox57D-p	83.6276	62.6222	76.052	68.5736	66.4921	67.9699	66.5955	62.6968	77.1799
Acox57D-d	104.866	94.3743	94.0982	108.42	89.0591	193.178	53.7886	33.8233	43.8707
Sara	95.5744	112.896	134.058	87.1071	103.163	108.036	105.016	103.945	113.739
MESK2	1011.5	999.309	1031.21	903.504	915.575	895.772	998.932	993.249	1000.9
Egfr	196.458	174.637	204.954	252.981	229.7	251.131	202.348	147.667	155.172
mahj	38.4952	25.5781	34.8035	46.3335	39.4922	23.6106	25.6136	47.0226	38.1837
CG10321	78.3179	62.6222	81.2081	79.6937	83.0143	79.4175	58.9114	87.4455	73.1178
CG10082	416.811	439.237	408.618	471.675	461.012	442.878	453.361	418.253	428.145
ND-B12	3063.69	3153.16	3005.99	2628.04	2847.07	2506.3	2983.99	2592.84	2499
CG42363	38.4952	24.6961	42.5376	37.9935	41.5072	28.6189	33.2977	39.598	42.2458
CG42365	34.513	37.0441	30.9364	47.2602	48.7608	42.9284	46.1045	45.3727	38.1837
NC2alpha	71.6808	55.5662	65.7399	61.1603	75.7606	70.8318	51.2273	65.9966	69.8681
stum	27.8759	29.9881	36.0925	40.7735	34.2535	30.7653	23.0523	17.3241	19.4981
CG10306	1517.24	1524.98	1361.2	1437.27	1357.65	1583.34	1308.86	1230.84	1121.95
CG10307	147.344	179.929	136.636	76.9137	119.686	121.63	122.945	111.369	101.552
CG42496	229.644	199.333	177.884	184.408	162.805	186.738	161.366	189.74	184.419
HmgD	204.423	164.053	171.439	211.281	235.342	210.349	161.366	202.115	175.483
LBR	25.221	17.6401	19.3353	31.5068	26.5968	32.9117	30.7364	32.1733	43.0582
Fili	45.1324	33.5161	19.3353	28.7268	33.4475	38.6355	38.4205	24.7487	40.621
CG13488	10.6194	7.05602	6.44508	10.1934	9.67157	13.594	5.12273	16.4992	8.1242
CG9304	46.4598	71.4422	47.6936	53.7469	68.507	72.2627	46.1045	58.572	63.3687
Snp	180.529	214.327	208.821	201.088	209.148	243.261	248.452	203.765	195.793
GlcT-1	94.247	68.7962	83.7861	68.5736	83.0143	90.1496	99.8932	86.6205	90.1786
Synj	342.475	376.615	429.243	316.921	345.759	336.988	437.993	339.058	350.965
CG6613	73.0082	82.9083	73.474	77.8404	77.3726	88.0031	64.0341	63.5217	88.5537
CG30280	0	0	1.28902	0	0.402982	3.57736	12.8068	27.2236	12.9987
CG30281	1.32742	5.29202	7.7341	6.4867	4.02982	7.8702	43.5432	23.9238	21.9353
mei-S332	6.63711	8.82003	11.6012	4.63335	7.65666	11.4476	10.2455	9.89949	13.8111
NtR	96.9018	82.0263	61.8728	119.541	112.432	133.078	151.12	157.567	134.049
a	38.4952	62.6222	54.1387	35.2135	42.3131	40.7819	43.5432	41.2479	50.37
CG6758	99.5567	99.6663	105.699	85.2537	97.9247	82.2794	99.8932	94.0452	120.238
CG11275	246.901	276.067	293.896	243.714	251.461	232.529	179.295	205.414	203.917
MED16	34.513	23.8141	18.0462	17.6067	22.567	25.0415	33.2977	33.8233	37.3713
Vps35	211.06	210.799	217.844	221.474	245.013	243.976	225.4	217.789	221.791
CR45376	15.9291	10.584	16.7572	4.63335	12.0895	17.1713	5.12273	13.1993	10.5615
ari-2	132.742	112.014	113.433	100.08	110.014	119.484	130.63	121.269	111.301
dve	35.8404	32.6341	34.8035	35.2135	33.0445	24.3261	30.7364	28.0486	34.934
CG5819	114.158	158.76	145.659	239.081	170.461	204.625	64.0341	95.6951	85.3041
Gp150	1652.64	1747.25	1791.73	1819.98	1997.58	2009.76	2328.28	2061.57	2109.85
CG34208	84.955	65.2682	92.8092	101.007	67.298	75.1246	69.1568	62.6968	59.3066
Rtf1	46.4598	32.6341	27.0694	29.6535	31.0296	30.7653	30.7364	33.8233	33.3092
wrapper	181.857	125.244	128.902	158.461	157.566	157.404	87.0864	123.744	103.177
CG13506	160.618	179.929	211.399	175.141	179.327	191.747	138.314	136.118	142.986
CG6044	519.022	528.32	507.873	455.922	503.325	418.552	317.609	462.801	420.833
VepD	59.734	74.9702	70.8959	47.2602	59.2384	52.945	61.4727	42.0728	52.8073
Mes4	61.0614	74.0882	43.8266	46.3335	51.9847	67.2544	46.1045	49.4975	52.8073
qkr58E-2	311.944	343.981	308.075	308.581	305.46	323.394	309.925	277.186	290.846
rad50	50.442	67.9142	68.3179	66.7203	48.3579	68.6854	30.7364	39.598	33.3092
CG10384	138.052	161.407	110.855	137.147	127.745	102.313	81.9636	125.394	125.925
CG4752	266.812	238.141	252.647	151.047	144.268	149.534	381.643	279.661	310.344
CG4554	19.9113	22.9321	21.9133	37.9935	21.761	32.1963	35.8591	34.6482	28.4347
CG4610	69.026	63.5042	86.3641	63.0136	62.8652	69.4009	99.8932	70.9463	75.555
gas	5.30969	3.52801	11.6012	7.41337	7.25368	7.8702	12.8068	13.1993	12.1863
CG4269	7.96453	10.584	7.7341	3.70668	10.8805	10.0166	66.5955	65.1716	71.4929
RpS16	17851.2	17262.6	15646.1	21505.3	18009.7	23141.2	16226.2	16024.8	14153.2
Vps20	195.131	224.911	195.931	165.874	195.446	222.512	245.891	212.839	229.102
CG33143	58.4066	67.9142	45.1156	54.6736	44.328	54.3759	25.6136	37.948	40.621
bonsai	192.476	189.631	198.509	184.408	161.999	210.349	235.645	206.239	239.664
CG42565	22.5662	26.4601	30.9364	29.6535	23.7759	25.757	28.175	31.3484	33.3092
CG42566	19.9113	18.5221	3.86705	9.26671	13.7014	15.0249	10.2455	9.07453	17.0608
CG4250	2145.11	1955.4	1929.66	2143.39	2076.57	2248.02	1664.89	1668.89	1475.35
CG42867	6.63711	8.82003	9.02312	8.34004	9.67157	13.594	15.3682	8.24958	9.74903
CR42868	46.4598	48.5102	38.6705	30.5801	36.2684	24.3261	23.0523	29.6985	19.4981
CG30273	138.052	118.188	112.144	157.534	141.044	155.258	74.2795	102.295	108.864
CG13516	51.7695	44.1001	46.4046	50.9669	48.3579	37.9201	28.175	34.6482	34.1216
RYBP	119.468	104.958	126.324	119.541	102.357	123.777	158.805	107.244	113.739
blw	14357.4	16071.9	16148.8	11231.3	12058	11044.8	14709.9	11361.3	11685
stl	37.1678	13.23	21.9133	24.0934	22.567	22.8951	35.8591	35.4732	33.3092
CG30271	6.63711	0.882003	2.57803	8.34004	6.04473	5.00831	0	5.7747	4.87452
CG42284	1.32742	6.17402	7.7341	5.56003	4.83579	3.57736	7.68409	8.24958	6.49936
CG30274	1.32742	6.17402	7.7341	4.63335	4.4328	2.86189	7.68409	6.59966	6.49936
RpL23	21208.2	19560.2	18448.4	24984.9	21203.3	27104.3	17852.7	18156.5	16302
fd59A	9.29196	36.1621	28.3584	28.7268	25.7909	21.4642	46.1045	26.3986	30.0595
CG13532	46.4598	25.5781	45.1156	35.2135	33.0445	26.4725	30.7364	23.0988	27.6223
PIP5K59B	347.785	339.571	340.3	310.435	294.58	283.327	320.17	343.182	300.595
asrij	282.741	231.967	220.422	251.128	219.222	232.529	189.541	222.739	205.542
CG3700	176.547	141.12	172.728	198.308	175.7	212.495	120.384	186.44	123.488
nahoda	215.042	239.905	221.711	255.761	239.371	244.692	294.557	215.314	283.534
Reep1	452.651	454.231	475.647	467.042	500.101	475.074	709.498	733.387	791.297
CG9849	138.052	160.525	140.503	155.681	175.7	178.868	120.384	129.518	149.485
CG42694	17.2565	12.348	19.3353	9.26671	14.9103	12.8785	0	5.7747	0.81242
CG44252	22.5662	15.876	15.4682	22.2401	18.5372	13.594	12.8068	12.3744	16.2484
l(2)k09913	1803.97	1906.89	1919.35	1838.52	1958.09	1889.56	1933.83	1941.13	1962.81
Rpi	415.483	376.615	350.613	431.829	447.713	459.333	489.22	461.976	460.642
CG34423	329.201	303.409	278.428	314.141	292.968	326.971	235.645	213.664	225.04
CG34424	1290.25	1187.18	1206.52	1599.43	1480.96	1641.29	1741.73	1207.74	1156.07
Ice1	26.5484	29.1061	16.7572	41.7002	37.0744	34.3427	25.6136	26.3986	27.6223
yellow-d	130.087	120.834	116.012	149.194	168.447	165.99	81.9636	88.2705	72.3053
yellow-d2	135.397	148.176	199.798	59.3069	98.3276	64.3925	325.293	282.96	370.463
eIF2B-delta	98.2292	99.6663	95.3872	106.567	88.2531	91.5805	115.261	73.4212	73.1178
CG30411	14.6016	25.5781	15.4682	19.4601	12.4924	14.3095	17.9295	10.7244	5.68694
CG43795	143.362	153.468	181.751	129.734	153.133	145.241	153.682	133.643	136.486
CG13559	31.8581	24.6961	30.9364	62.0869	27.4028	42.9284	7.68409	22.2739	22.7477
mi	37.1678	31.7521	33.5144	30.5801	29.4177	31.4808	15.3682	29.6985	30.0595
AIMP3	310.617	278.713	286.162	301.168	297.401	301.929	340.661	326.683	319.281
levy	10481.3	10965.1	10825.2	8946.08	9038.08	8786	9871.5	9012.66	8670.14
Dcp-1	22.5662	19.4041	14.1792	19.4601	20.5521	17.8868	40.9818	20.6239	26.8098
Pi3K59F	87.6099	69.6782	79.919	66.7203	68.9099	62.2461	61.4727	68.4715	59.3066
apt	22.5662	23.8141	28.3584	25.0201	30.2237	30.7653	33.2977	19.799	20.3105
retn	127.433	113.778	114.722	154.754	143.865	137.371	130.63	134.468	132.424
Pde8	100.884	165.817	163.705	152.901	141.85	127.354	156.243	127.868	125.925
St1	420.793	381.025	457.601	481.869	421.116	474.358	343.223	339.882	355.84
St3	219.025	194.923	210.11	208.501	200.282	196.755	248.452	207.064	228.29
Pal2	1028.75	1002.84	964.185	1024.9	944.993	1004.52	783.777	919.828	897.724
angel	100.884	111.132	99.2543	85.2537	82.2084	88.7186	128.068	83.3207	105.615
mRpL43	184.512	204.625	167.572	174.214	172.073	198.186	202.348	207.064	160.859
l(2)dtl	25.221	24.6961	19.3353	28.7268	22.567	19.3178	28.175	20.6239	17.0608
l(2)tid	355.749	314.875	324.832	280.781	254.685	277.603	291.995	302.759	301.408
Sesn	313.272	440.119	390.572	409.589	392.102	378.485	435.432	445.477	446.018
CG5532	598.667	560.954	649.664	650.523	649.204	666.821	435.432	568.396	531.322
CG5543	67.6985	52.0382	54.1387	55.6003	48.7608	52.945	69.1568	42.8978	45.4955
CG5549	67.6985	89.9643	116.012	95.4471	102.357	85.1412	107.577	103.12	77.1799
CG5554	157.963	193.159	183.04	190.894	172.476	186.023	240.768	183.966	198.23
gbb	238.936	236.377	228.156	283.561	257.909	246.838	204.909	208.714	166.546
CG5569	201.768	201.979	150.815	174.214	178.521	181.015	210.032	180.666	216.916
ken	62.3888	88.2003	59.2948	75.987	95.9097	90.865	97.3318	147.667	116.176
TM4SF	990.257	1048.7	1116.29	785.817	832.964	851.412	1247.38	955.301	1085.39
CG5597	836.276	747.056	689.624	732.997	747.532	785.589	701.814	702.864	666.996
DNA-ligI	15.9291	15.876	24.4913	13.9001	10.4775	21.4642	17.9295	18.974	17.8732
Lpt	38.4952	23.8141	51.5607	31.5068	41.5072	35.0582	35.8591	35.4732	47.1203
CG13562	7.96453	6.17402	6.44508	5.56003	4.02982	3.57736	12.8068	1.64992	7.31178
kcc	1046.01	1262.15	1243.9	941.498	1050.57	1003.09	1319.1	1268.78	1351.05
CG2812	22.5662	20.2861	19.3353	26.8735	18.1342	30.0499	28.175	28.0486	31.6844
Taldo	2380.07	2171.49	2162.97	2869.9	2661.29	2703.06	2661.26	2922.82	2812.6
Galphas	321.236	313.993	336.433	263.175	326.013	281.181	363.714	309.359	301.408
CG2970	252.21	261.073	216.555	216.841	194.64	183.161	166.489	193.04	193.356
thoc5	63.7163	69.6782	59.2948	62.0869	80.5964	65.8235	130.63	65.1716	59.3066
alpha-catenin-related	176.547	189.631	181.751	135.294	145.074	143.81	130.63	150.967	138.924
Fmo-1	318.581	295.471	328.699	214.988	231.312	241.114	350.907	323.383	324.155
Alas	799.108	783.218	801.768	763.577	768.487	753.393	745.357	675.64	645.061
or	135.397	194.923	232.023	145.487	173.282	177.437	140.875	146.017	180.357
CG3065	67.6985	116.424	103.121	115.834	123.716	115.907	87.0864	108.894	92.6158
mr	61.0614	52.0382	59.2948	61.1603	68.9099	55.0914	43.5432	66.8216	55.2445
Sox14	82.3002	67.0322	68.3179	76.9137	90.671	97.3043	174.173	150.967	176.295
Pask	140.707	137.592	139.214	94.5204	105.178	116.622	87.0864	118.794	90.1786
CG11388	415.483	406.603	460.179	412.369	409.43	399.234	437.993	376.181	373.713
Adk2	788.489	886.413	866.219	895.164	904.695	837.819	1150.05	949.526	944.032
EbpIII	34721.4	33153.6	35023.9	26850.3	27753.8	24471.3	33077.5	33541.9	31303.3
CG3163	66.3711	51.1562	73.474	64.867	68.104	57.2378	69.1568	64.3467	83.6792
MAN1	132.742	119.07	143.081	152.901	156.357	141.664	140.875	127.043	134.049
IntS1	86.2824	116.424	112.144	95.4471	106.79	103.028	115.261	105.595	138.111
sei	94.247	154.35	97.9653	94.5204	107.999	107.321	135.752	103.945	114.551
CG13563	26.5484	38.8081	28.3584	44.4802	35.0594	42.2129	12.8068	18.974	22.7477
eIF-5A	9088.86	8896.76	8243.26	10951.4	10197.5	12377.7	9610.24	8468.19	7882.09
RpL12	17646.8	17480.4	15711.8	22331.8	19694.9	24080.7	16769.2	15593.3	13276.6
Rap2l	299.997	290.179	260.381	289.121	326.013	314.808	425.186	397.63	388.337
CG3209	173.892	133.182	150.815	162.167	158.775	186.738	115.261	143.543	139.736
Mlp60A	4922.08	5140.31	4627.57	4270.1	4358.65	4773.63	5460.83	4304.63	4331.01
CG16786	99.5567	92.6103	113.433	50.0402	68.104	57.9533	227.961	136.943	158.422
snama	127.433	98.7843	95.3872	101.934	114.044	85.8567	81.9636	100.645	107.239
enok	124.778	136.71	166.283	134.367	128.148	125.923	153.682	134.468	122.675
CG3253	39.8227	39.6901	32.2254	25.0201	39.8952	37.2046	46.1045	37.948	30.0595
CG3257	326.546	321.049	342.878	323.408	327.221	302.645	271.505	294.51	342.029
Zfrp8	74.3356	71.4422	54.1387	75.987	67.701	98.7352	74.2795	71.7713	92.6158
Dat	1578.3	1457.95	1622.87	1077.72	1131.17	895.772	1682.82	1526.17	1710.96
spag	45.1324	55.5662	45.1156	33.3602	39.0893	40.0665	61.4727	39.598	64.9936
CG3328	102.212	152.586	134.058	121.394	166.835	145.241	163.927	133.643	151.922
Nop60B	238.936	217.855	198.509	317.848	257.103	408.535	245.891	276.361	368.026
snoRNA:Psi18S-1820	13.2742	7.93802	6.44508	15.7534	6.44771	12.163	17.9295	15.6742	13.8111
ocm	61.0614	47.6281	37.3815	46.3335	66.0891	43.6438	61.4727	66.8216	63.3687
cN-IIIB	76.9905	66.1502	72.1849	93.5938	74.5517	85.1412	74.2795	67.6465	77.1799
CG3356	216.37	207.271	226.867	168.654	195.043	170.998	312.486	263.161	251.038
nord	39.8227	25.5781	36.0925	37.0668	32.6416	29.3344	30.7364	21.4489	25.185
CG13575	2.65484	2.64601	1.28902	0.926671	2.41789	5.72378	5.12273	4.12479	4.0621
CG3376	265.484	253.135	215.266	278.001	233.73	263.294	320.17	313.484	308.719
nvy	53.0969	46.7461	58.0058	63.0136	60.8503	67.9699	56.35	51.1474	55.2445
CG3394	80.9728	68.7962	95.3872	91.7404	108.805	93.7269	138.314	113.844	151.922
betaTub60D	98.2292	102.312	94.0982	107.494	120.089	134.509	122.945	122.919	112.114
bs	45.1324	44.9821	46.4046	50.9669	53.9996	46.5057	51.2273	53.6222	38.9961
CG13578	7.96453	14.112	15.4682	10.1934	13.7014	17.8868	2.56136	12.3744	6.49936
Rpn8	260.175	302.527	309.364	205.721	299.013	300.499	576.307	631.917	669.434
CG45069	62.3888	56.4482	58.0058	40.7735	47.9549	51.514	53.7886	42.8978	47.9328
CG13579	18.5839	12.348	18.0462	17.6067	19.3431	18.6023	23.0523	36.2981	22.7477
Brca2	19.9113	23.8141	33.5144	20.3868	26.5968	24.3261	23.0523	27.2236	25.9974
CG13585	1492.02	1477.35	1478.5	1653.18	1703	1713.56	1557.31	1460.17	1418.48
CG11413	215.042	272.539	274.561	98.2271	482.37	326.971	1721.24	1674.66	2063.55
ITP	561.5	520.382	555.566	550.443	533.951	525.872	458.484	528.798	480.14
CG11414	219.025	225.793	252.647	246.494	209.954	242.545	248.452	225.213	223.415
uri	23.8936	18.5221	27.0694	26.8735	30.2237	29.3344	30.7364	31.3484	38.1837
CG3511	66.3711	67.9142	54.1387	60.2336	51.5817	70.8318	58.9114	52.7973	55.2445
Start1	71.6808	75.8522	73.474	81.547	63.2682	72.9782	133.191	117.969	117.801
pio	614.596	650.918	636.774	564.343	547.653	540.182	822.198	725.963	737.677
CG3548	78.3179	73.2062	63.1618	80.6204	68.507	67.2544	89.6477	70.9463	75.555
CG3570	65.0437	61.7402	61.8728	59.3069	51.5817	59.3842	71.7182	72.5963	51.1824
CG42360	27.8759	17.6401	20.6243	21.3134	29.0147	21.4642	33.2977	24.7487	23.5602
CG42361	229.644	232.849	224.289	281.708	245.819	233.96	268.943	235.938	252.662
Adck	61.0614	56.4482	63.1618	61.1603	40.7012	54.3759	46.1045	43.7227	62.5563
Cyp9c1	229.644	185.221	183.04	287.268	244.207	286.189	145.998	161.692	152.735
CG3663	225.662	266.365	292.607	234.448	201.088	228.951	248.452	253.262	222.603
ND-19	1497.33	1697.86	1579.05	1129.61	1266.98	1100.4	1329.35	1305.91	1364.05
Pof	23.8936	21.1681	32.2254	23.1668	22.567	20.0332	17.9295	23.0988	21.9353
Usp15-31	122.123	110.25	152.104	124.174	127.745	121.63	212.593	141.893	159.234
spz6	5.30969	3.52801	0	1.85334	3.62684	4.29284	10.2455	3.29983	7.31178
CG3894	143.362	145.53	123.746	176.067	123.313	166.705	156.243	161.692	127.55
CG3594	45.1324	41.4541	58.0058	66.7203	56.0145	70.1163	46.1045	46.1976	69.8681
CG3589	2.65484	5.29202	9.02312	8.34004	7.65666	8.58567	10.2455	9.89949	8.1242
Dll	49.1146	50.2742	69.6069	60.2336	73.3427	66.539	79.4023	61.8718	80.4295
Atf-2	47.7872	56.4482	52.8497	38.9202	48.7608	50.0831	53.7886	56.0971	46.3079
CG44247	641.145	663.266	679.312	646.816	621.398	611.014	450.8	495.799	440.331
NKAIN	357.077	382.789	415.063	386.422	362.281	340.565	486.659	446.302	509.387
NaCP60E	223.007	251.371	252.647	235.374	223.252	224.658	220.277	205.414	206.355
CG3760	362.386	395.137	328.699	417.002	372.758	428.568	417.502	370.406	403.773
CG3770	14.6016	5.29202	3.86705	10.1934	8.86561	7.15473	15.3682	19.799	19.4981
CG12851	45.1324	72.3242	33.5144	74.1337	66.895	61.5307	38.4205	71.7713	58.4942
CG3776	369.023	420.715	387.994	359.548	361.475	341.28	409.818	382.78	398.086
CG3829	307.962	345.745	319.676	467.969	425.146	441.447	532.764	528.798	544.321
uzip	261.502	276.067	322.254	263.175	290.147	323.394	294.557	344.007	354.215
Nplp1	159.291	224.029	193.353	197.381	228.088	228.236	174.173	164.992	163.296
Kr	7.96453	4.41001	7.7341	3.70668	6.04473	5.00831	7.68409	4.94975	6.49936
CG30428	35.8404	37.9261	42.5376	38.9202	46.3429	39.351	53.7886	41.2479	42.2458
Parp	76.9905	74.9702	91.5202	70.427	78.1785	66.539	53.7886	58.572	59.3066
CG42402	51.7695	64.3862	39.9595	59.3069	50.3728	50.0831	64.0341	84.9706	63.3687
Gfat1	407.519	442.765	492.404	296.535	355.833	311.231	624.973	508.999	602.003
CG12581	289.378	325.459	306.786	317.848	345.759	321.963	338.1	398.454	400.523
beta-Man	234.954	266.365	284.873	278.928	272.013	312.662	186.98	203.765	173.858
aux	169.91	123.48	172.728	130.661	113.641	113.045	153.682	120.444	134.049
abs	30.5307	36.1621	50.2717	45.4069	41.9101	62.2461	46.1045	37.948	44.6831
Gel	2737.14	2556.04	2669.55	3288.75	3028.41	3409.94	2064.46	2460.85	1953.87
CG1092	193.804	188.749	177.884	245.568	220.431	244.692	163.927	195.515	193.356
cpx	2995.99	2882.39	2886.11	2780.01	2737.05	2699.48	2423.05	2481.47	2455.13
MP1	488.491	471.871	457.601	657.01	682.249	596.704	397.011	363.806	357.465
Suv3	45.1324	34.3981	34.8035	39.8468	35.0594	36.4891	48.6659	37.948	53.6197
CG9795	50.442	52.0382	58.0058	49.1136	39.8952	59.3842	46.1045	50.3224	52.8073
CG1103	39.8227	35.2801	52.8497	43.5535	50.3728	62.2461	143.436	117.144	110.489
CG1090	157.963	140.238	139.214	123.247	120.089	105.174	61.4727	61.8718	66.6184
CR44922	280.086	338.689	313.231	278.001	275.237	241.114	517.395	443.827	459.829
CG11739	1188.04	1166.01	1198.79	1208.38	1187.59	1278.55	1211.53	1210.21	1166.63
Cont	196.458	186.985	203.665	200.161	205.924	186.738	143.436	189.74	196.606
tub	119.468	127.89	128.902	116.761	107.999	129.501	128.068	111.369	120.238
CG14646	75.6631	84.6723	61.8728	63.0136	64.8801	69.4009	76.8409	57.747	73.9302
CG14647	149.999	124.362	123.746	115.834	124.118	113.76	87.0864	98.9949	91.8034
lost	751.321	662.384	723.138	930.378	860.367	1038.87	619.85	626.143	528.885
CG1074	27.8759	28.2241	52.8497	27.8001	28.6117	51.514	46.1045	32.9983	38.1837
CG14650	87.6099	100.548	114.722	114.907	89.865	113.045	105.016	96.52	107.239
CR43629	11.9468	7.93802	5.15607	10.1934	8.86561	7.15473	0	9.07453	6.49936
Fip1	76.9905	80.2623	82.4971	64.867	95.1038	82.9948	71.7182	70.9463	87.7413
5-HT2A	165.928	177.283	127.613	180.701	174.088	174.575	135.752	136.118	166.546
MED31	177.875	171.991	184.329	191.821	185.775	153.827	117.823	152.617	160.859
slx1	6.63711	2.64601	6.44508	9.26671	5.64175	7.15473	0	4.12479	1.62484
Karybeta3	1168.13	1201.29	996.41	1149.07	1193.63	1315.75	1167.98	1008.92	971.654
spartin	7.96453	22.0501	18.0462	19.4601	15.7163	9.30114	5.12273	12.3744	17.8732
CG43427	376.988	360.739	433.11	378.082	365.102	393.51	435.432	335.758	313.594
atms	88.9373	80.2623	81.2081	91.7404	92.6859	81.5639	46.1045	83.3207	64.1811
CG1129	47.7872	43.2181	37.3815	44.4802	40.7012	62.9616	46.1045	55.2722	52.8073
opa	14.6016	23.8141	18.0462	19.4601	15.7163	20.7487	7.68409	20.6239	24.3726
Gnf1	74.3356	84.6723	79.919	64.867	67.298	62.9616	99.8932	74.2462	82.8668
Cdep	139.379	159.642	163.705	131.587	148.297	165.99	184.418	171.591	172.233
CG1124	496.456	448.939	525.919	651.45	679.428	651.796	640.341	586.545	557.32
CG12007	66.3711	76.7342	91.5202	82.4737	81.4024	95.1579	74.2795	81.6708	73.9302
dpr16	7.96453	4.41001	18.0462	20.3868	28.2087	17.8868	5.12273	5.7747	8.1242
CG1116	84.955	82.0263	81.2081	88.0337	95.1038	85.8567	92.2091	70.9463	84.4916
Vps37B	155.308	160.525	203.665	158.461	149.103	159.55	186.98	174.066	169.796
Mms19	70.3534	75.8522	86.3641	81.547	85.4322	75.8401	92.2091	88.2705	88.5537
CG1113	21.2388	14.112	33.5144	11.1201	15.7163	12.8785	2.56136	3.29983	4.0621
Hph	152.654	132.3	158.549	108.42	121.298	105.89	156.243	111.369	114.551
CG1161	797.781	750.584	667.711	777.477	793.875	794.89	658.27	740.812	801.046
RpII18	302.652	321.049	269.404	420.709	351.4	398.518	348.345	341.532	339.591
CG14667	31.8581	43.2181	52.8497	53.7469	38.2833	40.7819	35.8591	51.1474	36.5589
7B2	1847.77	1921.88	1825.25	1933.04	1925.45	1892.43	1818.57	1646.62	1363.24
CG1172	65.0437	56.4482	76.052	76.9137	73.3427	89.4341	133.191	80.8458	64.9936
CG14669	130.087	106.722	101.832	94.5204	110.014	103.028	122.945	111.369	120.238
POLDIP2	318.581	445.411	395.728	338.235	314.326	336.988	397.011	378.655	354.215
Snr1	136.724	169.345	161.127	154.754	159.984	140.948	156.243	162.517	155.985
Hcs	57.0792	82.0263	96.6763	69.5003	67.298	60.8152	64.0341	64.3467	64.1811
CG31550	183.184	200.215	199.798	214.061	205.924	196.04	171.611	199.64	190.919
Itp-r83A	62.3888	65.2682	87.6531	64.867	51.1787	65.8235	66.5955	54.4472	51.1824
Snm1	6.63711	4.41001	3.86705	6.4867	7.25368	2.86189	15.3682	13.1993	8.1242
CG12746	221.68	213.445	244.913	166.801	190.611	193.178	179.295	192.215	151.922
Rheb	534.951	510.68	545.254	528.202	525.489	578.817	463.607	459.501	402.96
CRMP	107.521	127.89	128.902	158.461	121.701	143.81	140.875	184.79	142.986
rev7	38.4952	49.3922	33.5144	38.9202	28.6117	37.9201	38.4205	32.1733	21.9353
Vha26	1315.48	1232.16	1367.65	1164.83	1262.54	1267.82	1419	1155.77	1217.82
CG1427	76.9905	71.4422	59.2948	89.8871	69.7159	75.1246	81.9636	84.1457	78.8047
CR43628	14.6016	18.5221	20.6243	12.0467	10.0746	5.72378	30.7364	16.4992	30.0595
Atu	80.9728	61.7402	74.763	71.3537	77.7756	81.5639	94.7705	84.9706	87.7413
RpL13A	18080.8	16551.7	15512	22181.7	18930.5	24650.9	15329.8	15116.5	13231.9
CG31549	215.042	236.377	219.133	261.321	241.386	254.708	266.382	202.94	224.228
CG12171	87.6099	87.3183	103.121	83.4004	93.0889	98.0198	81.9636	92.3952	110.489
CG12170	205.75	191.395	198.509	192.748	198.267	209.633	171.611	175.716	189.294
Sec23	533.624	534.494	549.121	538.396	506.549	490.099	491.782	561.796	522.386
MED27	26.5484	29.9881	33.5144	22.2401	28.6117	27.9034	33.2977	42.0728	35.7465
CG1109	66.3711	58.2122	65.7399	69.5003	64.8801	57.9533	69.1568	87.4455	69.8681
Atg17	169.91	134.064	146.948	164.021	149.909	150.249	179.295	123.744	117.801
plx	180.529	186.985	166.283	127.881	153.536	161.697	227.961	156.742	155.172
CG1239	34.513	38.8081	39.9595	33.3602	34.2535	36.4891	30.7364	44.5477	25.9974
CG1236	102.212	129.654	117.301	124.174	126.133	139.517	145.998	125.394	146.236
Madm	132.742	140.238	141.792	143.634	153.133	148.818	156.243	136.943	158.422
jagn	274.776	284.005	308.075	271.515	290.953	239.683	199.786	292.86	241.289
kat-60L1	6.63711	14.994	24.4913	6.4867	10.0746	9.30114	17.9295	16.4992	15.436
Rpn5	499.111	491.276	462.757	444.802	604.07	546.621	1342.15	1248.99	1461.54
CG1218	76.9905	50.2742	69.6069	56.5269	58.0294	63.6771	66.5955	82.4958	54.4321
CG10979	86.2824	78.4982	73.474	95.4471	70.9249	85.8567	81.9636	71.7713	90.991
CG11000	432.74	495.686	447.289	473.529	431.997	467.919	412.38	413.304	359.902
CG42675	66.3711	68.7962	63.1618	51.8936	51.9847	48.6521	92.2091	104.77	93.4283
CG46303	11.9468	10.584	7.7341	8.34004	7.25368	6.43925	5.12273	7.42462	1.62484
dgrn	26.5484	23.8141	33.5144	28.7268	31.4326	30.0499	46.1045	33.8233	28.4347
CG1208	104.866	97.0203	95.3872	92.6671	101.551	88.7186	153.682	173.241	180.357
CG1213	1096.45	1072.52	1192.34	1187.99	1104.57	1226.32	1024.55	1088.94	1131.7
ECSIT	69.026	89.9643	91.5202	72.2803	89.0591	77.9865	84.525	77.546	81.242
Obp83cd	62.3888	47.6281	39.9595	30.5801	29.4177	43.6438	97.3318	65.1716	58.4942
NPFR	13.2742	10.584	10.3121	6.4867	13.7014	18.6023	23.0523	22.2739	11.3739
Osi24	5.30969	10.584	6.44508	11.1201	7.25368	6.43925	20.4909	7.42462	9.74903
Osi2	670.348	762.932	720.56	172.361	163.611	174.575	407.257	352.257	346.903
Osi6	0	1.76401	0	0	0	0	478.975	0.824958	0.81242
Osi7	0	0.882003	2.57803	1.85334	1.61193	1.43095	215.155	2.47487	4.0621
Osi8	6.63711	1.76401	3.86705	1.85334	2.82087	5.72378	7.68409	6.59966	1.62484
Osi9	22.5662	22.0501	18.0462	17.6067	25.7909	22.8951	43.5432	25.5737	39.8086
CG17919	743.356	795.566	792.745	619.016	688.293	750.531	893.916	803.509	724.678
CG18048	34.513	33.5161	36.0925	38.9202	27.8058	33.6272	12.8068	27.2236	29.2471
Pak	99.5567	84.6723	108.277	120.467	111.223	118.053	102.455	103.12	103.177
CG10286	71.6808	75.8522	87.6531	119.541	106.79	124.492	117.823	100.645	105.615
TfIIFalpha	139.379	122.598	171.439	162.167	156.357	163.128	184.418	164.992	197.418
godzilla	274.776	263.719	300.341	298.388	283.296	293.344	317.609	278.011	250.225
gpp	157.963	147.294	143.081	126.027	131.775	134.509	115.261	111.369	127.55
Zif	79.6453	87.3183	90.2312	59.3069	72.1338	77.9865	81.9636	77.546	86.9289
Neurochondrin	169.91	160.525	159.838	148.267	207.939	218.935	389.327	328.333	475.265
CG15186	47.7872	67.0322	32.2254	36.1402	41.9101	42.9284	38.4205	48.6725	63.3687
Taf1	63.7163	85.5543	65.7399	68.5736	80.5964	75.1246	58.9114	84.1457	106.427
twr	578.756	585.65	528.497	682.956	625.831	663.959	463.607	542.822	527.26
Ccp84Ag	17.2565	30.8701	24.4913	79.6937	104.372	93.0114	40.9818	33.8233	47.9328
Ccp84Ad	17.2565	14.112	25.7803	8.34004	5.23877	5.00831	48.6659	41.2479	44.6831
Ccp84Aa	92.9196	95.2563	118.59	24.0934	47.1489	25.0415	192.102	183.966	233.977
Ama	0	4.41001	2.57803	0	4.4328	2.86189	10.2455	8.24958	20.3105
Dfd	58.4066	76.7342	60.5838	84.3271	63.2682	52.2295	40.9818	48.6725	51.1824
Sodh-1	1496	1387.39	1696.35	2920.87	2984.08	2071.29	2456.35	2766.08	2538
CG1979	3.98227	10.584	12.8902	27.8001	19.3431	21.4642	12.8068	21.4489	14.6236
CG1965	46.4598	59.9762	43.8266	62.0869	56.4175	57.9533	53.7886	54.4472	61.7439
CG1943	1040.7	1084.86	1120.16	889.604	957.889	961.595	1014.3	1052.65	1102.45
Dpck	130.087	136.71	137.925	130.661	140.238	137.371	130.63	150.967	152.735
CR45907	3.98227	2.64601	0	2.78001	5.23877	5.72378	5.12273	4.12479	2.43726
alphaTub84B	6043.75	5845.91	6331.65	5668.45	6000	6046.46	6454.64	5754.08	5782.8
e(y)2b	0	3.52801	0	1.85334	4.02982	4.29284	10.2455	11.5494	7.31178
CG10098	131.415	135.828	131.48	139.001	124.924	97.3043	153.682	119.619	138.924
CR42875	14.6016	5.29202	5.15607	11.1201	7.65666	8.58567	5.12273	3.29983	4.0621
CG31248	609.287	620.048	627.751	685.736	660.085	654.658	691.568	669.865	646.686
Fer1	69.026	55.5662	67.0289	59.3069	65.2831	57.9533	66.5955	72.5963	59.3066
CG2656	57.0792	42.3361	41.2485	42.6269	45.94	45.0748	30.7364	37.1231	38.9961
Sas-4	14.6016	14.994	16.7572	17.6067	10.8805	16.4559	5.12273	11.5494	13.8111
sas	100.884	81.1443	90.2312	81.547	79.3875	84.4258	140.875	135.293	156.797
lap	290.705	353.683	275.85	317.848	326.416	302.645	291.995	302.759	270.536
thw	5.30969	12.348	11.6012	12.9734	18.9402	18.6023	71.7182	53.6222	40.621
CG10053	37.1678	36.1621	43.8266	48.1869	46.7459	27.188	35.8591	49.4975	40.621
CG10050	13.2742	15.876	11.6012	19.4601	21.3581	23.6106	25.6136	18.974	22.7477
Syt4	481.854	460.405	552.988	502.256	459.4	480.082	445.677	485.9	434.644
CG14598	1.32742	6.17402	6.44508	1.85334	6.44771	2.14642	25.6136	14.0243	16.2484
alphaTub84D	649.109	685.316	632.907	529.129	525.086	545.19	489.22	559.321	517.511
alpha-Est2	103.539	146.412	86.3641	180.701	159.984	161.697	110.139	83.3207	83.6792
Nlg1	13.2742	6.17402	9.02312	14.8267	12.4924	10.7321	25.6136	27.2236	19.4981
Sp7	602.65	515.09	540.098	511.522	506.952	579.533	476.414	592.319	510.199
CG2641	34.513	37.0441	24.4913	29.6535	27.8058	22.8951	12.8068	7.42462	10.5615
sgll	353.094	340.453	335.144	374.375	350.594	352.013	348.345	366.281	355.84
CG31473	25.221	19.4041	28.3584	25.9468	26.1938	30.7653	15.3682	25.5737	30.0595
CG34384	96.9018	121.716	130.191	113.981	142.253	106.605	112.7	93.2202	113.739
ArgRS-m	15.9291	20.2861	29.6474	25.0201	35.8654	32.1963	25.6136	32.1733	22.7477
wtrw	396.899	373.087	331.277	447.582	479.952	440.016	312.486	391.855	337.967
Taf7	33.1856	44.1001	37.3815	46.3335	45.134	48.6521	43.5432	27.2236	40.621
CG2678	2.65484	10.584	11.6012	10.1934	6.8507	12.8785	10.2455	9.89949	8.1242
lds	5.30969	14.112	10.3121	12.9734	9.26859	9.30114	12.8068	14.0243	6.49936
CG14463	39.8227	34.3981	39.9595	44.4802	42.3131	40.0665	33.2977	39.598	33.3092
CG2698	379.643	369.559	337.722	309.508	299.416	316.954	207.47	272.236	277.847
CG3223	135.397	134.946	131.48	109.347	174.894	132.362	327.855	325.033	382.65
Pbp95	13.2742	8.82003	24.4913	10.1934	12.4924	11.4476	10.2455	14.0243	10.5615
CG10903	82.3002	83.7903	73.474	72.2803	75.7606	98.7352	89.6477	97.345	80.4295
unc-45	49.1146	77.6162	56.7167	75.987	63.2682	66.539	71.7182	73.4212	55.2445
mAChR-B	55.7517	43.2181	50.2717	43.5535	41.9101	47.2212	48.6659	61.8718	57.6818
CG7910	0	2.64601	7.7341	1.85334	0.805964	0	0	0.824958	3.24968
CG7900	41.1501	41.4541	30.9364	53.7469	52.7907	67.2544	51.2273	86.6205	61.7439
puc	138.052	129.654	119.879	184.408	188.596	236.821	107.577	133.643	158.422
CG7878	131.415	129.654	121.168	144.561	157.163	148.818	140.875	120.444	136.486
Gie	151.326	163.171	195.931	181.627	214.789	195.324	163.927	193.04	178.732
CG7800	149.999	132.3	141.792	114.907	142.656	149.534	125.507	112.194	99.1152
CG18249	65.0437	94.3743	42.5376	107.494	113.238	138.802	76.8409	65.9966	74.7426
DNApol-iota	38.4952	37.0441	47.6936	40.7735	47.5519	50.0831	61.4727	41.2479	33.3092
CG18749	96.9018	94.3743	87.6531	113.054	143.865	126.639	186.98	158.392	148.673
CG33722	96.9018	94.3743	87.6531	113.054	143.865	126.639	186.98	158.392	148.673
mtg	15.9291	27.3421	25.7803	23.1668	29.0147	20.0332	20.4909	32.9983	28.4347
Mcm2	6.63711	12.348	11.6012	10.1934	8.46262	17.1713	12.8068	14.0243	21.9353
mRpL1	224.334	186.103	189.485	153.827	172.476	181.015	163.927	193.865	201.48
eIF4AIII	191.149	183.457	175.306	202.014	232.521	220.366	220.277	203.765	193.356
Ctr1B	122.123	113.778	106.988	153.827	125.327	153.111	115.261	117.969	99.9276
Arl2	128.76	142.884	153.393	124.174	135.402	150.965	138.314	127.043	158.422
DppIII	293.36	315.757	293.896	313.215	305.057	335.557	660.832	517.248	555.695
Atg13	161.946	134.946	141.792	152.901	177.715	184.592	263.82	224.388	212.854
stck	276.104	312.229	252.647	279.855	298.61	278.319	320.17	272.236	285.972
CG11737	130.087	142.884	158.549	140.854	130.163	152.396	105.016	115.494	124.3
CG31460	66.3711	69.6782	76.052	74.1337	68.507	67.9699	76.8409	64.3467	53.6197
Cenp-C	15.9291	14.112	14.1792	9.26671	12.0895	9.30114	10.2455	9.89949	7.31178
5-HT2B	29.2033	28.2241	24.4913	21.3134	30.6266	30.7653	28.175	44.5477	33.3092
SLIRP2	140.707	128.772	139.214	122.321	109.611	109.467	128.068	112.194	103.177
CG11753	134.07	160.525	143.081	146.414	175.297	162.412	140.875	161.692	130.8
CG8032	108.849	107.604	97.9653	99.1538	91.074	97.3043	102.455	90.7453	104.802
CG8036	1793.35	1812.52	1945.13	2582.63	2612.13	2353.91	2417.93	2610.99	2522.56
mRpL19	189.821	199.333	189.485	195.528	200.685	172.429	299.68	207.064	218.541
CG8043	84.955	60.8582	82.4971	60.2336	65.2831	59.3842	79.4023	61.0469	62.5563
CG11755	27.8759	37.0441	27.0694	22.2401	26.1938	22.8951	23.0523	35.4732	30.0595
CG8112	299.997	309.583	305.497	831.224	632.279	889.333	363.714	537.047	459.017
CG8116	134.07	168.463	141.792	139.927	154.745	150.249	128.068	138.593	156.797
CG11760	134.07	169.345	141.792	139.001	154.745	150.249	128.068	136.943	155.172
CG8136	3.98227	7.05602	3.86705	3.70668	4.02982	5.00831	5.12273	9.89949	8.93662
nom	6.63711	19.4041	12.8902	13.9001	18.1342	8.58567	12.8068	18.1491	17.0608
CG8159	9.29196	20.2861	21.9133	19.4601	20.9551	15.7404	17.9295	35.4732	24.3726
CG8202	19.9113	30.8701	16.7572	19.4601	23.7759	24.3261	12.8068	18.974	17.8732
CG8223	126.105	119.952	114.722	121.394	134.999	128.07	130.63	97.345	116.988
CG34301	1.32742	7.05602	6.44508	10.1934	9.67157	5.72378	2.56136	11.5494	4.87452
Tcp-1eta	253.538	227.557	269.404	368.815	319.162	342.711	386.766	327.508	356.652
hng2	13.2742	6.17402	10.3121	13.9001	9.26859	15.7404	20.4909	18.974	12.9987
CR43130	57.0792	26.4601	46.4046	50.0402	57.2235	50.7986	35.8591	69.2964	51.9949
CG8369	6716.76	6560.34	7159.2	5895.48	6226.48	5518.44	7491.99	7313.25	7331.27
CG8379	58.4066	44.9821	69.6069	63.0136	55.2086	72.2627	76.8409	82.4958	60.9315
skap	2438.47	2412.28	2508.43	2380.62	2367.92	2338.88	2894.34	2454.25	2531.5
CAHbeta	106.194	83.7903	81.2081	209.428	180.939	198.186	102.455	91.5703	96.6779
CG11970	5.30969	1.76401	9.02312	7.41337	4.4328	2.86189	10.2455	4.94975	7.31178
CG11975	134.07	121.716	135.347	113.981	100.746	126.639	117.823	108.894	114.551
CG11980	241.591	245.197	202.376	240.008	218.013	266.871	274.066	271.411	240.476
CG11982	215.042	275.185	219.133	227.034	234.939	238.252	286.873	229.338	235.602
CG11983	9.29196	8.82003	5.15607	12.0467	18.5372	7.8702	0	4.12479	4.87452
CG11986	34.513	30.8701	19.3353	15.7534	21.3581	12.8785	20.4909	18.1491	36.5589
hyx	87.6099	94.3743	86.3641	105.64	90.268	98.0198	117.823	105.595	110.489
Mst85C	73.0082	98.7843	104.41	99.1538	97.5217	87.2877	117.823	92.3952	90.991
Kdm2	116.813	132.3	109.566	149.194	136.611	128.785	87.0864	116.319	133.237
Ada	11.9468	14.994	9.02312	8.34004	10.8805	3.57736	17.9295	14.0243	8.1242
CG16734	15.9291	23.8141	7.7341	22.2401	16.9252	15.0249	17.9295	15.6742	8.93662
Ibf1	42.4775	26.4601	34.8035	37.0668	29.0147	35.7736	30.7364	28.0486	27.6223
VhaM8.9	718.135	680.024	764.387	751.53	689.099	733.36	573.745	655.841	649.123
Vps16A	84.955	85.5543	64.4508	78.767	78.9845	64.3925	69.1568	93.2202	64.9936
pasi2	74.3356	69.6782	86.3641	86.1804	94.2978	89.4341	105.016	98.1699	100.74
CG45050	1879.63	2099.17	1911.61	1940.45	1868.63	1612.68	2492.21	2955.82	3248.87
CG43675	131.415	162.289	117.301	139.927	147.894	117.338	263.82	311.009	361.527
CG18473	31.8581	28.2241	23.2023	22.2401	29.8207	17.8868	56.35	48.6725	51.1824
CG8129	134.07	138.474	123.746	58.3803	78.5815	62.9616	71.7182	41.2479	66.6184
CG8132	230.971	245.197	239.757	241.861	225.67	234.675	225.4	239.238	218.541
CG42511	266.812	241.669	266.826	235.374	232.521	218.219	197.225	261.512	249.413
alpha-Man-IIa	61.0614	69.6782	77.341	89.8871	67.298	65.8235	76.8409	68.4715	82.0544
ps	2630.95	2939.72	2972.47	2781.87	2567	2303.82	1726.36	2337.93	2356.02
phu	1643.35	1551.44	1040.24	526.349	503.728	754.824	330.416	347.307	329.842
CG8149	130.087	131.418	131.48	119.541	150.312	151.68	135.752	145.193	146.236
Rlb1	61.0614	59.9762	55.4277	57.4536	61.2533	46.5057	53.7886	70.9463	57.6818
JHDM2	49.1146	37.9261	54.1387	34.2868	33.0445	38.6355	33.2977	18.1491	21.1229
CG8176	148.671	133.182	118.59	97.3004	126.133	129.501	145.998	128.693	149.485
RnpS1	99.5567	98.7843	99.2543	137.147	143.865	132.362	115.261	96.52	99.1152
CG8199	96.9018	72.3242	78.63	111.201	77.3726	90.1496	97.3318	90.7453	80.4295
MBD-like	114.158	105.84	90.2312	79.6937	106.79	105.174	92.2091	94.0452	101.552
Vps45	46.4598	52.0382	34.8035	39.8468	47.9549	42.9284	48.6659	39.598	55.2445
CG16789	13.2742	10.584	11.6012	12.0467	8.86561	10.7321	5.12273	14.8492	13.8111
CG8273	42.4775	48.5102	46.4046	47.2602	32.6416	45.0748	33.2977	45.3727	52.8073
CG8301	63.7163	68.7962	73.474	59.3069	64.0742	70.8318	71.7182	70.1214	77.1799
P58IPK	233.626	213.445	208.821	205.721	219.222	206.772	227.961	226.863	225.04
CG8312	160.618	143.766	143.081	163.094	160.79	187.454	135.752	135.293	159.234
CG8319	73.0082	41.4541	47.6936	50.0402	53.9996	67.2544	74.2795	74.2462	82.0544
SpdS	645.127	746.174	639.352	927.598	670.159	877.885	568.623	631.917	546.758
Dh44	90.2647	89.0823	113.433	107.494	132.178	130.932	79.4023	94.8701	110.489
CG8358	95.5744	70.5602	78.63	113.054	97.9247	143.095	97.3318	67.6465	84.4916
CG16817	893.355	772.634	843.017	834.004	827.322	816.354	845.25	843.107	835.98
CG32939	193.804	140.238	164.994	159.387	168.447	168.852	186.98	226.038	182.794
CG18542	193.804	140.238	164.994	159.387	168.447	168.852	186.98	226.038	182.794
dmt	9.29196	17.6401	7.7341	13.9001	13.2984	12.163	23.0523	13.1993	10.5615
Pnn	99.5567	82.9083	95.3872	85.2537	78.9845	91.5805	58.9114	91.5703	103.177
PpD3	92.9196	95.2563	97.9653	98.2271	86.2382	93.0114	79.4023	101.47	89.3662
CG8412	185.839	143.766	177.884	162.167	167.641	183.161	130.63	122.094	123.488
CG8417	609.287	562.718	635.485	668.13	651.622	651.08	648.025	636.867	625.563
CG8481	286.723	276.949	320.965	208.501	233.327	198.901	253.575	287.085	274.598
RpS29	25499.8	24721.7	22425	30124.2	26949.8	32708.5	22609.2	21453.8	18966.7
CG12947	30.5307	31.7521	32.2254	22.2401	31.0296	28.6189	61.4727	41.2479	54.4321
CG8500	161.946	221.383	217.844	206.648	220.834	201.763	199.786	212.839	206.355
CG8507	238.936	257.545	332.566	296.535	271.207	308.369	235.645	262.336	259.974
CG8516	86.2824	78.4982	63.1618	65.7936	73.3427	58.6688	66.5955	70.1214	62.5563
Glut4EF	565.482	552.134	589.081	551.369	573.847	553.06	412.38	639.342	623.126
CG3909	92.9196	120.834	113.433	128.807	112.029	122.346	117.823	103.12	94.2407
mtTFB2	51.7695	51.1562	56.7167	52.8202	43.9251	37.9201	38.4205	42.0728	61.7439
CG3925	200.441	200.215	153.393	183.481	178.924	155.258	199.786	190.565	173.858
CG33784	11.9468	7.93802	12.8902	15.7534	11.2835	8.58567	2.56136	14.0243	5.68694
nerfin-2	3.98227	5.29202	2.57803	3.70668	5.23877	3.57736	0	4.94975	2.43726
CR43459	45.1324	24.6961	36.0925	16.6801	24.9849	25.0415	38.4205	34.6482	42.2458
mir-277	18.5839	6.17402	9.02312	4.63335	11.2835	8.58567	15.3682	10.7244	19.4981
CG3940	582.738	587.414	640.641	717.243	766.875	818.501	776.093	736.687	714.929
ATPsynepsilonL	3.98227	7.05602	10.3121	12.0467	10.4775	12.163	5.12273	13.1993	17.0608
Invadolysin	378.315	364.267	376.393	328.041	304.654	276.888	327.855	344.007	342.841
Syn	471.235	481.574	427.954	383.642	414.669	386.355	466.168	401.754	463.892
CG42795	114.158	130.536	141.792	95.4471	115.656	98.7352	110.139	94.8701	120.238
CG3999	66.3711	80.2623	97.9653	156.607	142.253	168.136	302.241	241.713	262.412
pont	82.3002	109.368	90.2312	121.394	94.7008	100.882	138.314	121.269	92.6158
CG43143	136.724	191.395	155.971	139.001	145.88	149.534	184.418	173.241	209.604
CG12818	29.2033	29.1061	28.3584	24.0934	35.4624	32.9117	23.0523	13.1993	26.8098
sle	14.6016	19.4041	16.7572	11.1201	13.7014	6.43925	15.3682	16.4992	17.0608
CG12592	17.2565	10.584	16.7572	12.9734	12.8954	13.594	20.4909	14.0243	18.6857
jumu	2.65484	3.52801	5.15607	6.4867	3.62684	3.57736	17.9295	9.89949	5.68694
cwo	175.22	197.569	199.798	388.275	316.744	341.28	166.489	168.291	152.735
Rrp46	43.8049	21.1681	24.4913	41.7002	40.2982	43.6438	56.35	41.2479	43.8707
Cyp12e1	18.5839	33.5161	25.7803	88.0337	75.7606	78.702	46.1045	64.3467	65.806
CR44018	7.96453	9.70203	3.86705	11.1201	3.62684	8.58567	5.12273	3.29983	2.43726
CR44230	2.65484	16.7581	6.44508	4.63335	4.02982	5.72378	2.56136	1.64992	4.0621
Skeletor	96.9018	108.486	108.277	69.5003	88.6561	72.9782	184.418	131.993	147.86
pug	905.302	942.861	969.341	1374.25	1139.63	1391.59	1203.84	1483.27	1242.19
CG14683	529.641	466.579	567.167	482.796	454.564	419.267	637.78	484.25	457.392
Cap-H2	33.1856	49.3922	60.5838	32.4335	42.7161	42.9284	43.5432	53.6222	51.1824
Rbp1	325.218	291.943	296.474	293.755	281.685	251.846	294.557	249.137	286.784
Mcm5	10.6194	22.0501	25.7803	14.8267	16.9252	9.30114	30.7364	17.3241	14.6236
CG14687	1635.38	1941.29	1773.69	1228.77	1382.63	1336.5	1882.6	1656.51	1618.34
CG4089	50.442	42.3361	69.6069	34.2868	35.0594	40.0665	43.5432	44.5477	23.5602
Cad86C	21.2388	14.112	21.9133	8.34004	14.1044	11.4476	33.2977	18.974	10.5615
CG42394	189.821	189.631	235.89	236.301	250.252	232.529	299.68	247.487	248.6
CG4565	13.2742	11.466	9.02312	16.6801	7.25368	10.0166	5.12273	9.89949	8.93662
CG4511	140.707	112.896	140.503	117.687	132.581	165.99	117.823	113.844	112.926
Tsp86D	69.026	63.5042	86.3641	62.0869	66.895	70.8318	117.823	89.0954	96.6779
CG4596	29.2033	38.8081	32.2254	36.1402	40.7012	42.9284	46.1045	34.6482	30.8719
Sodh-2	326.546	373.087	337.722	325.261	355.43	321.247	440.555	377.006	329.842
Leash	30.5307	27.3421	42.5376	28.7268	41.9101	32.9117	69.1568	55.2722	54.4321
CG34114	124.778	115.542	113.433	124.174	111.223	99.4507	74.2795	122.094	100.74
Ugt86Da	226.989	188.749	202.376	176.994	211.969	221.797	145.998	146.842	160.859
CG4757	749.994	161.407	150.815	227.034	234.939	157.404	199.786	277.186	218.541
cu	118.141	146.412	168.861	172.361	170.461	194.609	256.136	223.563	236.414
Tctp	9011.87	8334.93	7966.12	11498.1	10388.1	13010.2	8188.68	7658.91	6973.81
CG4820	55.7517	56.4482	63.1618	50.0402	53.9996	60.0997	71.7182	60.2219	54.4321
RpL3	22218.4	20287.8	19760.6	26145.1	22180.5	27390.4	17870.6	19101.1	17246
snoRNA:Psi28S-291	7.96453	7.93802	11.6012	13.9001	7.25368	16.4559	69.1568	9.89949	8.93662
scpr-C	13.2742	12.348	18.0462	6.4867	11.6865	9.30114	0	14.0243	6.49936
CG17726	78.3179	83.7903	91.5202	64.867	67.298	106.605	87.0864	51.9723	72.3053
CG14701	13.2742	18.5221	23.2023	7.41337	10.4775	13.594	17.9295	22.2739	12.1863
CG17721	43.8049	44.9821	63.1618	63.9403	60.8503	56.5223	43.5432	62.6968	47.9328
CG31441	29.2033	42.3361	33.5144	25.9468	29.0147	26.4725	38.4205	20.6239	36.5589
CG31388	114.158	89.9643	105.699	66.7203	87.4471	47.2212	69.1568	84.1457	68.2432
CG5214	2022.99	2111.51	2187.46	1567	1619.59	1484.61	1972.25	1792.63	1872.63
pros	1104.42	1083.1	1091.8	1138.88	1007.86	917.951	750.48	1013.05	965.967
mRpL40	177.875	174.637	144.37	150.121	139.432	143.095	153.682	168.291	142.173
Irbp	18.5839	14.994	25.7803	10.1934	18.9402	19.3178	28.175	13.1993	18.6857
Ranbp9	46.4598	34.3981	41.2485	51.8936	42.7161	45.7903	43.5432	40.4229	42.2458
CG45676	18.5839	18.5221	15.4682	17.6067	18.1342	16.4559	30.7364	18.1491	26.8098
CG5270	62.3888	66.1502	59.2948	52.8202	59.2384	52.2295	66.5955	76.721	86.9289
CG18643	38.4952	32.6341	21.9133	48.1869	41.9101	38.6355	43.5432	46.1976	47.9328
CG5276	69.026	56.4482	67.0289	47.2602	56.0145	59.3842	53.7886	61.8718	69.0557
CG5281	161.946	169.345	139.214	126.954	133.79	138.086	84.525	120.444	130.8
CG17230	95.5744	94.3743	91.5202	79.6937	81.4024	78.702	64.0341	79.1959	95.8655
dpr5	46.4598	49.3922	63.1618	56.5269	52.7907	37.2046	40.9818	43.7227	47.9328
CG10898	94.247	119.07	113.433	103.787	97.5217	70.8318	130.63	108.069	108.864
Mrp4	62.3888	54.6842	33.5144	60.2336	82.2084	79.4175	71.7182	67.6465	65.806
wkd	270.794	231.967	202.376	223.328	221.64	224.658	194.664	216.139	191.731
CG14710	21.2388	37.9261	50.2717	37.0668	30.6266	37.2046	43.5432	27.2236	34.1216
CG14711	45.1324	32.6341	38.6705	37.0668	37.0744	31.4808	35.8591	43.7227	40.621
CG18764	15.9291	13.23	14.1792	12.9734	14.9103	8.58567	5.12273	14.0243	12.1863
CG14712	23.8936	37.9261	39.9595	27.8001	32.6416	32.1963	25.6136	39.598	45.4955
CR44137	45.1324	48.5102	50.2717	25.0201	19.7461	23.6106	17.9295	23.9238	29.2471
Elp1	78.3179	67.0322	47.6936	81.547	68.104	67.2544	102.455	82.4958	73.1178
CG42327	99.5567	138.474	131.48	124.174	148.7	140.233	163.927	145.193	142.173
CG14715	367.696	343.981	376.393	428.122	384.042	491.53	69.1568	98.9949	101.552
Ho	236.281	256.663	262.959	244.641	377.191	304.076	1206.4	1080.69	1274.69
CG12594	45.1324	56.4482	47.6936	37.9935	39.8952	59.3842	58.9114	53.6222	56.057
CG14721	73.0082	68.7962	81.2081	54.6736	64.4771	77.9865	58.9114	54.4472	65.806
CG14722	84.955	97.9023	91.5202	74.1337	95.1038	90.865	94.7705	66.8216	77.1799
HisCl1	75.6631	58.2122	73.474	51.8936	51.5817	36.4891	92.2091	50.3224	48.7452
COX5A	9943.72	10389.1	9921.56	8116.71	8783.8	8529.87	9348.98	8134.91	8114.45
CG31368	67.6985	65.2682	61.8728	60.2336	64.0742	71.5473	71.7182	70.1214	53.6197
CG31211	161.946	168.463	179.173	156.607	141.85	147.387	87.0864	143.543	149.485
aurA	3.98227	7.93802	7.7341	3.70668	6.8507	7.15473	0	7.42462	4.87452
GC1	270.794	252.253	292.607	240.934	246.625	196.04	307.364	298.635	315.219
Ect3	475.217	456.877	425.376	429.975	442.877	433.576	696.691	593.969	567.881
GCC185	38.4952	46.7461	69.6069	56.5269	55.2086	47.2212	92.2091	52.7973	54.4321
Spt3	26.5484	34.3981	34.8035	32.4335	35.0594	35.7736	25.6136	32.1733	17.8732
dpr17	53.0969	46.7461	58.0058	49.1136	54.4026	40.0665	48.6659	63.5217	43.8707
CG14742	610.614	631.514	620.017	331.748	409.833	360.598	568.623	649.242	681.62
svp	171.237	145.53	125.035	134.367	120.492	155.258	110.139	120.444	105.615
CG17738	0	0	7.7341	4.63335	5.23877	1.43095	5.12273	6.59966	14.6236
CG4115	88.9373	103.194	106.988	98.2271	116.865	101.597	397.011	216.139	233.977
snmRNA:419	7.96453	11.466	12.8902	12.9734	12.4924	16.4559	56.35	26.3986	38.1837
GstD2	35.8404	22.0501	27.0694	20.3868	23.7759	22.8951	43.5432	42.8978	48.7452
GstD3	87.6099	60.8582	91.5202	65.7936	72.1338	60.0997	87.0864	94.0452	85.3041
GstD8	7.96453	6.17402	12.8902	3.70668	4.83579	3.57736	2.56136	5.7747	6.49936
GstD11	3.98227	7.93802	5.15607	9.26671	12.8954	7.8702	10.2455	10.7244	8.93662
CG34402	13.2742	16.7581	20.6243	18.5334	21.761	25.0415	15.3682	22.2739	23.5602
CG33098	5.30969	12.348	10.3121	7.41337	12.8954	13.594	7.68409	19.799	28.4347
CG5167	537.606	566.246	516.896	798.79	712.069	799.898	512.273	498.274	499.638
CG5196	152.654	150.822	123.746	88.0337	101.551	101.597	145.998	118.794	112.114
pps	67.6985	105.84	114.722	92.6671	99.9396	91.5805	79.4023	104.77	97.4903
CG17202	197.786	235.495	233.312	242.788	226.476	218.935	248.452	269.761	229.915
NANS	5.30969	5.29202	10.3121	4.63335	9.67157	12.8785	2.56136	9.07453	4.87452
Prosalpha2	548.225	523.028	513.029	581.023	658.07	610.298	1157.74	1215.99	1299.87
CG5844	157.963	144.648	162.416	144.561	140.238	166.705	207.47	161.692	145.423
Desat1	9396.82	9134.02	8861.99	15876.7	13398.8	16661.2	6265.1	6406.62	5292.1
CG18549	195.131	177.283	172.728	172.361	209.148	197.47	210.032	195.515	214.479
trus	176.547	171.109	155.971	136.221	149.103	161.697	179.295	160.867	156.797
CG12267	39.8227	35.2801	34.8035	38.9202	41.9101	46.5057	23.0523	41.2479	43.8707
Hsp70Bbb	2.65484	2.64601	2.57803	78.767	77.7756	80.1329	5.12273	11.5494	6.49936
Hsp70Bb	7.96453	8.82003	3.86705	89.8871	87.0441	80.8484	2.56136	12.3744	8.1242
Hsp70Bc	6.63711	6.17402	12.8902	145.487	151.924	134.509	5.12273	7.42462	12.1863
Hug	199.113	194.923	203.665	202.941	235.342	187.454	256.136	189.74	190.919
Snx3	394.244	420.715	362.214	391.055	446.101	436.438	379.082	411.654	457.392
Not10	104.866	96.1383	103.121	89.8871	89.462	98.0198	112.7	88.2705	85.3041
Dtg	33.1856	29.1061	43.8266	37.0668	32.2386	40.7819	23.0523	40.4229	35.7465
CG6225	118.141	162.289	172.728	135.294	126.133	115.907	161.366	121.269	158.422
Gnmt	1298.22	972.849	935.826	475.382	558.936	498.684	576.307	782.885	608.502
Arp1	345.13	356.329	287.451	326.188	349.386	363.46	450.8	327.508	371.276
NijC	21.2388	22.9321	38.6705	15.7534	37.4773	35.0582	46.1045	65.9966	85.3041
Past1	416.811	413.659	435.688	313.215	351.4	352.728	455.923	422.378	462.267
CG12279	265.484	237.259	297.763	300.241	284.102	266.156	258.698	259.037	203.105
beat-Vb	38.4952	52.9202	46.4046	35.2135	45.537	34.3427	48.6659	46.1976	34.934
Cyp304a1	0	2.64601	1.28902	0.926671	0.805964	2.86189	2.56136	5.7747	2.43726
Paip2	233.626	218.737	246.202	220.548	199.073	211.064	153.682	209.539	233.164
CG31342	83.6276	94.3743	88.9422	84.3271	91.074	80.1329	99.8932	88.2705	88.5537
CG7488	177.875	194.923	197.22	150.121	167.238	171.713	186.98	179.841	166.546
CG7518	329.201	314.875	287.451	339.162	272.819	263.294	217.716	336.583	277.847
CtBP	557.517	505.388	501.428	525.422	546.041	530.881	440.555	532.923	582.505
l(3)87Df	164.6	156.114	195.931	176.067	170.058	168.852	225.4	144.368	153.547
ry	83.6276	102.312	117.301	141.781	136.611	134.509	105.016	131.993	126.737
CG11668	35.8404	35.2801	54.1387	45.4069	46.7459	44.3593	38.4205	30.5234	21.9353
pic	106.194	103.194	114.722	131.587	113.238	103.744	92.2091	122.919	92.6158
sim	5.30969	4.41001	7.7341	6.4867	11.2835	5.72378	2.56136	3.29983	11.3739
timeout	2.65484	4.41001	11.6012	7.41337	8.86561	7.15473	7.68409	12.3744	4.0621
CG11686	149.999	146.412	188.196	189.968	139.835	169.567	166.489	174.891	152.735
Su(var)3-7	53.0969	42.3361	43.8266	46.3335	49.1638	62.9616	46.1045	45.3727	40.621
CG8630	99.5567	140.238	109.566	128.807	152.73	165.274	340.661	256.562	333.904
CG32473	126.105	124.362	157.26	121.394	139.029	148.818	110.139	142.718	146.236
PK2-R1	10.6194	7.05602	7.7341	7.41337	15.3133	7.8702	0	6.59966	4.0621
Dic1	878.753	859.953	991.254	705.197	725.771	751.962	883.67	829.082	799.421
CheA87a	3.98227	9.70203	11.6012	11.1201	15.7163	16.4559	2.56136	23.0988	14.6236
CG34309	5.30969	5.29202	12.8902	4.63335	6.8507	2.86189	0	4.12479	5.68694
CR44138	2.65484	6.17402	6.44508	3.70668	6.44771	2.14642	15.3682	7.42462	15.436
Droj2	1680.52	1717.26	1686.03	1947.86	2067.7	2066.29	1785.27	1720.86	1770.26
CG14377	25.221	29.1061	16.7572	25.9468	19.7461	22.1797	33.2977	37.948	33.3092
Act87E	1060.61	1110.44	1241.32	762.65	1007.46	887.186	2966.06	2162.21	2516.88
CG14372	90.2647	89.9643	99.2543	105.64	82.2084	76.5556	117.823	81.6708	83.6792
rin	461.943	448.057	443.422	554.149	493.653	518.718	381.643	471.876	554.07
B52	435.394	453.349	519.474	404.955	421.922	399.949	491.782	441.352	500.45
Lkb1	76.9905	102.312	95.3872	61.1603	87.0441	89.4341	87.0864	109.719	92.6158
flfl	253.538	239.905	284.873	246.494	249.446	246.123	251.014	249.962	243.726
CG14367	19.9113	17.6401	20.6243	7.41337	16.9252	10.7321	10.2455	11.5494	17.0608
ninaB	423.448	460.405	476.936	390.128	449.325	427.137	394.45	430.628	503.7
Adgf-C	126.105	134.946	126.324	98.2271	116.462	110.898	105.016	74.2462	95.8655
CG34383	169.91	187.867	168.861	217.768	151.118	145.956	158.805	136.118	212.042
CG9312	457.961	371.323	420.219	593.069	554.906	563.792	312.486	372.881	309.532
Cht5	43.8049	52.9202	46.4046	26.8735	169.655	147.387	952.827	909.103	1082.14
CG9297	1053.97	1219.81	1314.8	745.97	899.053	850.697	893.916	664.916	702.743
CG42375	123.45	114.66	103.121	109.347	123.313	121.63	87.0864	119.619	120.238
CG9286	90.2647	74.9702	67.0289	119.541	98.7306	118.053	99.8932	85.7956	82.8668
Dip-B	756.631	773.516	745.052	544.882	623.413	581.679	1103.95	1051	1136.57
tal-AA	359.731	370.441	390.572	329.895	317.55	357.021	322.732	296.985	284.347
CR43641	21.2388	8.82003	11.6012	13.9001	17.3282	12.163	25.6136	18.1491	21.1229
ems	14.6016	19.4041	14.1792	12.9734	16.5223	17.1713	23.0523	20.6239	15.436
Ipp	1174.77	1069.87	1053.13	1240.81	1152.13	1156.92	1024.55	1023.77	964.342
Cyp6d5	2149.1	2515.47	2387.26	3233.15	3106.99	3070.81	2289.86	2471.57	2248.78
CG3061	678.313	618.284	538.809	631.99	652.831	621.03	729.989	574.17	609.315
foxo	172.565	163.171	161.127	258.541	246.625	283.327	210.032	207.889	199.855
Npc2b	1263.71	1107.8	1261.95	1638.35	1565.59	1629.13	2182.28	2141.59	2180.53
twf	90.2647	72.3242	81.2081	85.2537	66.895	80.8484	74.2795	83.3207	75.555
RpII140	216.37	168.463	167.572	202.941	172.073	188.885	227.961	222.739	187.669
CG12207	303.98	242.551	288.74	276.148	248.64	261.863	299.68	291.21	277.847
RpII15	221.68	235.495	241.046	239.081	205.521	201.048	199.786	221.089	195.793
CG31321	23.8936	18.5221	23.2023	17.6067	16.5223	16.4559	23.0523	25.5737	23.5602
Crz	203.096	168.463	180.462	156.607	152.327	161.697	107.577	161.692	137.299
PR-Set7	31.8581	53.8022	47.6936	45.4069	45.94	50.0831	112.7	110.544	128.362
ATPsynE	6905.25	7557	7328.06	5961.27	6339.72	6202.43	6418.78	5887.72	5523.64
spn-B	6.63711	6.17402	5.15607	3.70668	2.01491	4.29284	5.12273	3.29983	4.0621
natalisin	51.7695	60.8582	58.0058	68.5736	74.5517	65.108	61.4727	65.1716	70.6805
mRpL11	136.724	138.474	121.168	114.907	110.417	122.346	140.875	131.993	142.986
Cyp313a1	927.868	820.263	1154.96	782.11	903.889	608.867	1403.63	1281.16	1403.05
stumps	134.07	126.126	118.59	103.787	107.596	97.3043	125.507	133.643	120.238
CG14853	226.989	226.675	233.312	204.794	200.282	188.169	197.225	226.863	209.604
His4r	5526.06	5189.7	5287.55	6771.18	6367.12	6564.46	5017.71	4979.44	4195.33
CG3505	184.512	235.495	223	281.708	274.028	291.197	384.205	295.335	310.344
Hexim	69.026	69.6782	63.1618	60.2336	68.9099	60.8152	66.5955	52.7973	54.4321
jvl	122.123	101.43	104.41	83.4004	102.76	108.036	128.068	120.444	148.673
CG14855	19.9113	17.6401	18.0462	22.2401	14.9103	22.1797	7.68409	9.07453	12.9987
CG14857	9.29196	7.93802	5.15607	12.0467	8.46262	10.7321	7.68409	10.7244	7.31178
CG3631	10.6194	9.70203	12.8902	12.9734	12.8954	13.594	15.3682	15.6742	11.3739
CG33331	30.5307	34.3981	27.0694	37.9935	28.2087	30.7653	40.9818	34.6482	43.8707
CG33332	9.29196	7.05602	9.02312	28.7268	13.2984	22.1797	28.175	13.1993	14.6236
UQCR-C1	5171.64	5574.26	5468.01	4283.07	4603.27	4505.33	5184.2	4508.39	4408.19
CG3817	70.3534	59.9762	41.2485	61.1603	63.2682	67.9699	76.8409	44.5477	63.3687
Sdr	75.6631	72.3242	68.3179	93.5938	83.8203	71.5473	89.6477	67.6465	65.806
CG3984	359.731	421.597	484.67	232.594	273.222	198.186	645.464	518.898	618.251
CG3987	6.63711	7.05602	12.8902	0.926671	2.82087	2.14642	12.8068	2.47487	11.3739
Gyc88E	43.8049	21.1681	41.2485	36.1402	41.5072	35.7736	35.8591	32.9983	31.6844
CG42542	318.581	291.943	301.63	304.875	312.714	309.8	291.995	313.484	288.409
Mau2	45.1324	29.9881	38.6705	31.5068	34.2535	39.351	43.5432	38.773	41.4334
CG4210	134.07	150.822	132.769	118.614	123.313	116.622	125.507	96.52	84.4916
CG12241	38.4952	27.3421	42.5376	27.8001	31.0296	23.6106	40.9818	27.2236	31.6844
Caf1-55	61.0614	66.1502	54.1387	55.6003	60.8503	69.4009	69.1568	80.8458	85.3041
mRpS10	257.52	246.079	208.821	188.114	205.924	206.056	215.155	233.463	203.105
Hsc70-4	9583.99	9838.74	10350.8	14905.5	14351	17226.4	9605.11	9084.43	8901.68
CG42404	58.4066	44.9821	50.2717	69.5003	53.1936	56.5223	51.2273	46.1976	50.37
Set	163.273	143.766	166.283	148.267	161.596	138.086	153.682	195.515	147.86
ATPsynO	8652.14	9526.51	9307.99	6812.88	7340.72	6774.81	8526.78	7568.99	7422.27
Zip88E	38.4952	44.9821	37.3815	43.5535	49.1638	60.8152	15.3682	26.3986	35.7465
CG4338	110.176	91.7283	67.0289	89.8871	86.6412	88.0031	156.243	115.494	121.051
Tm1	2969.44	3325.15	3442.96	2078.52	2560.55	2196.5	4110.99	2892.3	3167.62
Tm2	2827.41	3222.84	3370.78	2163.78	2595.61	2243.01	3936.82	2742.16	3007.58
ear	54.4243	61.7402	52.8497	64.867	54.4026	57.2378	69.1568	56.0971	61.7439
ea	146.016	103.194	125.035	168.654	153.939	186.738	122.945	107.244	82.8668
mRpL9	398.227	381.025	387.994	278.001	318.356	319.101	414.941	391.855	346.903
Sra-1	144.689	142.884	146.948	153.827	143.865	188.169	174.173	157.567	162.484
SerRS-m	100.884	77.6162	83.7861	87.1071	91.4769	95.8733	84.525	93.2202	108.052
CG31301	99.5567	106.722	73.474	103.787	93.8948	95.1579	110.139	101.47	109.677
CG42727	47.7872	61.7402	58.0058	37.9935	35.8654	33.6272	43.5432	37.1231	36.5589
CG5038	11.9468	13.23	15.4682	17.6067	13.7014	17.8868	20.4909	16.4992	15.436
CG5044	171.237	164.935	194.642	170.507	164.82	161.697	145.998	158.392	145.423
Trax	57.0792	55.5662	38.6705	50.0402	45.134	52.945	48.6659	42.0728	45.4955
Ccm3	286.723	281.359	268.115	253.908	238.162	253.993	291.995	252.437	245.351
Rbp	257.52	267.247	277.139	291.901	261.132	234.675	230.523	271.411	245.351
Atx2	771.232	810.561	778.566	829.37	782.994	719.05	632.657	696.264	741.739
Act88F	88.9373	112.014	96.6763	51.8936	60.4473	67.9699	48.6659	24.7487	32.4968
Rh6	2287.15	2113.28	2288	2661.4	2774.13	2586.43	2184.84	2318.96	2184.6
obe	34.513	22.0501	29.6474	18.5334	31.8356	25.757	33.2977	41.2479	30.8719
pxb	27.8759	11.466	14.1792	21.3134	17.7312	21.4642	28.175	15.6742	21.9353
CG5399	63.7163	39.6901	34.8035	14.8267	28.6117	28.6189	40.9818	21.4489	17.8732
CG5404	46.4598	56.4482	41.2485	48.1869	47.1489	40.0665	38.4205	58.572	52.8073
CG4525	1.32742	2.64601	0	14.8267	7.65666	5.72378	5.12273	1.64992	2.43726
CG9590	163.273	161.407	144.37	145.487	137.82	150.249	184.418	164.992	147.86
Acyp2	262.83	245.197	291.318	214.988	251.864	228.236	268.943	218.614	239.664
nsl1	201.768	165.817	167.572	194.601	181.745	219.65	171.611	159.217	174.67
CG9593	7.96453	7.05602	15.4682	15.7534	11.6865	11.4476	12.8068	11.5494	8.1242
alpha-Man-IIb	249.555	238.141	204.954	217.768	205.521	196.04	222.839	212.839	234.789
CG4576	9.29196	8.82003	9.02312	23.1668	17.3282	23.6106	20.4909	36.2981	29.2471
Arpc3A	177.875	201.097	184.329	153.827	174.088	169.567	197.225	175.716	164.109
CG3303	88.9373	77.6162	74.763	70.427	94.7008	89.4341	66.5955	62.6968	62.5563
Fbxl7	46.4598	29.1061	38.6705	54.6736	39.0893	31.4808	92.2091	62.6968	83.6792
blp	189.821	168.463	167.572	182.554	190.611	191.031	158.805	179.016	186.857
Sap47	2297.77	2520.76	2485.22	2221.23	2349.39	1989.73	2323.16	2606.87	2801.22
CG5516	94.247	111.132	109.566	97.3004	99.5366	115.907	92.2091	70.9463	78.8047
Hel89B	167.255	183.457	212.688	176.067	190.611	156.689	189.541	166.641	155.985
srp	128.76	134.946	158.549	166.801	153.536	150.965	81.9636	116.319	125.925
CR44133	66.3711	57.3302	81.2081	88.0337	91.8799	100.166	74.2795	73.4212	66.6184
pnr	9.29196	7.05602	3.86705	12.0467	13.7014	8.58567	5.12273	18.1491	8.1242
CG5013	43.8049	42.3361	39.9595	35.2135	45.94	35.0582	66.5955	32.9983	37.3713
msps	215.042	211.681	220.422	239.081	184.969	200.332	230.523	217.789	212.042
sxe2	1126.98	912.873	1130.47	745.043	922.426	400.665	507.15	730.087	613.377
Akt1	152.654	147.294	116.012	143.634	148.7	141.664	125.507	127.043	116.988
CG5916	33.1856	66.1502	32.2254	40.7735	43.9251	47.9367	48.6659	38.773	67.4308
CG6006	47.7872	65.2682	78.63	73.207	71.3278	65.108	74.2795	59.3969	76.3674
CG8925	10.6194	12.348	19.3353	10.1934	8.46262	10.0166	43.5432	18.1491	34.934
CG8927	245.573	337.807	348.035	84.3271	146.283	90.865	432.87	388.555	467.954
sra	204.423	236.377	242.335	254.834	281.282	266.871	268.943	247.487	241.289
tara	106.194	96.1383	103.121	138.074	144.268	122.346	71.7182	102.295	110.489
asun	21.2388	9.70203	37.3815	21.3134	13.2984	14.3095	25.6136	12.3744	20.3105
gish	254.865	270.775	253.936	285.415	292.565	294.059	220.277	257.387	281.097
Zip89B	66.3711	46.7461	41.2485	44.4802	71.3278	54.3759	84.525	89.9204	99.9276
pad	11.9468	14.112	21.9133	13.9001	10.4775	8.58567	12.8068	17.3241	12.1863
Manf	225.662	254.899	238.468	273.368	301.834	314.808	240.768	257.387	259.162
CG17565	122.123	112.896	125.035	139.001	138.223	129.501	133.191	141.068	134.862
CG14881	62.3888	79.3802	91.5202	68.5736	58.0294	84.4258	48.6659	51.9723	71.4929
CG14882	27.8759	24.6961	39.9595	29.6535	27.8058	25.0415	23.0523	22.2739	17.0608
CG14883	23.8936	38.8081	33.5144	49.1136	39.8952	34.3427	48.6659	35.4732	28.4347
CSN5	100.884	97.0203	105.699	112.127	124.118	150.965	143.436	125.394	142.986
Gyc89Da	10.6194	3.52801	5.15607	6.4867	4.4328	5.00831	2.56136	9.89949	3.24968
Gyc89Db	7.96453	4.41001	2.57803	1.85334	2.82087	7.15473	2.56136	5.7747	4.87452
Dhfr	132.742	82.9083	74.763	77.8404	88.2531	113.76	76.8409	90.7453	61.7439
CG42342	143.362	196.687	170.15	168.654	172.476	163.843	148.559	177.366	173.045
CG14892	42.4775	31.7521	46.4046	17.6067	10.8805	9.30114	43.5432	35.4732	24.3726
NPF	155.308	127.008	116.012	129.734	164.82	131.647	125.507	150.142	111.301
Fas1	1736.27	1731.37	1970.91	1596.65	1675.6	1679.93	1798.08	1904.83	1927.87
nonA-l	43.8049	49.3922	45.1156	66.7203	60.8503	50.7986	40.9818	48.6725	44.6831
CG10326	342.475	336.925	324.832	374.375	361.072	352.728	325.293	302.759	330.655
Cctgamma	241.591	286.651	269.404	324.335	346.162	419.982	373.959	302.759	317.656
CG31274	29.2033	29.1061	20.6243	23.1668	33.8505	21.4642	99.8932	60.2219	79.6171
MESK4	29.2033	29.1061	20.6243	23.1668	33.8505	21.4642	105.016	60.2219	81.242
CG3534	246.901	298.999	259.092	289.121	294.177	248.984	366.275	454.552	372.901
Irc	823.002	840.549	821.104	1133.32	1069.92	1147.62	940.02	952.001	838.417
Pxd	19.9113	22.9321	27.0694	8.34004	40.2982	31.4808	225.4	151.792	198.23
CG31268	6.63711	5.29202	11.6012	5.56003	3.62684	1.43095	0	7.42462	3.24968
CG5220	66.3711	78.4982	86.3641	64.867	65.6861	80.1329	84.525	64.3467	74.7426
Patr-1	55.7517	72.3242	86.3641	69.5003	79.3875	75.1246	66.5955	75.8961	95.8655
Dad	160.618	175.519	223	184.408	164.014	172.429	138.314	141.893	138.111
mRpS11	209.733	191.395	204.954	161.241	166.029	155.258	207.47	193.865	207.979
kuk	177.875	210.799	202.376	189.041	191.417	186.023	245.891	244.187	244.538
GckIII	155.308	144.648	197.22	182.554	180.133	187.454	166.489	169.941	164.109
cal1	53.0969	60.8582	68.3179	50.0402	56.8205	55.0914	35.8591	53.6222	64.1811
Det	35.8404	31.7521	19.3353	24.0934	26.9998	22.1797	15.3682	42.0728	25.9974
CG5285	10.6194	14.112	30.9364	21.3134	17.7312	15.7404	28.175	18.1491	15.436
CG5292	57.0792	73.2062	79.919	63.9403	68.507	84.4258	61.4727	77.546	77.9923
lute	212.388	219.619	242.335	218.694	232.924	245.407	251.014	230.163	253.475
sds22	157.963	155.232	183.04	224.254	197.058	207.487	125.507	174.891	179.545
CG42821	18.5839	22.0501	27.0694	23.1668	29.0147	17.8868	53.7886	70.9463	55.2445
cysu	3.98227	7.05602	7.7341	3.70668	9.67157	10.0166	53.7886	46.1976	59.3066
P5cr-2	465.925	451.585	430.532	729.29	756.8	752.677	478.975	450.427	409.459
SF1	104.866	129.654	88.9422	120.467	118.88	122.346	76.8409	103.12	123.488
Hmx	2.65484	7.05602	5.15607	8.34004	3.62684	5.72378	2.56136	3.29983	4.0621
sll	119.468	100.548	100.543	89.8871	86.2382	93.7269	66.5955	102.295	79.6171
CG14329	17.2565	19.4041	24.4913	36.1402	42.7161	47.2212	7.68409	1.64992	4.87452
CG34281	1.32742	1.76401	7.7341	0.926671	8.05964	4.29284	20.4909	16.4992	17.0608
CG14327	19.9113	17.6401	9.02312	21.3134	21.761	18.6023	12.8068	9.07453	6.49936
CG43175	19.9113	11.466	10.3121	0.926671	1.61193	0	15.3682	13.1993	8.1242
CG14322	30.5307	44.1001	51.5607	29.6535	35.8654	29.3344	38.4205	49.4975	33.3092
CR45045	144.689	8.82003	3.86705	12.0467	9.67157	6.43925	151.12	467.751	29.2471
Mps1	5.30969	5.29202	5.15607	2.78001	5.64175	1.43095	5.12273	3.29983	8.1242
CG7655	37.1678	43.2181	55.4277	48.1869	42.3131	44.3593	48.6659	37.1231	50.37
CG31360	62.3888	59.9762	79.919	50.9669	68.9099	66.539	56.35	56.9221	76.3674
CR46036	9.29196	8.82003	5.15607	13.9001	7.25368	7.8702	0	9.07453	4.0621
CR46035	14.6016	8.82003	15.4682	10.1934	12.8954	20.7487	12.8068	17.3241	16.2484
Lgr1	33.1856	27.3421	39.9595	47.2602	56.0145	41.4974	15.3682	31.3484	22.7477
CG14321	100.884	82.9083	68.3179	71.3537	51.1787	42.9284	46.1045	61.8718	59.3066
TyrRII	17.2565	7.05602	11.6012	12.0467	16.5223	10.0166	15.3682	16.4992	12.9987
pasi1	75.6631	82.0263	70.8959	62.0869	86.6412	75.1246	64.0341	70.1214	60.119
tinc	38.4952	43.2181	67.0289	40.7735	53.1936	43.6438	58.9114	56.0971	63.3687
cpo	963.708	1032.83	946.138	1011	961.918	904.357	768.409	958.601	1054.52
DNaseII	537.606	426.007	478.225	720.95	608.906	734.075	519.957	540.347	439.519
CG7785	53.0969	53.8022	52.8497	50.0402	64.8801	41.4974	40.9818	70.1214	65.806
sr	55.7517	60.8582	81.2081	128.807	133.79	137.371	64.0341	59.3969	54.4321
Cbp20	124.778	132.3	157.26	120.467	136.611	110.183	125.507	138.593	116.988
PP2A-B'	245.573	240.787	225.578	258.541	264.759	294.775	189.541	261.512	243.726
Arp5	62.3888	88.2003	68.3179	80.6204	72.5368	77.9865	61.4727	65.1716	66.6184
MED17	57.0792	55.5662	56.7167	65.7936	57.6264	52.2295	79.4023	74.2462	48.7452
CG7985	49.1146	46.7461	51.5607	30.5801	40.2982	42.9284	51.2273	51.1474	55.2445
CG14314	90.2647	80.2623	88.9422	82.4737	92.6859	76.5556	102.455	87.4455	78.8047
CG7988	86.2824	88.2003	96.6763	52.8202	66.895	56.5223	76.8409	90.7453	88.5537
Non3	116.813	123.48	113.433	153.827	122.507	130.932	112.7	119.619	132.424
Mdh2	7853.03	7885.99	7814.02	6006.68	6343.34	5695.16	6306.08	6400.02	6080.15
repo	139.379	147.294	134.058	142.707	128.954	136.655	158.805	118.794	133.237
14-3-3epsilon	2277.86	2290.56	2250.62	2738.31	2792.67	2851.87	2546	2389.08	2287.77
CG18598	954.417	965.793	1047.97	844.197	916.381	906.504	709.498	707.814	697.056
moi	30.5307	37.9261	37.3815	41.7002	33.0445	30.7653	20.4909	37.1231	36.5589
CG18599	19.9113	5.29202	10.3121	11.1201	10.0746	12.163	0	7.42462	9.74903
eIF-1A	1470.78	1525.86	1455.3	1446.53	1530.12	1568.32	1439.49	1504.72	1463.98
CG8064	63.7163	52.0382	52.8497	61.1603	80.1934	79.4175	56.35	73.4212	60.9315
Dlc90F	426.103	411.013	452.445	400.322	409.833	355.59	525.08	455.377	464.704
Nup43	23.8936	43.2181	24.4913	32.4335	29.4177	39.351	66.5955	41.2479	32.4968
CR44946	15.9291	8.82003	10.3121	2.78001	4.83579	5.72378	12.8068	4.12479	9.74903
Vti1b	160.618	188.749	190.774	157.534	169.655	173.144	169.05	173.241	161.671
koko	21.2388	26.4601	45.1156	27.8001	22.97	28.6189	38.4205	18.1491	29.2471
CG7685	18.5839	53.8022	37.3815	29.6535	38.2833	35.0582	48.6659	46.1976	39.8086
fray	246.901	205.507	260.381	198.308	211.969	190.316	179.295	215.314	229.102
CG7694	128.76	112.014	116.012	117.687	128.148	100.882	122.945	114.669	151.922
qin	7.96453	6.17402	16.7572	6.4867	4.4328	9.30114	0	3.29983	4.0621
CstF-64	51.7695	44.1001	48.9826	66.7203	41.9101	50.7986	51.2273	41.2479	43.8707
Gos28	132.742	114.66	131.48	116.761	103.163	107.321	130.63	109.719	112.114
CG31229	362.386	335.161	349.324	244.641	261.132	267.587	358.591	324.208	283.534
CG7702	10.6194	7.93802	3.86705	11.1201	11.2835	5.00831	7.68409	18.1491	8.93662
CG7706	33.1856	31.7521	19.3353	41.7002	31.4326	35.7736	56.35	37.948	36.5589
CG46318	3.98227	2.64601	2.57803	3.70668	6.04473	3.57736	12.8068	3.29983	2.43726
CG7708	62.3888	45.8641	83.7861	67.647	80.1934	76.5556	51.2273	37.1231	34.934
VAChT	938.487	982.551	983.52	960.958	911.949	830.664	671.077	909.928	908.285
ChAT	723.445	872.301	755.364	837.71	726.98	616.737	514.834	725.963	708.43
CG14298	196.458	158.76	174.017	164.947	209.148	215.357	327.855	264.811	313.594
Rh2	1170.79	1021.36	1047.97	1156.49	1200.08	1209.15	768.409	834.857	810.795
EndoA	594.685	616.52	622.595	550.443	645.98	578.817	712.059	709.463	635.312
Xrp1	399.554	403.075	433.11	465.189	411.445	395.656	320.17	431.453	439.519
CG42613	816.365	850.251	819.815	698.71	791.86	731.213	760.725	984.999	969.217
CG43732	76.9905	126.126	121.168	86.1804	105.984	75.8401	117.823	157.567	191.731
dnk	73.0082	59.9762	68.3179	54.6736	47.9549	53.6605	61.4727	59.3969	67.4308
gukh	66.3711	59.0942	65.7399	81.547	78.1785	78.702	94.7705	75.8961	78.8047
CG14286	27.8759	36.1621	20.6243	32.4335	26.9998	32.1963	28.175	37.948	32.4968
CG14285	23.8936	29.9881	9.02312	24.0934	21.3581	21.4642	10.2455	10.7244	19.4981
NP15.6	3047.76	3263.41	3038.21	2495.52	2542.82	2413.29	2443.54	2377.53	2152.1
P5cr	392.917	367.795	323.543	333.602	296.595	286.905	348.345	331.633	316.031
CG6013	59.734	96.1383	79.919	84.3271	87.8501	97.3043	69.1568	89.0954	72.3053
CG6026	7.96453	7.05602	11.6012	1.85334	3.22386	5.00831	0	6.59966	4.0621
CR46041	2.65484	11.466	15.4682	9.26671	9.67157	8.58567	2.56136	5.7747	7.31178
ATPsynD	8411.87	9026.42	8727.93	6882.38	6730.2	6674.64	8022.19	6942.02	6841.39
CG6040	71.6808	70.5602	64.4508	62.0869	53.1936	66.539	143.436	140.243	176.295
Cyp12a5	31.8581	43.2181	37.3815	77.8404	56.8205	56.5223	10.2455	22.2739	16.2484
Cyp12a4	775.215	747.938	803.057	1090.69	1023.98	1055.32	996.37	911.578	792.109
CR44107	106.194	121.716	126.324	102.86	95.9097	100.882	174.173	154.267	129.175
sqz	11.9468	5.29202	6.44508	8.34004	7.65666	5.72378	2.56136	7.42462	5.68694
CG31475	37.1678	54.6842	48.9826	37.0668	51.9847	52.2295	74.2795	89.0954	76.3674
cry	533.624	509.798	518.185	595.849	554.906	593.127	391.889	390.205	367.214
CG3773	46.4598	40.5721	51.5607	40.7735	44.731	40.0665	35.8591	31.3484	35.7465
CG5316	91.5921	86.4363	65.7399	76.9137	92.2829	96.5888	74.2795	82.4958	69.8681
CG31221	1632.73	1672.28	1509.44	1838.52	1807.37	1770.08	1124.44	1452.75	1430.67
Dys	139.379	128.772	127.613	113.054	144.671	135.224	143.436	145.193	147.86
CG7342	9.29196	7.05602	6.44508	12.0467	8.05964	11.4476	7.68409	14.0243	12.9987
Nup58	78.3179	95.2563	92.8092	64.867	72.9398	82.9948	74.2795	73.4212	69.0557
ort	35.8404	61.7402	30.9364	37.9935	43.5221	40.7819	61.4727	56.9221	60.9315
Naam	15.9291	9.70203	6.44508	13.9001	10.4775	5.00831	23.0523	14.0243	11.3739
GluClalpha	366.369	435.709	377.682	396.615	367.923	314.093	256.136	368.756	393.211
CG11407	349.112	334.279	333.855	205.721	199.879	198.901	243.33	276.361	242.913
CG4662	219.025	213.445	234.601	181.627	182.148	201.048	220.277	230.988	168.983
CG11447	95.5744	92.6103	82.4971	104.714	95.5068	96.5888	74.2795	103.945	80.4295
CG4686	193.804	172.873	186.907	192.748	179.73	198.186	181.857	189.74	199.043
Arc42	281.413	234.613	201.087	338.235	305.057	307.653	222.839	192.215	222.603
Ask1	181.857	171.991	219.133	190.894	180.536	197.47	184.418	166.641	168.171
CG4733	37.1678	48.5102	63.1618	55.6003	52.3877	62.2461	89.6477	56.9221	47.9328
RhoGAP92B	42.4775	51.1562	50.2717	57.4536	62.4622	48.6521	79.4023	56.0971	49.5576
MED25	37.1678	50.2742	55.4277	57.4536	58.8354	52.945	48.6659	60.2219	66.6184
psidin	61.0614	59.0942	56.7167	53.7469	73.7457	61.5307	61.4727	68.4715	62.5563
CG4854	13.2742	8.82003	6.44508	5.56003	8.46262	7.8702	5.12273	8.24958	6.49936
CG4936	66.3711	48.5102	54.1387	54.6736	51.1787	70.8318	84.525	57.747	59.3066
mdlc	15.9291	6.17402	7.7341	21.3134	15.7163	13.594	10.2455	15.6742	19.4981
CG5023	292.033	246.079	273.272	214.061	291.356	340.565	832.443	456.201	540.259
Nlg4	13.2742	5.29202	6.44508	8.34004	6.44771	2.86189	5.12273	13.1993	16.2484
cic	187.167	242.551	215.266	211.281	198.67	213.211	210.032	211.189	181.982
CG42668	350.439	368.677	385.416	326.188	345.759	324.109	284.311	334.933	380.212
CR45800	15.9291	22.0501	23.2023	10.1934	18.5372	17.1713	38.4205	27.2236	36.5589
Sirt2	220.352	167.581	193.353	178.847	177.312	163.128	163.927	187.265	158.422
MtnD	53.0969	50.2742	72.1849	26.8735	24.9849	26.4725	130.63	137.768	136.486
CG5180	50.442	59.0942	77.341	74.1337	67.298	64.3925	76.8409	71.7713	81.242
CG5191	358.404	366.913	328.699	389.202	373.161	412.112	348.345	367.931	350.965
snoRNA:Psi18S-301	3.98227	5.29202	3.86705	4.63335	4.4328	7.8702	5.12273	3.29983	2.43726
CG5412	102.212	122.598	101.832	146.414	130.969	119.484	140.875	124.569	115.364
Srp14	347.785	324.577	335.144	316.921	342.938	330.548	353.468	356.382	359.902
Srp72	196.458	199.333	184.329	203.868	190.208	229.667	215.155	197.99	214.479
bon	180.529	176.401	158.549	159.387	152.73	168.136	158.805	177.366	166.546
CG5466	118.141	127.008	140.503	120.467	127.342	130.216	112.7	113.844	109.677
H	19.9113	26.4601	20.6243	33.3602	23.373	32.1963	23.0523	32.1733	31.6844
Lrrk	46.4598	68.7962	39.9595	53.7469	42.7161	37.9201	69.1568	38.773	42.2458
Cpr92F	78.3179	119.07	146.948	24.0934	43.5221	32.1963	138.314	70.1214	114.551
CR43452	69.026	128.772	131.48	59.3069	56.4175	57.9533	84.525	67.6465	82.0544
CG31205	1173.44	1005.48	911.335	696.857	660.488	759.117	1124.44	1190.41	938.345
Cdk2	23.8936	14.112	39.9595	33.3602	33.4475	31.4808	33.2977	32.9983	36.5589
CG42322	205.75	206.389	235.89	189.041	207.133	164.559	202.348	221.914	213.666
Syp	1249.1	1338	1332.84	1670.79	1372.56	1359.4	934.898	1205.26	1234.07
RpS20	22121.5	22156.8	20037.8	28255.1	24377.2	31191.7	19545.8	19431	16819.5
snoRNA:Psi18S-1295	1.32742	6.17402	1.28902	7.41337	3.62684	3.57736	7.68409	4.12479	4.87452
CR44047	10.6194	3.52801	5.15607	9.26671	4.4328	9.30114	2.56136	7.42462	6.49936
CG31223	45.1324	54.6842	52.8497	39.8468	40.7012	42.2129	38.4205	51.9723	47.9328
Synd	578.756	512.444	520.763	552.296	500.101	505.124	384.205	472.701	515.074
CG15695	31.8581	11.466	15.4682	26.8735	19.3431	25.757	5.12273	14.0243	18.6857
RpS30	17539.2	17113.5	15541.7	22126.1	19221	23758.7	15793.4	16456.3	14020.7
TotA	4073.86	2411.4	4559.25	13094.8	6774.94	2099.91	563.5	2378.35	2082.23
TotC	4859.69	3360.43	4726.82	14532.1	5150.92	1095.39	486.659	2276.88	2167.54
TotB	3.98227	1.76401	0	15.7534	5.23877	0.715473	0	4.94975	3.24968
CG5621	27.8759	31.7521	27.0694	26.8735	34.2535	28.6189	38.4205	28.0486	29.2471
hdly	184.512	179.929	154.682	170.507	215.192	163.128	204.909	208.714	186.044
Atpalpha	5038.89	5441.96	5737.41	5109.66	5400.36	4865.93	5609.39	5145.26	5697.5
Calx	306.635	309.583	357.058	265.028	288.535	245.407	281.75	264.811	302.22
CG5697	0	0	0	0	1.20895	0	7.68409	9.89949	19.4981
Rlip	111.503	90.8463	101.832	105.64	80.1934	90.865	79.4023	74.2462	85.3041
AnxB9	1482.73	1463.24	1419.21	1514.18	1526.9	1460.28	1769.9	1689.51	1762.14
CG5745	67.6985	73.2062	100.543	76.9137	85.8352	85.1412	110.139	89.9204	73.9302
rtet	54.4243	44.9821	68.3179	48.1869	55.6115	50.0831	66.5955	63.5217	69.8681
Rab11	556.19	500.978	482.092	587.509	548.056	540.897	486.659	452.077	513.449
ppan	50.442	41.4541	39.9595	51.8936	49.5668	60.0997	51.2273	51.9723	60.9315
CG5793	584.066	621.812	629.04	745.043	672.577	646.072	835.005	849.706	725.491
Ice2	37.1678	32.6341	37.3815	31.5068	29.8207	26.4725	30.7364	24.7487	27.6223
Usp8	75.6631	96.1383	103.121	365.108	317.147	378.485	94.7705	93.2202	106.427
meigo	138.052	179.047	166.283	198.308	193.834	213.926	186.98	166.641	153.547
SNF4Agamma	191.149	229.321	255.225	223.328	223.655	221.081	266.382	250.787	270.536
CG5862	382.298	356.329	395.728	353.988	341.729	348.435	307.364	309.359	270.536
Oga	54.4243	44.9821	42.5376	43.5535	42.7161	52.945	48.6659	53.6222	64.1811
Nelf-A	74.3356	70.5602	77.341	68.5736	74.5517	92.296	84.525	75.0711	69.0557
ETHR	7.96453	12.348	24.4913	15.7534	17.3282	22.8951	17.9295	14.0243	13.8111
CG5919	187.167	177.283	201.087	156.607	185.372	174.575	233.084	197.99	181.982
CG17298	29.2033	57.3302	56.7167	11.1201	308.281	234.675	2653.57	1678.79	1823.07
Hsromega	542.916	589.178	610.994	746.897	733.83	768.418	694.13	623.668	666.184
pre-mod(mdg4)-Z	98.2292	104.076	103.121	119.541	115.253	110.898	120.384	101.47	96.6779
pre-mod(mdg4)-Y	177.875	156.996	128.902	175.141	162.805	145.241	148.559	152.617	141.361
pre-mod(mdg4)-AE	175.22	156.996	128.902	175.141	161.999	145.241	148.559	150.142	141.361
pre-mod(mdg4)-X	211.06	216.091	167.572	222.401	201.088	189.6	184.418	191.39	190.919
pre-mod(mdg4)-U	232.299	238.141	194.642	239.081	220.431	208.918	194.664	207.889	205.542
pre-mod(mdg4)-V	232.299	237.259	194.642	239.081	220.431	208.918	194.664	207.889	205.542
pre-mod(mdg4)-W	232.299	237.259	194.642	239.081	220.431	208.918	194.664	209.539	206.355
Fancm	14.6016	11.466	16.7572	19.4601	20.5521	20.7487	28.175	19.799	11.3739
CG7956	185.839	189.631	190.774	123.247	145.88	143.81	215.155	183.141	170.608
CR43653	23.8936	10.584	11.6012	15.7534	12.0895	13.594	23.0523	24.7487	17.8732
CG15497	9.29196	9.70203	20.6243	10.1934	3.62684	7.15473	7.68409	14.0243	6.49936
CG5849	65.0437	50.2742	47.6936	49.1136	39.0893	51.514	46.1045	27.2236	28.4347
CG6800	2.65484	4.41001	5.15607	2.78001	6.44771	3.57736	12.8068	5.7747	4.87452
lsn	143.362	131.418	121.168	114.907	119.686	117.338	115.261	131.168	113.739
CG31431	23.8936	23.8141	25.7803	27.8001	25.3879	27.188	28.175	31.3484	34.934
CG6656	257.52	265.483	256.514	168.654	237.356	228.951	291.995	256.562	224.228
CG17843	18.5839	9.70203	10.3121	10.1934	14.1044	15.7404	2.56136	6.59966	10.5615
Eip93F	1010.17	1157.19	1047.97	1146.29	1040.1	955.872	770.97	1133.49	1335.62
CG6332	2.65484	0.882003	12.8902	4.63335	2.01491	6.43925	5.12273	6.59966	4.0621
mRpL35	224.334	253.135	252.647	215.914	208.745	222.512	286.873	231.813	249.413
ND-42	2122.55	2209.42	2161.68	1616.11	1752.17	1750.05	1972.25	1758.81	1888.88
pit	79.6453	70.5602	65.7399	92.6671	86.6412	95.1579	69.1568	68.4715	63.3687
Fadd	41.1501	44.1001	34.8035	35.2135	38.2833	42.9284	46.1045	42.8978	43.0582
how	119.468	108.486	83.7861	102.86	90.268	88.7186	94.7705	98.1699	106.427
CG13408	29.2033	14.994	34.8035	33.3602	23.373	23.6106	15.3682	23.0988	23.5602
CG5791	2571.22	1557.62	1479.79	2734.61	2537.58	1619.11	1846.74	2106.94	1515.97
CG42390	122.123	156.114	145.659	131.587	151.924	130.932	215.155	225.213	203.105
SKIP	47.7872	40.5721	46.4046	52.8202	46.7459	44.3593	48.6659	51.9723	40.621
Gld2	6.63711	5.29202	9.02312	2.78001	2.01491	2.86189	2.56136	7.42462	4.87452
CG7084	274.776	247.843	216.555	274.295	249.043	238.252	222.839	262.336	273.785
rdhB	585.393	614.756	546.543	581.949	615.354	581.679	1111.63	1085.64	1163.38
Sar1	1170.79	1249.8	1197.5	1336.26	1313.32	1320.05	1324.23	1153.29	1263.31
CG7071	256.192	238.141	221.711	219.621	191.819	222.512	271.505	231.813	234.789
Muted	256.192	238.141	221.711	219.621	191.819	222.512	271.505	231.813	234.789
PyK	6757.91	6842.58	6909.13	7594.07	7401.57	7402.28	7130.84	6466.02	6631.78
CG7069	9.29196	7.05602	14.1792	8.34004	6.04473	10.0166	12.8068	7.42462	8.1242
CG18596	21.2388	21.1681	19.3353	10.1934	19.7461	25.757	20.4909	20.6239	25.9974
CG34149	14.6016	19.4041	12.8902	17.6067	18.1342	16.4559	20.4909	12.3744	27.6223
CG43343	9.29196	29.9881	27.0694	14.8267	15.7163	14.3095	10.2455	14.0243	16.2484
CG7059	49.1146	58.2122	60.5838	36.1402	62.4622	51.514	84.525	88.2705	87.7413
CG13856	149.999	142.002	143.081	139.001	166.835	197.47	276.627	246.662	277.035
lqfR	203.096	192.277	212.688	206.648	202.297	208.203	207.47	202.115	207.979
mats	95.5744	90.8463	76.052	98.2271	90.671	110.898	107.577	117.144	116.176
CG34376	196.458	209.035	207.532	225.181	196.655	269.018	169.05	159.217	155.172
AP-2mu	84.955	81.1443	79.919	81.547	87.8501	77.9865	94.7705	112.194	73.1178
CG7054	136.724	115.542	140.503	163.094	176.506	190.316	125.507	178.191	163.296
Nrx-1	349.112	429.535	391.861	379.008	373.967	343.427	307.364	339.882	352.59
Pfdn5	362.386	331.633	324.832	369.742	384.445	429.999	504.589	373.706	371.276
Octbeta1R	88.9373	81.1443	96.6763	75.987	79.3875	73.6937	51.2273	95.6951	111.301
CR45647	18.5839	28.2241	25.7803	12.0467	12.4924	14.3095	5.12273	2.47487	1.62484
bond	240.263	227.557	293.896	246.494	270.804	294.775	432.87	374.531	456.58
CG33110	148.671	145.53	150.815	190.894	202.7	178.153	233.084	230.988	210.417
CSN6	168.583	207.271	202.376	200.161	182.954	194.609	184.418	189.74	178.732
CG6937	71.6808	56.4482	76.052	64.867	68.507	85.8567	74.2795	87.4455	72.3053
Efa6	169.91	163.171	202.376	158.461	179.73	169.567	189.541	196.34	192.543
EF-G2	18.5839	14.112	23.2023	16.6801	18.5372	20.7487	28.175	21.4489	12.9987
CG31161	5.30969	1.76401	12.8902	4.63335	8.05964	6.43925	5.12273	3.29983	4.0621
mRpL45	277.431	331.633	332.566	271.515	276.849	283.327	302.241	273.061	230.727
wake	164.6	168.463	198.509	118.614	118.074	99.4507	158.805	115.494	130.8
CG17625	1.32742	8.82003	0	1.85334	4.4328	2.86189	10.2455	8.24958	6.49936
Nup133	21.2388	16.7581	27.0694	20.3868	28.6117	32.1963	17.9295	26.3986	21.1229
cd	23.8936	25.5781	23.2023	30.5801	23.373	20.0332	28.175	13.1993	18.6857
Cyp6d4	31.8581	40.5721	32.2254	58.3803	45.94	36.4891	33.2977	36.2981	58.4942
CG6972	62.3888	64.3862	72.1849	78.767	91.8799	108.752	107.577	75.0711	97.4903
CG45049	301.325	397.783	308.075	352.135	355.027	331.264	368.836	398.454	430.582
CG6985	15.9291	12.348	16.7572	8.34004	9.26859	12.8785	12.8068	9.89949	9.74903
HP1c	134.07	172.873	144.37	139.927	146.283	123.061	153.682	167.466	131.612
Usp12-46	91.5921	111.132	116.012	88.0337	111.223	103.744	79.4023	88.2705	105.615
CG7029	313.272	298.117	275.85	232.594	269.595	232.529	325.293	276.361	300.595
CG7031	15.9291	16.7581	6.44508	5.56003	13.7014	2.86189	20.4909	19.799	21.1229
klg	173.892	204.625	195.931	212.208	209.551	163.843	148.559	211.189	184.419
Gbp3	1023.44	1025.77	973.208	1358.5	1209.35	1483.17	650.586	655.016	596.316
Ublcp1	122.123	127.008	135.347	127.881	128.148	114.476	133.191	159.217	138.924
CG6726	29.2033	33.5161	29.6474	30.5801	29.4177	32.1963	35.8591	27.2236	34.1216
CG17110	29.2033	33.5161	29.6474	30.5801	29.4177	32.1963	38.4205	27.2236	34.1216
CG17109	6.63711	7.05602	7.7341	4.63335	11.6865	14.3095	2.56136	14.8492	14.6236
CG6733	17.2565	6.17402	7.7341	45.4069	25.3879	25.0415	30.7364	30.5234	27.6223
CenB1A	173.892	165.817	158.549	176.994	155.954	151.68	176.734	164.992	174.67
Irk1	43.8049	42.3361	36.0925	67.647	66.895	72.2627	46.1045	54.4472	51.1824
CG46310	43.8049	42.3361	36.0925	67.647	66.4921	71.5473	46.1045	53.6222	47.9328
EloA	57.0792	67.9142	60.5838	67.647	69.3129	67.9699	69.1568	67.6465	69.8681
CG13827	39.8227	27.3421	24.4913	36.1402	27.4028	32.1963	33.2977	37.948	41.4334
Cdc16	41.1501	22.9321	19.3353	21.3134	27.4028	20.0332	28.175	37.1231	26.8098
CG6763	7.96453	13.23	7.7341	9.26671	14.1044	10.0166	12.8068	9.07453	10.5615
DNApol-epsilon255	7.96453	9.70203	3.86705	5.56003	8.86561	5.72378	10.2455	16.4992	6.49936
Sec13	307.962	327.223	278.428	382.715	357.042	364.891	309.925	348.957	303.845
RpS3	15100.8	14556.6	13710	18398.1	16480.4	20295.1	13608.5	13422.9	12283
beat-IV	103.539	97.9023	108.277	128.807	106.79	113.76	92.2091	124.569	109.677
GILT3	79.6453	86.4363	109.566	112.127	140.238	103.028	174.173	183.966	180.357
GILT2	446.014	446.293	469.202	653.303	626.234	679.699	366.275	369.581	353.403
eIF-3p66	703.534	832.611	756.653	859.951	885.755	985.921	540.448	631.092	619.064
CG18754	17.2565	4.41001	7.7341	16.6801	26.5968	25.757	5.12273	10.7244	12.9987
SPE	1270.34	1073.4	1125.31	2052.58	1975.02	2039.81	1390.82	1346.33	1415.23
Gba1b	260.175	301.645	281.006	338.235	310.699	257.57	238.207	253.262	225.04
CG10365	146.016	187.867	201.087	187.188	176.909	193.893	266.382	242.538	282.722
Hmgcr	10.6194	2.64601	2.57803	3.70668	4.4328	4.29284	10.2455	6.59966	6.49936
Rpt5	277.431	351.919	299.052	265.955	414.266	358.452	1029.67	849.706	981.403
PTPMT1	102.212	92.6103	85.0751	98.2271	111.626	100.166	87.0864	79.1959	82.8668
Lsd-1	969.018	1014.3	977.075	1047.14	1206.13	1292.86	983.564	912.403	1065.08
CG10375	90.2647	97.9023	113.433	106.567	100.746	108.036	102.455	94.8701	97.4903
mbc	102.212	134.064	135.347	155.681	128.148	140.233	148.559	126.218	108.052
CG34355	185.839	178.165	150.815	172.361	172.879	203.194	163.927	203.765	233.164
snRNA:U1:95Cc	496.456	340.453	451.156	289.121	291.759	480.798	1713.55	529.623	429.77
Ndc1	34.513	44.9821	48.9826	61.1603	59.2384	59.3842	43.5432	51.9723	45.4955
CG31142	87.6099	86.4363	74.763	66.7203	68.104	61.5307	69.1568	72.5963	71.4929
CG5854	54.4243	91.7283	68.3179	62.0869	68.104	83.7103	84.525	105.595	111.301
AP-1sigma	207.078	239.023	198.509	190.894	233.73	196.04	179.295	197.99	194.981
CG31140	272.122	307.819	313.231	323.408	238.565	214.642	186.98	296.985	332.28
CR31451	3761.91	3915.21	3864.47	5775.01	4965.95	4732.85	2046.53	3105.96	3135.13
CG5902	293.36	306.055	309.364	273.368	288.132	289.766	468.73	353.082	359.089
Rab7	1043.35	1108.68	1047.97	1199.11	1246.02	1345.09	1339.59	1380.15	1387.61
CG33108	25.221	26.4601	45.1156	41.7002	31.0296	39.351	23.0523	29.6985	24.3726
LSm3	106.194	124.362	110.855	122.321	118.88	138.802	79.4023	98.1699	102.365
Ime4	18.5839	9.70203	14.1792	15.7534	11.6865	15.7404	7.68409	11.5494	14.6236
spas	90.2647	100.548	96.6763	77.8404	95.1038	82.2794	110.139	91.5703	111.301
CG5986	122.123	89.9643	72.1849	84.3271	105.581	88.7186	112.7	108.069	108.052
CG5991	941.142	889.059	933.248	1353.87	1164.62	1176.24	507.15	550.247	521.573
CR44097	191.149	168.463	213.977	199.234	170.461	188.169	174.173	127.868	160.859
CG6000	191.149	168.463	215.266	199.234	170.461	188.169	179.295	128.693	160.859
SMC1	139.379	121.716	103.121	109.347	108.402	105.174	128.068	128.693	96.6779
CG18428	110.176	89.9643	70.8959	65.7936	91.4769	92.296	99.8932	84.9706	87.7413
Root	31.8581	42.3361	41.2485	50.9669	39.0893	37.9201	5.12273	9.89949	9.74903
Tsc1	76.9905	78.4982	94.0982	86.1804	90.671	65.8235	81.9636	75.8961	88.5537
Sec10	100.884	101.43	99.2543	100.08	102.76	100.882	105.016	103.945	114.551
Npc2f	3.98227	3.52801	3.86705	4.63335	4.02982	7.15473	0	3.29983	2.43726
Kal1	99.5567	105.84	127.613	117.687	130.969	107.321	135.752	99.8199	130.8
CG6178	157.963	179.047	170.15	179.774	203.909	235.391	202.348	162.517	168.983
CG6182	41.1501	44.9821	52.8497	58.3803	48.7608	54.3759	66.5955	61.8718	55.2445
Apc2	11.9468	8.82003	15.4682	10.1934	13.2984	7.15473	17.9295	8.24958	20.3105
CG13606	217.697	268.129	279.717	169.581	202.7	165.274	417.502	382.78	381.837
CHORD	104.866	75.8522	104.41	101.934	118.88	119.484	145.998	89.9204	98.3028
CG6204	84.955	71.4422	43.8266	71.3537	69.7159	62.2461	74.2795	70.9463	50.37
cav	9.29196	10.584	14.1792	9.26671	12.8954	12.8785	5.12273	5.7747	8.93662
CG13609	9.29196	7.05602	10.3121	9.26671	6.8507	11.4476	2.56136	7.42462	5.68694
mask	284.068	261.073	281.006	315.995	284.505	274.026	274.066	268.111	287.597
Orct2	27.8759	40.5721	33.5144	37.0668	35.4624	33.6272	30.7364	30.5234	23.5602
Orct	408.846	351.037	317.098	329.895	275.64	373.477	192.102	188.915	170.608
CG6356	241.591	234.613	243.624	182.554	203.103	186.023	279.189	306.059	385.899
CG6364	184.512	172.873	159.838	156.607	155.551	137.371	271.505	145.193	169.796
crb	114.158	104.958	110.855	125.101	128.954	134.509	112.7	84.9706	117.801
BRWD3	91.5921	75.8522	83.7861	88.0337	77.7756	84.4258	87.0864	98.1699	100.74
Dis3	51.7695	33.5161	50.2717	51.8936	35.4624	37.2046	20.4909	51.9723	29.2471
Ms	435.394	490.394	509.162	598.629	614.548	566.654	391.889	473.526	429.77
CG6454	156.636	159.642	183.04	134.367	161.596	142.379	140.875	150.142	160.859
nAChRalpha2	99.5567	111.132	110.855	77.8404	99.9396	90.865	115.261	112.194	93.4283
Pp1alpha-96A	703.534	684.434	712.826	809.91	745.114	724.058	514.834	542.822	534.572
CG13618	35.8404	29.1061	28.3584	49.1136	85.4322	87.2877	48.6659	35.4732	25.9974
CG6607	126.105	148.176	132.769	115.834	130.566	103.744	161.366	122.919	103.99
ana1	19.9113	19.4041	18.0462	13.9001	12.0895	15.0249	17.9295	18.1491	19.4981
Esyt2	249.555	296.353	264.248	261.321	324.401	348.435	261.259	246.662	274.598
snRNA:U6:96Ac	53.0969	56.4482	43.8266	42.6269	39.8952	49.3676	56.35	39.598	52.8073
mld	70.3534	74.0882	65.7399	50.0402	64.8801	71.5473	110.139	74.2462	95.0531
atl	511.058	527.438	501.428	549.516	503.728	570.947	550.693	529.623	554.07
ash2	250.883	238.141	203.665	185.334	182.148	192.462	199.786	159.217	160.859
CG6695	59.734	44.1001	27.0694	58.3803	52.3877	55.0914	40.9818	45.3727	61.7439
CG31126	153.981	157.878	192.063	148.267	166.432	162.412	192.102	195.515	186.857
slo	580.083	695.018	734.74	783.037	610.518	533.027	368.836	534.572	558.945
Rpb10	345.13	347.509	315.809	337.308	305.46	312.662	353.468	372.881	337.967
tok	374.333	396.019	385.416	382.715	371.147	376.339	358.591	442.177	478.515
tld	9.29196	6.17402	7.7341	5.56003	5.64175	7.8702	12.8068	8.24958	16.2484
CG13631	840.258	901.407	821.104	773.77	726.577	705.456	517.395	695.439	681.62
CG42331	38.4952	34.3981	41.2485	27.8001	26.9998	25.757	15.3682	28.8735	28.4347
Ets96B	2.65484	7.05602	1.28902	10.1934	5.23877	1.43095	5.12273	7.42462	5.68694
CG34150	236.281	221.383	241.046	164.021	178.521	181.73	156.243	202.115	181.17
Saf-B	173.892	196.687	211.399	214.061	197.864	183.161	99.8932	221.089	178.732
CG43273	29.2033	26.4601	33.5144	19.4601	25.3879	22.8951	20.4909	23.9238	23.5602
sosie	86.2824	109.368	116.012	78.767	96.7157	91.5805	81.9636	98.1699	96.6779
Esp	35.8404	35.2801	29.6474	32.4335	28.6117	27.188	28.175	20.6239	35.7465
CG7006	57.0792	50.2742	52.8497	104.714	75.7606	77.2711	79.4023	67.6465	77.1799
nct	118.141	112.014	121.168	91.7404	105.984	113.76	140.875	123.744	140.549
CG7016	339.82	325.459	311.942	406.809	427.967	415.69	412.38	392.68	396.461
Elal	1364.59	1360.05	1354.76	1207.45	1042.51	1294.29	1019.42	1013.87	913.16
CG31381	15.9291	19.4041	19.3353	29.6535	17.7312	37.2046	30.7364	19.799	22.7477
CG11089	666.366	654.446	669	752.457	678.219	776.288	763.286	744.112	770.174
CG11069	23.8936	16.7581	15.4682	10.1934	19.3431	12.8785	30.7364	26.3986	32.4968
CR44267	6.63711	7.93802	7.7341	9.26671	4.83579	10.0166	38.4205	9.07453	5.68694
CG11168	25.221	24.6961	16.7572	30.5801	35.4624	33.6272	17.9295	16.4992	25.185
Mink	7.96453	8.82003	14.1792	14.8267	6.04473	10.0166	23.0523	15.6742	17.0608
CG11771	200.441	208.153	211.399	217.768	183.76	197.47	240.768	195.515	177.92
Nmnat	151.326	141.12	137.925	141.781	116.462	165.274	107.577	125.394	139.736
tnc	26.5484	31.7521	28.3584	16.6801	22.97	25.0415	25.6136	23.0988	43.0582
beta4GalT7	57.0792	44.9821	43.8266	47.2602	34.2535	43.6438	48.6659	35.4732	38.1837
Hr96	67.6985	68.7962	76.052	64.867	73.7457	82.2794	79.4023	61.0469	61.7439
bai	730.082	702.074	719.271	839.564	735.039	725.489	717.182	736.687	652.373
CG11790	232.299	206.389	211.399	223.328	232.118	220.366	258.698	220.264	233.164
CG11791	489.819	463.051	485.959	481.869	456.982	497.254	663.393	513.124	599.566
stac	90.2647	59.9762	72.1849	81.547	76.5666	83.7103	79.4023	69.2964	84.4916
PQBP1	128.76	89.9643	105.699	87.1071	97.9247	98.0198	107.577	98.9949	94.2407
CG11839	39.8227	24.6961	42.5376	48.1869	41.9101	35.0582	25.6136	40.4229	33.3092
CG11836	10.6194	10.584	16.7572	12.9734	4.4328	5.72378	0	12.3744	6.49936
CG11920	62.3888	42.3361	45.1156	56.5269	51.9847	52.2295	56.35	60.2219	51.9949
CG33095	67.6985	49.3922	59.2948	59.3069	53.1936	61.5307	48.6659	71.7713	82.8668
CG33096	84.955	67.0322	60.5838	73.207	69.3129	85.1412	61.4727	88.2705	103.99
vig2	476.545	451.585	473.069	606.043	530.324	617.453	494.343	471.051	446.831
Clbn	95.5744	117.306	116.012	130.661	122.507	113.045	128.068	122.094	131.612
Bili	41.1501	31.7521	55.4277	37.0668	40.2982	38.6355	23.0523	45.3727	29.2471
danr	37.1678	33.5161	28.3584	26.8735	31.8356	22.8951	25.6136	30.5234	26.8098
dan	13.2742	7.05602	12.8902	16.6801	10.0746	10.7321	15.3682	14.0243	17.8732
CG13654	78.3179	112.014	105.699	75.987	69.7159	72.2627	81.9636	91.5703	71.4929
CG31103	461.943	515.09	513.029	399.395	413.057	402.096	343.223	358.857	402.148
CG11851	45.1324	54.6842	46.4046	63.0136	50.3728	61.5307	38.4205	52.7973	42.2458
CG11852	66.3711	92.6103	100.543	89.8871	170.058	136.655	309.925	265.636	333.092
to	400.881	379.261	371.237	96.3738	108.805	113.76	92.2091	98.1699	92.6158
Nup37	13.2742	13.23	10.3121	12.9734	10.4775	14.3095	23.0523	17.3241	8.93662
Nup358	167.255	155.232	180.462	187.188	169.252	170.998	284.311	193.04	206.355
CG11857	236.281	216.091	212.688	178.847	193.431	219.65	253.575	183.966	199.043
CG11858	203.096	176.401	207.532	214.988	176.909	215.357	202.348	180.666	175.483
RIOK2	78.3179	90.8463	88.9422	86.1804	72.9398	85.8567	40.9818	86.6205	83.6792
CG11891	353.094	373.087	309.364	232.594	228.491	200.332	225.4	218.614	220.166
CG11892	31.8581	22.9321	23.2023	29.6535	26.9998	23.6106	12.8068	13.1993	10.5615
CG31300	241.591	220.501	217.844	190.894	162.805	170.282	130.63	148.492	148.673
CG13658	6.63711	2.64601	10.3121	12.9734	6.44771	5.00831	0	2.47487	5.68694
CG13659	10.6194	14.994	15.4682	21.3134	19.7461	10.7321	28.175	14.0243	22.7477
CG31370	31.8581	11.466	28.3584	16.6801	21.761	15.7404	30.7364	27.2236	16.2484
CG31436	126.105	114.66	123.746	123.247	105.984	92.296	117.823	102.295	94.2407
CG11902	58.4066	45.8641	37.3815	43.5535	36.6714	38.6355	51.2273	37.1231	51.1824
Vps33B	54.4243	52.9202	45.1156	46.3335	53.5966	45.7903	74.2795	54.4472	43.0582
MED28	114.158	100.548	96.6763	96.3738	91.8799	112.329	94.7705	108.894	110.489
CG42488	82.3002	95.2563	112.144	95.4471	104.775	92.296	151.12	94.8701	80.4295
CG5116	86.2824	98.7843	114.722	99.1538	106.79	97.3043	151.12	96.52	82.8668
CG5112	204.423	151.704	184.329	154.754	125.73	138.802	161.366	144.368	160.859
msi	220.352	219.619	216.555	213.134	199.073	190.316	199.786	197.165	215.291
CG5079	2.65484	6.17402	9.02312	7.41337	3.22386	7.8702	0	2.47487	4.0621
CG5071	31.8581	30.8701	36.0925	29.6535	33.4475	35.0582	48.6659	38.773	34.1216
jigr1	188.494	162.289	184.329	164.947	176.909	149.534	140.875	173.241	177.107
RASSF8	143.362	119.952	99.2543	121.394	101.954	118.053	89.6477	100.645	112.114
Lgr3	0	4.41001	1.28902	7.41337	6.44771	2.86189	7.68409	5.7747	4.87452
CG5039	35.8404	42.3361	19.3353	25.0201	31.8356	33.6272	20.4909	30.5234	41.4334
CG5028	1148.22	1231.28	1135.62	935.011	1060.65	1010.25	970.757	959.426	962.717
CG5886	39.8227	33.5161	43.8266	50.9669	50.7757	38.6355	35.8591	38.773	47.9328
CG5890	53.0969	95.2563	85.0751	42.6269	48.7608	55.8069	30.7364	60.2219	64.1811
SppL	71.6808	60.8582	68.3179	69.5003	62.8652	100.166	117.823	64.3467	77.9923
Lnk	11.9468	25.5781	6.44508	20.3868	17.3282	25.0415	10.2455	18.1491	22.7477
CG5913	73.0082	82.9083	73.474	78.767	93.0889	86.5722	76.8409	65.9966	77.9923
CG5948	17.2565	31.7521	29.6474	48.1869	61.6563	50.0831	28.175	32.1733	31.6844
CG42235	112.831	104.076	135.347	86.1804	98.3276	102.313	120.384	106.42	127.55
boss	903.974	970.203	1023.48	799.717	826.113	731.929	750.48	652.541	677.558
fid	87.6099	82.9083	73.474	69.5003	87.8501	88.0031	69.1568	86.6205	92.6158
Nf1	122.123	146.412	132.769	109.347	118.074	126.639	105.016	112.194	125.925
E(spl)m3-HLH	10.6194	16.7581	15.4682	18.5334	12.4924	11.4476	12.8068	9.89949	17.0608
gro	159.291	144.648	154.682	144.561	163.208	160.266	138.314	155.092	125.925
Vps2	294.688	280.477	329.988	272.441	276.849	292.628	338.1	311.834	307.095
CG14543	108.849	118.188	112.144	117.687	110.82	115.191	151.12	133.643	100.74
CG14544	23.8936	14.112	10.3121	12.9734	10.0746	10.0166	23.0523	14.0243	13.8111
CG31324	128.76	140.238	141.792	241.861	277.655	266.156	179.295	225.213	241.289
CG31323	46.4598	44.9821	54.1387	48.1869	48.7608	50.0831	79.4023	56.9221	46.3079
CG12290	124.778	167.581	167.572	225.181	176.103	203.194	143.436	187.265	179.545
[truncated: 7,781 more rows]
