# Supplementary material for: An in vivo strategy for knockdown of circular RNAs
Source: Cell Discov. 2020 Aug 11;6:52. doi: 10.1038/s41421-020-0182-y (PMC7417560; doi:10.1038/s41421-020-0182-y)
Supplement: Supplementary file 8 — Supplementary Table S7 [file 41421_2020_182_MOESM8_ESM.xlsx]

## Sheet: Table S6 offtarget_ctrip
Table S7. List of possible off-target genes with the blast results and their expression changes in the two circCtrip KD strains
shRNA	offtarget	percentident	length	mismatch	gapopen	qstart	qend	sstart	send	evalue	bitscore	gene	transcipt.name.1	transcipt.name.2	adjpval	log2FC	sig
ctrip	FBtr0273392	100	13	0	0	7	19	686	698	6.6	26.3	Ir75a	CG14585-RB	Ir75a-RB	NA	NA	Not found
ctrip	FBtr0074616	100	15	0	0	4	18	103	89	0.42	30.2	Rip11	CG6606-RA	Rip11-RA	0.503957	0.148259	Not significant
ctrip	FBtr0343021	100	15	0	0	4	18	103	89	0.42	30.2	Rip11	CG6606-RE	Rip11-RE	0.503957	0.148259	Not significant
ctrip	FBtr0343019	100	15	0	0	4	18	103	89	0.42	30.2	Rip11	CG6606-RC	Rip11-RC	0.503957	0.148259	Not significant
ctrip	FBtr0343020	100	15	0	0	4	18	103	89	0.42	30.2	Rip11	CG6606-RD	Rip11-RD	0.503957	0.148259	Not significant
ctrip	FBtr0301545	100	15	0	0	4	18	184	170	0.42	30.2	Rip11	CG6606-RB	Rip11-RB	0.503957	0.148259	Not significant
ctrip	FBtr0301592	100	14	0	0	6	19	7778	7791	1.7	28.2	shot	CG18076-RO	shot-RO	0.665005	0.0892534	Not significant
ctrip	FBtr0087621	100	14	0	0	6	19	17606	17619	1.7	28.2	shot	CG18076-RH	shot-RH	0.665005	0.0892534	Not significant
ctrip	FBtr0087619	100	14	0	0	6	19	7778	7791	1.7	28.2	shot	CG18076-RA	shot-RA	0.665005	0.0892534	Not significant
ctrip	FBtr0273225	100	14	0	0	6	19	7778	7791	1.7	28.2	shot	CG18076-RL	shot-RL	0.665005	0.0892534	Not significant
ctrip	FBtr0304852	100	14	0	0	6	19	7571	7584	1.7	28.2	shot	CG18076-RAC	shot-RAC	0.665005	0.0892534	Not significant
ctrip	FBtr0273223	100	14	0	0	6	19	7555	7568	1.7	28.2	shot	CG18076-RJ	shot-RJ	0.665005	0.0892534	Not significant
ctrip	FBtr0273226	100	14	0	0	6	19	7778	7791	1.7	28.2	shot	CG18076-RM	shot-RM	0.665005	0.0892534	Not significant
ctrip	FBtr0087618	100	14	0	0	6	19	6878	6891	1.7	28.2	shot	CG18076-RE	shot-RE	0.665005	0.0892534	Not significant
ctrip	FBtr0273224	100	14	0	0	6	19	7555	7568	1.7	28.2	shot	CG18076-RK	shot-RK	0.665005	0.0892534	Not significant
ctrip	FBtr0087617	100	14	0	0	6	19	7555	7568	1.7	28.2	shot	CG18076-RG	shot-RG	0.665005	0.0892534	Not significant
ctrip	FBtr0304849	100	14	0	0	6	19	7573	7586	1.7	28.2	shot	CG18076-RZ	shot-RZ	0.665005	0.0892534	Not significant
ctrip	FBtr0304853	100	14	0	0	6	19	7571	7584	1.7	28.2	shot	CG18076-RAD	shot-RAD	0.665005	0.0892534	Not significant
ctrip	FBtr0087616	100	14	0	0	6	19	7555	7568	1.7	28.2	shot	CG18076-RB	shot-RB	0.665005	0.0892534	Not significant
ctrip	FBtr0304848	100	14	0	0	6	19	7571	7584	1.7	28.2	shot	CG18076-RY	shot-RY	0.665005	0.0892534	Not significant
ctrip	FBtr0273222	100	14	0	0	6	19	7555	7568	1.7	28.2	shot	CG18076-RI	shot-RI	0.665005	0.0892534	Not significant
ctrip	FBtr0301591	100	14	0	0	6	19	7555	7568	1.7	28.2	shot	CG18076-RN	shot-RN	0.665005	0.0892534	Not significant
ctrip	FBtr0304850	100	14	0	0	6	19	7615	7628	1.7	28.2	shot	CG18076-RAA	shot-RAA	0.665005	0.0892534	Not significant
ctrip	FBtr0087620	100	14	0	0	6	19	6671	6684	1.7	28.2	shot	CG18076-RC	shot-RC	0.665005	0.0892534	Not significant
ctrip	FBtr0301593	100	14	0	0	6	19	7571	7584	1.7	28.2	shot	CG18076-RP	shot-RP	0.665005	0.0892534	Not significant
ctrip	FBtr0301964	100	14	0	0	6	19	6671	6684	1.7	28.2	shot	CG18076-RQ	shot-RQ	0.665005	0.0892534	Not significant
ctrip	FBtr0304851	100	14	0	0	6	19	3431	3444	1.7	28.2	shot	CG18076-RAB	shot-RAB	0.665005	0.0892534	Not significant
ctrip	FBtr0304847	100	14	0	0	6	19	7571	7584	1.7	28.2	shot	CG18076-RX	shot-RX	0.665005	0.0892534	Not significant
ctrip	FBtr0081280	100	13	0	0	8	20	4316	4328	6.6	26.3	Hasp	CG10186-RA	Hasp-RA	0.805678	-0.0418698	Not significant
ctrip	FBtr0302108	100	13	0	0	8	20	4065	4077	6.6	26.3	Hasp	CG10186-RH	Hasp-RH	0.805678	-0.0418698	Not significant
ctrip	FBtr0081281	100	13	0	0	8	20	4316	4328	6.6	26.3	Hasp	CG10186-RC	Hasp-RC	0.805678	-0.0418698	Not significant
ctrip	FBtr0302107	100	13	0	0	8	20	4319	4331	6.6	26.3	Hasp	CG10186-RG	Hasp-RG	0.805678	-0.0418698	Not significant
ctrip	FBtr0074653	100	13	0	0	7	19	465	477	6.6	26.3	CG7326	CG7326-RA	CG7326-RA	0.72251	-0.141149	Not significant
ctrip	FBtr0333159	100	13	0	0	7	19	465	477	6.6	26.3	CG7326	CG7326-RB	CG7326-RB	0.72251	-0.141149	Not significant
ctrip	FBtr0085718	100	15	0	0	1	15	518	532	0.42	30.2	CG15546	CG15546-RA	CG15546-RA	0.649099	-0.143768	Not significant
ctrip	FBtr0302732	100	13	0	0	1	13	1162	1174	6.6	26.3	wb	CG42677-RC	wb-RC	0.69193	-0.276348	Not significant
ctrip	FBtr0302733	100	13	0	0	1	13	1244	1256	6.6	26.3	wb	CG42677-RD	wb-RD	0.69193	-0.276348	Not significant
ctrip	FBtr0302734	100	13	0	0	1	13	1370	1382	6.6	26.3	wb	CG42677-RE	wb-RE	0.69193	-0.276348	Not significant
ctrip	FBtr0302735	100	13	0	0	1	13	1183	1195	6.6	26.3	wb	CG42677-RF	wb-RF	0.69193	-0.276348	Not significant
ctrip	FBtr0331934	100	13	0	0	7	19	940	952	6.6	26.3	SCCRO	CG7427-RE	SCCRO-RE	0.172597	-0.283009	Not significant
ctrip	FBtr0306156	100	13	0	0	7	19	1186	1198	6.6	26.3	SCCRO	CG7427-RD	SCCRO-RD	0.172597	-0.283009	Not significant
ctrip	FBtr0306154	100	13	0	0	7	19	1201	1213	6.6	26.3	SCCRO	CG7427-RB	SCCRO-RB	0.172597	-0.283009	Not significant
ctrip	FBtr0306155	100	13	0	0	7	19	1227	1239	6.6	26.3	SCCRO	CG7427-RC	SCCRO-RC	0.172597	-0.283009	Not significant
ctrip	FBtr0075561	100	13	0	0	7	19	1028	1040	6.6	26.3	SCCRO	CG7427-RA	SCCRO-RA	0.172597	-0.283009	Not significant
ctrip	FBtr0332676	100	14	0	0	6	19	13009	13022	1.7	28.2	sls	CG1915-RR	sls-RR	0.00348283	-0.34409	Not significant
ctrip	FBtr0072848	100	14	0	0	6	19	13009	13022	1.7	28.2	sls	CG1915-RA	sls-RA	0.00348283	-0.34409	Not significant
ctrip	FBtr0332677	100	14	0	0	6	19	13009	13022	1.7	28.2	sls	CG1915-RS	sls-RS	0.00348283	-0.34409	Not significant
ctrip	FBtr0332682	100	14	0	0	6	19	13009	13022	1.7	28.2	sls	CG1915-RX	sls-RX	0.00348283	-0.34409	Not significant
ctrip	FBtr0332675	100	14	0	0	6	19	13009	13022	1.7	28.2	sls	CG1915-RQ	sls-RQ	0.00348283	-0.34409	Not significant
ctrip	FBtr0332683	100	14	0	0	6	19	13009	13022	1.7	28.2	sls	CG1915-RY	sls-RY	0.00348283	-0.34409	Not significant
ctrip	FBtr0332679	100	14	0	0	6	19	13009	13022	1.7	28.2	sls	CG1915-RU	sls-RU	0.00348283	-0.34409	Not significant
ctrip	FBtr0332674	100	14	0	0	6	19	13009	13022	1.7	28.2	sls	CG1915-RP	sls-RP	0.00348283	-0.34409	Not significant
ctrip	FBtr0309042	100	14	0	0	6	19	13054	13067	1.7	28.2	sls	CG1915-RD	sls-RD	0.00348283	-0.34409	Not significant
ctrip	FBtr0332680	100	14	0	0	6	19	13009	13022	1.7	28.2	sls	CG1915-RV	sls-RV	0.00348283	-0.34409	Not significant
ctrip	FBtr0332678	100	14	0	0	6	19	13009	13022	1.7	28.2	sls	CG1915-RT	sls-RT	0.00348283	-0.34409	Not significant
ctrip.5p	FBtr0273392	100	13	0	0	4	16	686	698	6.6	26.3	Ir75a	CG14585-RB	Ir75a-RB	NA	NA	Not found
ctrip.5p	FBtr0088404	100	13	0	0	8	20	1005	1017	6.6	26.3	CG12920	CG12920-RA	CG12920-RA	NA	NA	Not found
ctrip.5p	FBtr0080833	100	13	0	0	7	19	489	501	6.6	26.3	fzy	CG4274-RA	fzy-RA	NA	NA	Not found
ctrip.5p	FBtr0307277	100	14	0	0	8	21	1323	1336	1.7	28.2	Mnt	CG13316-RI	Mnt-RI	0.067802	0.70497	Not significant
ctrip.5p	FBtr0301821	100	14	0	0	8	21	1398	1411	1.7	28.2	Mnt	CG13316-RD	Mnt-RD	0.067802	0.70497	Not significant
ctrip.5p	FBtr0301825	100	14	0	0	8	21	1182	1195	1.7	28.2	Mnt	CG13316-RH	Mnt-RH	0.067802	0.70497	Not significant
ctrip.5p	FBtr0301823	100	14	0	0	8	21	1323	1336	1.7	28.2	Mnt	CG13316-RF	Mnt-RF	0.067802	0.70497	Not significant
ctrip.5p	FBtr0088458	94.118	17	1	0	3	19	334	350	6.6	26.3	PCB	CG1516-RJ	PCB-RJ	7.73188e-13	0.611155	Not significant
ctrip.5p	FBtr0088457	94.118	17	1	0	3	19	334	350	6.6	26.3	PCB	CG1516-RA	PCB-RA	7.73188e-13	0.611155	Not significant
ctrip.5p	FBtr0088456	94.118	17	1	0	3	19	212	228	6.6	26.3	PCB	CG1516-RD	PCB-RD	7.73188e-13	0.611155	Not significant
ctrip.5p	FBtr0300850	94.118	17	1	0	3	19	262	278	6.6	26.3	PCB	CG1516-RM	PCB-RM	7.73188e-13	0.611155	Not significant
ctrip.5p	FBtr0343634	100	13	0	0	7	19	738	750	6.6	26.3	rictor	CG8002-RB	rictor-RB	0.482453	0.28175	Not significant
ctrip.5p	FBtr0343635	100	13	0	0	7	19	611	623	6.6	26.3	rictor	CG8002-RC	rictor-RC	0.482453	0.28175	Not significant
ctrip.5p	FBtr0074689	100	13	0	0	7	19	738	750	6.6	26.3	rictor	CG8002-RA	rictor-RA	0.482453	0.28175	Not significant
ctrip.5p	FBtr0083619	100	13	0	0	8	20	1048	1060	6.6	26.3	cdm	CG7212-RA	cdm-RA	0.586919	0.223521	Not significant
ctrip.5p	FBtr0336472	100	13	0	0	8	20	1048	1060	6.6	26.3	cdm	CG7212-RB	cdm-RB	0.586919	0.223521	Not significant
ctrip.5p	FBtr0308212	100	13	0	0	7	19	3877	3889	6.6	26.3	Mbs	CG32156-RL	Mbs-RL	0.234049	0.217611	Not significant
ctrip.5p	FBtr0308214	100	13	0	0	7	19	4033	4045	6.6	26.3	Mbs	CG32156-RN	Mbs-RN	0.234049	0.217611	Not significant
ctrip.5p	FBtr0308216	100	13	0	0	7	19	2848	2860	6.6	26.3	Mbs	CG32156-RP	Mbs-RP	0.234049	0.217611	Not significant
ctrip.5p	FBtr0475270	100	13	0	0	7	19	3240	3252	6.6	26.3	Mbs	CG32156-RV	Mbs-RV	0.234049	0.217611	Not significant
ctrip.5p	FBtr0333616	100	13	0	0	7	19	3240	3252	6.6	26.3	Mbs	CG32156-RQ	Mbs-RQ	0.234049	0.217611	Not significant
ctrip.5p	FBtr0308213	100	13	0	0	7	19	3777	3789	6.6	26.3	Mbs	CG32156-RM	Mbs-RM	0.234049	0.217611	Not significant
ctrip.5p	FBtr0308215	100	13	0	0	7	19	3780	3792	6.6	26.3	Mbs	CG32156-RO	Mbs-RO	0.234049	0.217611	Not significant
ctrip.5p	FBtr0112851	100	13	0	0	7	19	2409	2421	6.6	26.3	Mbs	CG32156-RG	Mbs-RG	0.234049	0.217611	Not significant
ctrip.5p	FBtr0301472	100	13	0	0	7	19	3362	3374	6.6	26.3	Mbs	CG32156-RI	Mbs-RI	0.234049	0.217611	Not significant
ctrip.5p	FBtr0301473	100	13	0	0	7	19	3215	3227	6.6	26.3	Mbs	CG32156-RJ	Mbs-RJ	0.234049	0.217611	Not significant
ctrip.5p	FBtr0112852	100	13	0	0	7	19	2792	2804	6.6	26.3	Mbs	CG32156-RH	Mbs-RH	0.234049	0.217611	Not significant
ctrip.5p	FBtr0301575	100	13	0	0	7	19	2604	2616	6.6	26.3	Mbs	CG32156-RK	Mbs-RK	0.234049	0.217611	Not significant
ctrip.5p	FBtr0070317	100	13	0	0	8	20	2283	2295	6.6	26.3	Ocrl	CG3573-RA	Ocrl-RA	0.688985	0.12513	Not significant
ctrip.5p	FBtr0332586	100	13	0	0	8	20	2214	2226	6.6	26.3	Ocrl	CG3573-RB	Ocrl-RB	0.688985	0.12513	Not significant
ctrip.5p	FBtr0074616	100	15	0	0	1	15	103	89	0.42	30.2	Rip11	CG6606-RA	Rip11-RA	0.667396	0.119125	Not significant
ctrip.5p	FBtr0343021	100	15	0	0	1	15	103	89	0.42	30.2	Rip11	CG6606-RE	Rip11-RE	0.667396	0.119125	Not significant
ctrip.5p	FBtr0343019	100	15	0	0	1	15	103	89	0.42	30.2	Rip11	CG6606-RC	Rip11-RC	0.667396	0.119125	Not significant
ctrip.5p	FBtr0343020	100	15	0	0	1	15	103	89	0.42	30.2	Rip11	CG6606-RD	Rip11-RD	0.667396	0.119125	Not significant
ctrip.5p	FBtr0301545	100	15	0	0	1	15	184	170	0.42	30.2	Rip11	CG6606-RB	Rip11-RB	0.667396	0.119125	Not significant
ctrip.5p	FBtr0332880	100	13	0	0	7	19	6722	6734	6.6	26.3	alpha-Spec	CG1977-RD	alpha-Spec-RD	0.515368	0.0998942	Not significant
ctrip.5p	FBtr0072789	100	13	0	0	7	19	6722	6734	6.6	26.3	alpha-Spec	CG1977-RA	alpha-Spec-RA	0.515368	0.0998942	Not significant
ctrip.5p	FBtr0332879	100	13	0	0	7	19	6818	6830	6.6	26.3	alpha-Spec	CG1977-RC	alpha-Spec-RC	0.515368	0.0998942	Not significant
ctrip.5p	FBtr0332878	100	13	0	0	7	19	6818	6830	6.6	26.3	alpha-Spec	CG1977-RB	alpha-Spec-RB	0.515368	0.0998942	Not significant
ctrip.5p	FBtr0301592	100	14	0	0	3	16	7778	7791	1.7	28.2	shot	CG18076-RO	shot-RO	0.707913	0.088998	Not significant
ctrip.5p	FBtr0087621	100	14	0	0	3	16	17606	17619	1.7	28.2	shot	CG18076-RH	shot-RH	0.707913	0.088998	Not significant
ctrip.5p	FBtr0087619	100	14	0	0	3	16	7778	7791	1.7	28.2	shot	CG18076-RA	shot-RA	0.707913	0.088998	Not significant
ctrip.5p	FBtr0273225	100	14	0	0	3	16	7778	7791	1.7	28.2	shot	CG18076-RL	shot-RL	0.707913	0.088998	Not significant
ctrip.5p	FBtr0304852	100	14	0	0	3	16	7571	7584	1.7	28.2	shot	CG18076-RAC	shot-RAC	0.707913	0.088998	Not significant
ctrip.5p	FBtr0273223	100	14	0	0	3	16	7555	7568	1.7	28.2	shot	CG18076-RJ	shot-RJ	0.707913	0.088998	Not significant
ctrip.5p	FBtr0273226	100	14	0	0	3	16	7778	7791	1.7	28.2	shot	CG18076-RM	shot-RM	0.707913	0.088998	Not significant
ctrip.5p	FBtr0087618	100	14	0	0	3	16	6878	6891	1.7	28.2	shot	CG18076-RE	shot-RE	0.707913	0.088998	Not significant
ctrip.5p	FBtr0273224	100	14	0	0	3	16	7555	7568	1.7	28.2	shot	CG18076-RK	shot-RK	0.707913	0.088998	Not significant
ctrip.5p	FBtr0087617	100	14	0	0	3	16	7555	7568	1.7	28.2	shot	CG18076-RG	shot-RG	0.707913	0.088998	Not significant
ctrip.5p	FBtr0304849	100	14	0	0	3	16	7573	7586	1.7	28.2	shot	CG18076-RZ	shot-RZ	0.707913	0.088998	Not significant
ctrip.5p	FBtr0304853	100	14	0	0	3	16	7571	7584	1.7	28.2	shot	CG18076-RAD	shot-RAD	0.707913	0.088998	Not significant
ctrip.5p	FBtr0087616	100	14	0	0	3	16	7555	7568	1.7	28.2	shot	CG18076-RB	shot-RB	0.707913	0.088998	Not significant
ctrip.5p	FBtr0304848	100	14	0	0	3	16	7571	7584	1.7	28.2	shot	CG18076-RY	shot-RY	0.707913	0.088998	Not significant
ctrip.5p	FBtr0273222	100	14	0	0	3	16	7555	7568	1.7	28.2	shot	CG18076-RI	shot-RI	0.707913	0.088998	Not significant
ctrip.5p	FBtr0301591	100	14	0	0	3	16	7555	7568	1.7	28.2	shot	CG18076-RN	shot-RN	0.707913	0.088998	Not significant
ctrip.5p	FBtr0304850	100	14	0	0	3	16	7615	7628	1.7	28.2	shot	CG18076-RAA	shot-RAA	0.707913	0.088998	Not significant
ctrip.5p	FBtr0087620	100	14	0	0	3	16	6671	6684	1.7	28.2	shot	CG18076-RC	shot-RC	0.707913	0.088998	Not significant
ctrip.5p	FBtr0301593	100	14	0	0	3	16	7571	7584	1.7	28.2	shot	CG18076-RP	shot-RP	0.707913	0.088998	Not significant
ctrip.5p	FBtr0301964	100	14	0	0	3	16	6671	6684	1.7	28.2	shot	CG18076-RQ	shot-RQ	0.707913	0.088998	Not significant
ctrip.5p	FBtr0304851	100	14	0	0	3	16	3431	3444	1.7	28.2	shot	CG18076-RAB	shot-RAB	0.707913	0.088998	Not significant
ctrip.5p	FBtr0304847	100	14	0	0	3	16	7571	7584	1.7	28.2	shot	CG18076-RX	shot-RX	0.707913	0.088998	Not significant
ctrip.5p	FBtr0086974	100	13	0	0	7	19	2243	2255	6.6	26.3	CG9646	CG9646-RA	CG9646-RA	0.79958	0.0709656	Not significant
ctrip.5p	FBtr0081280	100	13	0	0	5	17	4316	4328	6.6	26.3	Hasp	CG10186-RA	Hasp-RA	0.869029	0.0327414	Not significant
ctrip.5p	FBtr0302108	100	13	0	0	5	17	4065	4077	6.6	26.3	Hasp	CG10186-RH	Hasp-RH	0.869029	0.0327414	Not significant
ctrip.5p	FBtr0081281	100	13	0	0	5	17	4316	4328	6.6	26.3	Hasp	CG10186-RC	Hasp-RC	0.869029	0.0327414	Not significant
ctrip.5p	FBtr0302107	100	13	0	0	5	17	4319	4331	6.6	26.3	Hasp	CG10186-RG	Hasp-RG	0.869029	0.0327414	Not significant
ctrip.5p	FBtr0310065	100	13	0	0	8	20	2396	2408	6.6	26.3	tay	CG9056-RB	tay-RB	0.866536	-0.0728006	Not significant
ctrip.5p	FBtr0074167	100	13	0	0	8	20	2421	2433	6.6	26.3	tay	CG9056-RA	tay-RA	0.866536	-0.0728006	Not significant
ctrip.5p	FBtr0310066	100	13	0	0	8	20	2316	2328	6.6	26.3	tay	CG9056-RC	tay-RC	0.866536	-0.0728006	Not significant
ctrip.5p	FBtr0340414	100	13	0	0	8	20	2421	2433	6.6	26.3	tay	CG9056-RD	tay-RD	0.866536	-0.0728006	Not significant
ctrip.5p	FBtr0301437	100	14	0	0	8	21	1882	1895	1.7	28.2	ctrip	CG42574-RA	ctrip-RA	0.624405	-0.164643	Not significant
ctrip.5p	FBtr0303915	100	14	0	0	8	21	2055	2068	1.7	28.2	ctrip	CG42574-RF	ctrip-RF	0.624405	-0.164643	Not significant
ctrip.5p	FBtr0344028	100	14	0	0	8	21	1973	1986	1.7	28.2	ctrip	CG42574-RK	ctrip-RK	0.624405	-0.164643	Not significant
ctrip.5p	FBtr0303911	100	14	0	0	8	21	1880	1893	1.7	28.2	ctrip	CG42574-RB	ctrip-RB	0.624405	-0.164643	Not significant
ctrip.5p	FBtr0074653	100	13	0	0	4	16	465	477	6.6	26.3	CG7326	CG7326-RA	CG7326-RA	0.438017	-0.293395	Not significant
ctrip.5p	FBtr0333159	100	13	0	0	4	16	465	477	6.6	26.3	CG7326	CG7326-RB	CG7326-RB	0.438017	-0.293395	Not significant
ctrip.5p	FBtr0332676	100	14	0	0	3	16	13009	13022	1.7	28.2	sls	CG1915-RR	sls-RR	0.0157196	-0.317659	Not significant
ctrip.5p	FBtr0332676	100	13	0	0	7	19	31373	31385	6.6	26.3	sls	CG1915-RR	sls-RR	0.0157196	-0.317659	Not significant
ctrip.5p	FBtr0072848	100	14	0	0	3	16	13009	13022	1.7	28.2	sls	CG1915-RA	sls-RA	0.0157196	-0.317659	Not significant
ctrip.5p	FBtr0332677	100	14	0	0	3	16	13009	13022	1.7	28.2	sls	CG1915-RS	sls-RS	0.0157196	-0.317659	Not significant
ctrip.5p	FBtr0332677	100	13	0	0	7	19	31373	31385	6.6	26.3	sls	CG1915-RS	sls-RS	0.0157196	-0.317659	Not significant
ctrip.5p	FBtr0332682	100	14	0	0	3	16	13009	13022	1.7	28.2	sls	CG1915-RX	sls-RX	0.0157196	-0.317659	Not significant
ctrip.5p	FBtr0332682	100	13	0	0	7	19	30146	30158	6.6	26.3	sls	CG1915-RX	sls-RX	0.0157196	-0.317659	Not significant
ctrip.5p	FBtr0332675	100	14	0	0	3	16	13009	13022	1.7	28.2	sls	CG1915-RQ	sls-RQ	0.0157196	-0.317659	Not significant
ctrip.5p	FBtr0332675	100	13	0	0	7	19	31373	31385	6.6	26.3	sls	CG1915-RQ	sls-RQ	0.0157196	-0.317659	Not significant
ctrip.5p	FBtr0332683	100	14	0	0	3	16	13009	13022	1.7	28.2	sls	CG1915-RY	sls-RY	0.0157196	-0.317659	Not significant
ctrip.5p	FBtr0332679	100	14	0	0	3	16	13009	13022	1.7	28.2	sls	CG1915-RU	sls-RU	0.0157196	-0.317659	Not significant
ctrip.5p	FBtr0332674	100	14	0	0	3	16	13009	13022	1.7	28.2	sls	CG1915-RP	sls-RP	0.0157196	-0.317659	Not significant
ctrip.5p	FBtr0332674	100	13	0	0	7	19	31436	31448	6.6	26.3	sls	CG1915-RP	sls-RP	0.0157196	-0.317659	Not significant
ctrip.5p	FBtr0309042	100	14	0	0	3	16	13054	13067	1.7	28.2	sls	CG1915-RD	sls-RD	0.0157196	-0.317659	Not significant
ctrip.5p	FBtr0332680	100	14	0	0	3	16	13009	13022	1.7	28.2	sls	CG1915-RV	sls-RV	0.0157196	-0.317659	Not significant
ctrip.5p	FBtr0332680	100	13	0	0	7	19	24491	24503	6.6	26.3	sls	CG1915-RV	sls-RV	0.0157196	-0.317659	Not significant
ctrip.5p	FBtr0332678	100	14	0	0	3	16	13009	13022	1.7	28.2	sls	CG1915-RT	sls-RT	0.0157196	-0.317659	Not significant
ctrip.5p	FBtr0332678	100	13	0	0	7	19	30104	30116	6.6	26.3	sls	CG1915-RT	sls-RT	0.0157196	-0.317659	Not significant
ctrip.5p	FBtr0332681	100	13	0	0	7	19	22487	22499	6.6	26.3	sls	CG1915-RW	sls-RW	0.0157196	-0.317659	Not significant
ctrip.5p	FBtr0332684	100	13	0	0	7	19	22487	22499	6.6	26.3	sls	CG1915-RZ	sls-RZ	0.0157196	-0.317659	Not significant
ctrip.5p	FBtr0331934	100	13	0	0	4	16	940	952	6.6	26.3	SCCRO	CG7427-RE	SCCRO-RE	0.112204	-0.351525	Not significant
ctrip.5p	FBtr0306156	100	13	0	0	4	16	1186	1198	6.6	26.3	SCCRO	CG7427-RD	SCCRO-RD	0.112204	-0.351525	Not significant
ctrip.5p	FBtr0306154	100	13	0	0	4	16	1201	1213	6.6	26.3	SCCRO	CG7427-RB	SCCRO-RB	0.112204	-0.351525	Not significant
ctrip.5p	FBtr0306155	100	13	0	0	4	16	1227	1239	6.6	26.3	SCCRO	CG7427-RC	SCCRO-RC	0.112204	-0.351525	Not significant
ctrip.5p	FBtr0075561	100	13	0	0	4	16	1028	1040	6.6	26.3	SCCRO	CG7427-RA	SCCRO-RA	0.112204	-0.351525	Not significant
ctrip.5p	FBtr0334772	100	13	0	0	9	21	2320	2332	6.6	26.3	NAT1	CG3845-RD	NAT1-RD	2.87611e-05	-0.376445	Not significant
ctrip.5p	FBtr0087786	100	13	0	0	9	21	2320	2332	6.6	26.3	NAT1	CG3845-RA	NAT1-RA	2.87611e-05	-0.376445	Not significant
ctrip.5p	FBtr0087787	100	13	0	0	9	21	2296	2308	6.6	26.3	NAT1	CG3845-RB	NAT1-RB	2.87611e-05	-0.376445	Not significant
ctrip.5p	FBtr0087297	94.118	17	1	0	4	20	301	317	6.6	26.3	Diap2	CG8293-RB	Diap2-RB	3.47476e-11	-0.800151	Not significant
ctrip.5p	FBtr0087296	94.118	17	1	0	4	20	410	426	6.6	26.3	Diap2	CG8293-RA	Diap2-RA	3.47476e-11	-0.800151	Not significant
