# Supplementary material for: An in vivo strategy for knockdown of circular RNAs
Source: Cell Discov. 2020 Aug 11;6:52. doi: 10.1038/s41421-020-0182-y (PMC7417560; doi:10.1038/s41421-020-0182-y)
Supplement: Supplementary file 9 — Supplementary Table S8 [file 41421_2020_182_MOESM9_ESM.xlsx]

## Sheet: TableSX_ctripRes
Table S8. Genes differentially expressed upon knockdown of circCtrip using CNS specific elav-Gal4 driver
	circCtrip KD1		circCtrip KD2
gene	log2FoldChange	padj	log2FoldChange	padj
128up	0.217547	0.329381	0.133638	0.665349
14-3-3epsilon	0.220027	0.0111014	-0.0778634	0.573048
14-3-3zeta	0.115325	0.254596	0.107181	0.345855
140up	0.000901372	0.99849	0.0452023	0.93122
18w	-0.229298	0.382011	-0.246966	0.397531
26-29-p	0.417651	6.36268e-05	0.164374	0.277723
28SrRNA:CR45837	-1.29334	0.23322	-1.22389	0.360585
28SrRNA:CR45844	-0.939347	0.158351	-0.528525	0.556346
2mit	-0.123712	0.728411	-0.00701198	0.990016
2SrRNA:CR45864	-0.00445083	0.996467	-0.0904652	0.903835
4E-T	-0.370942	0.183061	-0.31317	0.356295
4EHP	0.0154622	0.946849	0.0632186	0.756784
5-HT1A	-0.0855712	0.878136	-0.085414	0.896673
5-HT1B	-0.0524478	0.938589	0.0285663	0.971241
5-HT2A	0.253513	0.271394	0.0950465	0.799689
5-HT2B	-0.386229	0.423851	-0.420571	0.448694
5-HT7	0.296362	0.55029	0.0259296	0.974915
5.8SrRNA:CR40454	-1.00223	0.13343	-0.809129	0.298825
5.8SrRNA:CR45852	-0.59534	0.414656	-0.906476	0.173191
5PtaseI	0.173097	0.461501	0.509768	0.00348562
7B2	0.26285	0.0182596	0.223757	0.075681
7SLRNA:CR42652	-0.692222	0.308712	-0.740711	0.302
a	-0.188449	0.701796	0.210056	0.705595
a10	-0.606915	0.558268	1.48277	0.0346276
A16	0.138208	0.663741	0.181094	0.591828
a6	0.200417	0.649521	0.345309	0.407073
Aac11	0.128715	0.610062	0.146281	0.596743
AANATL2	-0.553861	0.0014067	-0.0613898	0.867669
Aatf	0.0625181	0.928529	-0.111735	0.878962
aay	0.0711237	0.635658	-0.434894	3.70553e-06
ab	0.167142	0.640525	0.301395	0.362912
ABCB7	0.133327	0.602533	0.0557589	0.876917
Abi	-0.183268	0.671427	-0.102668	0.857645
Abl	-0.0361792	0.913946	0.019571	0.963745
abo	-0.178119	0.783645	-0.0568165	0.951993
Abp1	-0.426976	0.046932	-0.481055	0.0436174
abs	0.226637	0.637708	-0.123844	0.853275
Ac13E	0.169578	0.370393	0.233451	0.217093
Ac3	-0.298915	0.387058	0.0914979	0.864193
Ac76E	0.014897	0.973876	0.112474	0.786472
Ac78C	-1.10472	0.0451649	-0.30272	0.75085
ACC	0.502875	3.80215e-06	0.0658631	0.772092
AcCoAS	0.818383	1.14376e-17	0.41252	0.000111131
Ace	-0.223652	0.117823	0.145563	0.433738
Acer	1.03082	1.97263e-28	0.180061	0.20526
Acf	-0.0400808	0.953492	0.0795902	0.913845
achi	-0.716793	0.132041	-0.956782	0.0661068
acj6	0.502152	0.214764	0.434796	0.381968
Ack	-0.166345	0.522727	-0.0185992	0.966782
Ack-like	0.438001	0.173904	0.399245	0.299399
Acn	0.242463	0.24302	0.127458	0.6817
Acon	0.127821	0.247158	0.389894	3.98239e-06
Acox57D-d	1.62126	1.5061e-08	1.21281	0.000128513
Acox57D-p	-0.0358936	0.945468	0.0821587	0.873349
Acp1	-1.3536	5.3195e-07	0.309483	0.487403
Acp65Aa	-2.11007	5.18924e-12	0.0213986	0.976853
Acph-1	0.120253	0.830446	-0.112614	0.866536
Acsl	0.34059	0.000646354	0.0698393	0.712889
Act42A	-1.3633	1.21496e-16	-1.20968	3.30799e-12
Act57B	-0.841738	0.000177366	-0.231057	0.530073
Act5C	-0.1741	0.0673182	-0.369055	8.03604e-06
Act79B	-0.467178	0.295617	0.33906	0.537767
Act87E	-1.51759	5.44204e-27	-1.15995	1.24481e-15
Act88F	0.8984	0.0019369	1.62347	2.16362e-09
Actbeta	-0.345275	0.228308	0.471793	0.0824752
Actn	-0.568037	4.28631e-05	-0.22577	0.247162
ACXD	-0.799091	0.449247	-0.735496	0.572489
Acyp2	-0.0322361	0.917879	0.155681	0.520255
Ada	-0.698929	0.465531	-0.0597767	0.971241
Ada1-1	-0.179036	0.768409	0.119998	0.872562
Ada1-2	-0.142473	0.798087	0.0953894	0.892669
Ada2a	-0.147847	0.672104	0.118101	0.786472
Ada2b	-0.117449	0.834459	0.29577	0.553839
Ada3	0.0428058	0.921177	0.010133	0.985661
Adam	-0.0642348	0.703213	-0.337055	0.00206424
AdamTS-A	-0.901511	0.000259912	-1.01307	0.000163796
Adar	-0.212248	0.202502	-0.0361469	0.906264
Adat1	0.367783	0.691794	0.0843776	0.954966
Adck	-0.0168001	0.977783	0.215834	0.677333
ADD1	-0.163641	0.707952	0.463732	0.170203
ade2	-0.136579	0.586248	-0.288169	0.171996
ade3	-0.0745394	0.732494	-0.560768	1.81316e-05
ade5	-0.0432748	0.843124	-0.206218	0.163557
AdenoK	0.35363	0.00818749	0.3418	0.0184456
Adf1	-0.138755	0.527349	0.120703	0.646583
Adgf-A	1.00307	0.00514009	1.21065	0.000921268
Adgf-C	0.294132	0.247759	0.53784	0.0181653
Adgf-D	0.0905698	0.661043	0.0630076	0.8095
Adh	-0.271504	0.000804995	-0.233876	0.00731835
Adhr	-0.271501	0.000804995	-0.233871	0.00731835
Adi1	0.386055	0.000108473	0.315733	0.00414934
AdipoR	0.56832	1.06284e-13	0.187359	0.0606538
Adk1	-1.23587	4.29496e-18	-1.16246	1.51673e-15
Adk2	-0.189454	0.129113	-0.241822	0.0537007
Adk3	-0.675613	0.0154252	-0.681574	0.0324312
AdoR	0.398973	0.532951	0.0358809	0.974668
adp	-0.0152466	0.973876	0.204166	0.558499
ADPS	-0.447591	0.0626844	-0.308208	0.332238
AdSL	-0.477984	7.10046e-05	-0.614382	6.64627e-07
AdSS	-0.0540419	0.777448	-0.104227	0.567068
Ady43A	-0.804819	1.88191e-08	-0.512932	0.00177912
Aef1	0.0147544	0.965924	0.019927	0.962327
aft	0.236011	0.608863	0.530255	0.166909
Afti	0.0649381	0.914307	0.0125778	0.987363
Ag5r	-1.29685	NA	-5.35974	NA
AGBE	-0.977953	2.83331e-26	-1.14196	2.27474e-33
ago	-0.140384	0.632985	-0.215751	0.475466
AGO1	0.0131631	0.96108	0.0558439	0.832655
AGO2	-0.131086	0.543995	-0.0679746	0.815467
AGO3	-0.946078	0.424058	-0.241719	0.89686
agt	0.60936	0.0546345	0.381853	0.386628
Ahcy	0.143396	0.447748	-0.294634	0.0604118
AhcyL1	-0.259273	0.145383	-0.160521	0.510693
AhcyL2	0.148656	0.690732	-0.513445	0.0872264
AIF	-0.0617696	0.885926	-0.0631124	0.900438
AIMP1	-0.0775356	0.748227	-0.108484	0.680337
AIMP2	0.1054	0.666117	0.0647396	0.836788
AIMP3	-0.124486	0.501291	-0.168137	0.381365
Ak6	-0.112976	0.820117	-0.084675	0.891397
Akap200	0.0700645	0.788655	-0.531027	0.000823325
AkhR	1.08543	2.16997e-09	0.855517	2.50237e-05
akirin	0.176091	0.384191	0.183949	0.416658
Akt1	0.239666	0.305775	0.180377	0.554004
AlaRS	-0.312429	0.0910689	-0.305774	0.142069
AlaRS-m	0.0819006	0.866538	0.191003	0.686294
Alas	0.160799	0.191643	0.220732	0.0684239
alc	-0.27427	0.00414558	0.132129	0.320334
Ald	0.190593	0.0106947	0.238132	0.00127807
Aldh	-0.158252	0.0903534	0.261037	0.00187826
Aldh-III	0.291064	0.0210108	0.23135	0.124285
Alg-2	0.0648531	0.777039	-0.00665435	0.985163
Alg10	0.482337	0.0550271	0.486054	0.0863169
Alh	0.12448	0.765568	0.10036	0.842417
alien	-0.138234	0.577683	-0.12076	0.687668
ALiX	0.311015	0.0091267	0.301347	0.0230643
Alk	-0.044728	0.873233	0.103502	0.69507
AlkB	-0.060065	0.958414	-0.497047	0.628711
Alp4	-0.662453	1.01094e-05	-0.538168	0.00125871
alph	0.00668886	0.981143	-0.0660553	0.8095
alpha-Cat	-0.123429	0.60435	-0.104309	0.721477
alpha-catenin-related	0.000613096	0.998604	0.368991	0.116936
alpha-Est1	0.408906	0.00506351	0.444732	0.00367864
alpha-Est10	0.142932	0.757845	0.203631	0.683621
alpha-Est2	0.90146	1.50064e-05	0.347929	0.266322
alpha-Est3	-0.0290427	0.949034	0.0475665	0.921748
alpha-Est5	0.265974	0.406364	0.433085	0.148215
alpha-Est7	0.627094	7.0001e-15	0.187418	0.0844841
alpha-Est8	-0.0109835	0.970776	0.0195378	0.953923
alpha-Est9	0.291191	0.156054	0.371803	0.0764924
alpha-Man-Ia	-0.230751	0.0362572	-0.15967	0.252256
alpha-Man-Ib	0.0523291	0.864066	-0.0437316	0.904029
alpha-Man-IIa	-0.0411063	0.940291	-0.123648	0.811883
alpha-Man-IIb	-0.117873	0.615913	0.0479609	0.883641
alpha-PheRS	-0.101454	0.721712	-0.152756	0.609417
alpha-Spec	0.12794	0.302276	0.0998942	0.515368
alpha4GT1	0.0702155	0.865907	-0.0806868	0.862817
alphaCOP	-0.0186682	0.947126	-0.199085	0.275337
alphagamma-element:CR32865	1.55608	1.78668e-07	-1.22723	0.00669976
alphaSnap	0.117572	0.29554	0.17267	0.10594
alphaTry	-1.85471	0.551341	2.89385	0.158289
alphaTub84B	-0.0190076	0.908674	0.0209736	0.906153
alphaTub84D	0.0177946	0.941949	0.319358	0.00698417
alphaTub85E	-0.699923	0.0947098	-0.507479	0.352788
Alr	0.112197	0.657686	0.114414	0.700877
alrm	-0.235733	0.0894961	-0.0111326	0.970826
Als2	-0.014076	0.977246	-0.101725	0.827778
alt	0.115255	0.578315	-0.132877	0.562165
Ama	-2.27102	0.00727468	-2.391	0.0209944
amd	-0.320742	0.494215	-0.727663	0.0828901
amon	0.25336	0.0308449	0.348545	0.00273727
AMPdeam	-0.645694	0.000170466	-0.705472	6.20814e-05
Amph	-0.16717	0.354004	0.230449	0.193949
AMPKalpha	0.151254	0.339468	0.105561	0.607936
Amun	0.0943422	0.636255	0.0703134	0.778873
amx	0.123771	0.787893	-0.0371039	0.956957
Amy-d	2.24549	2.21825e-87	0.259942	0.153299
Amy-p	2.46441	2.975e-66	0.336036	0.159634
ana	0.384331	0.278096	0.357168	0.396178
ana1	-0.463493	0.481673	0.0375199	0.973514
ana2	0.479345	0.568693	0.656973	0.43938
Ance	-0.0569508	0.829045	-0.298815	0.0998185
Ance-3	-0.0118765	0.980273	0.0969351	0.832655
Ance-4	0.775091	2.15959e-10	0.379045	0.0116789
Ance-5	0.254682	0.137066	0.237115	0.225896
angel	-0.255934	0.358644	0.0347862	0.946839
Ank	0.106785	0.638347	0.17711	0.412121
Ank2	-0.218248	0.0149267	0.295605	0.00067404
Ankle2	-0.0583743	0.924683	0.0430002	0.95452
Ant2	0.513171	0.495359	0.56841	0.495001
antdh	2.4871	2.27669e-30	2.027	8.78106e-19
Antp	-0.0469054	0.981506	0.865452	0.569457
AnxB10	0.350602	9.20454e-05	0.203513	0.0698815
AnxB11	0.150922	0.457178	0.060381	0.839978
AnxB9	-0.211715	0.0122823	-0.256267	0.00305267
aop	-0.744996	2.92887e-05	-0.819998	2.43008e-05
aos	-0.922213	1.18768e-06	-0.978238	2.12443e-06
Aos1	0.146725	0.668195	-0.0777171	0.866536
AOX1	0.343021	0.000770979	-0.065173	0.751626
AOX3	0.635958	2.80746e-06	-0.328732	0.075689
ap	0.963374	1.49419e-08	0.455949	0.0425043
AP-1-2beta	-0.0233081	0.918376	-0.0576076	0.793373
AP-1gamma	0.15728	0.598166	0.352211	0.153148
AP-1mu	0.129899	0.539934	0.242434	0.195679
AP-1sigma	0.11482	0.658264	0.165852	0.530791
AP-2alpha	-0.173507	0.329644	-0.089226	0.728943
AP-2mu	-0.169144	0.645369	-0.183995	0.665005
AP-2sigma	-0.163131	0.29896	0.059616	0.808965
Apc	-0.0791691	0.814763	-0.21524	0.473766
APC10	-0.0368154	0.954015	0.0289716	0.9701
Apc2	-0.525472	0.503098	-0.346177	0.745921
APC4	-0.0801461	0.916573	0.149037	0.846859
ApepP	0.416647	0.242847	0.284234	0.555887
Apf	0.245444	0.221479	0.123308	0.686294
aph-1	-0.151684	0.629833	-0.131205	0.738596
aPKC	-0.239522	0.469138	0.0294891	0.96064
Aplip1	0.223876	0.21048	0.0362989	0.913845
apolpp	1.35659	8.11048e-42	0.902867	2.14074e-18
Apoltp	0.111631	0.450416	0.447999	1.1119e-05
app	-0.0286395	0.948937	0.0662799	0.882748
APP-BP1	-0.124615	0.770611	-0.0809769	0.881718
Appl	0.103939	0.471331	0.109969	0.481393
Aprt	-0.413789	0.0144735	-0.118267	0.693093
Aps	0.191574	0.193877	0.0559199	0.821194
apt	0.35171	0.531865	0.133729	0.8752
AQP	-1.13374	2.3422e-08	-0.561273	0.0230643
ara	0.359579	0.714474	-0.200882	0.883641
aralar1	-0.0903886	0.57321	0.0697002	0.725687
Arc1	-0.70603	4.08577e-13	-0.573223	2.64816e-08
Arc2	-0.54175	0.153629	-0.237879	0.688134
Arc42	0.583487	9.39203e-05	0.177841	0.47855
Archease	-0.0472469	0.916819	-0.0735983	0.876917
Arf102F	0.0596515	0.759398	0.109615	0.555625
Arf51F	-0.0797353	0.705871	-0.172623	0.362656
Arf79F	0.095825	0.611312	-0.10004	0.642078
ArfGAP1	-0.215344	0.308712	-0.162667	0.547239
ArfGAP3	0.196977	0.395919	0.103864	0.755525
Arfip	-0.367179	0.60129	-0.375399	0.65384
Arfrp1	0.230303	0.644082	-0.0503487	0.951121
arg	-0.869003	3.90525e-05	-0.451631	0.0971872
Argk	0.483072	1.77019e-11	0.62002	3.88926e-18
ArgRS	-0.117185	0.777484	-0.105458	0.831276
ArgRS-m	0.220053	0.718026	-0.308256	0.664492
ari-1	-0.117532	0.658986	0.0833705	0.804555
ari-2	-0.114598	0.71111	-0.0052015	0.991869
Arl1	0.116721	0.657077	0.110317	0.724781
Arl2	-0.0481401	0.895296	0.000111421	1
Arl4	-0.105861	0.629833	-0.120441	0.625104
Arl5	-0.208226	0.398601	-0.245626	0.369632
Arl6	-0.16313	0.867018	-0.0769164	0.953223
arm	0.0355456	0.845777	-0.00505508	0.984466
armi	-0.429924	0.592816	-0.761517	0.338469
Arp1	-0.113662	0.611312	-0.182827	0.393386
Arp10	-0.00152531	0.997706	0.0935562	0.801349
Arp2	0.119172	0.68519	-0.0778588	0.840259
Arp3	0.0195039	0.966152	-0.0161338	0.975111
Arp5	0.237363	0.477782	0.187109	0.665005
Arp6	0.0813395	0.782318	-0.128053	0.689604
Arp8	0.179167	0.808004	-0.352821	0.660275
Arpc1	-0.0313025	0.918553	0.0712601	0.811908
Arpc2	-0.198712	0.327682	-0.468816	0.00720402
Arpc3A	-0.0792898	0.787682	0.0986213	0.763077
Arpc3B	-0.404635	0.514127	-0.112743	0.906264
Arpc4	-0.00605824	0.982312	-0.0102693	0.974367
Arpc5	-0.106078	0.600086	-0.094003	0.701971
arr	0.0507069	0.940802	0.0785278	0.913845
Arr1	0.937981	5.46585e-26	0.302985	0.00382152
Arr2	0.25984	0.00122644	0.395559	2.61648e-07
Ars2	0.00521421	0.991524	-0.0237381	0.964867
Art1	0.17147	0.540482	-0.0930668	0.811908
Art3	-0.253128	0.585124	-0.546884	0.189973
Art4	-0.0988312	0.924683	0.0394226	0.974879
Art7	0.378352	0.21048	0.2101	0.643793
Art8	0.371346	0.347232	-0.0705754	0.921999
aru	0.212621	0.184623	0.228867	0.195679
Arv1	0.0246624	0.966418	-0.287935	0.538225
arx	-0.258253	0.760451	0.253836	0.794982
Asap	-0.0260712	0.951403	0.0500493	0.911173
Asator	-0.212134	0.303535	-0.0704455	0.831579
Asciz	-0.109567	0.880243	0.175137	0.816816
asf1	0.0803089	0.844272	-0.0766248	0.87234
ash1	-0.426871	0.395589	-0.138216	0.859445
ash2	0.144939	0.545467	0.455167	0.00873426
Ask1	0.144391	0.547357	0.15119	0.575241
asl	-0.0960902	0.946656	-0.337817	0.804555
AsnRS	-0.0174699	0.952423	-0.0833706	0.755346
AsnRS-m	-0.166452	0.780781	0.144991	0.836788
AsnS	1.20964	1.06938e-17	0.108591	0.729219
Asph	-1.33848	5.97483e-16	-1.43392	5.00871e-17
ASPP	-0.0588353	0.879497	-0.198813	0.562222
AspRS	0.0807283	0.751848	0.139925	0.573048
AspRS-m	0.152914	0.617901	0.183593	0.583821
asrij	0.162372	0.47711	0.229301	0.313023
ast	0.139491	0.839397	-0.17278	0.827844
AstA	-0.0148775	0.965721	-0.155723	0.572641
AstA-R1	0.116816	0.834044	0.396181	0.374671
AstA-R2	0.0813897	0.954799	0.267134	0.852184
AstC	0.500481	0.000856418	-0.207283	0.38892
AstC-R1	-1.30368	0.00267166	-0.932756	0.0815314
AstC-R2	-0.672715	0.202001	-0.0994609	0.920311
asun	-0.204584	0.828145	0.266841	0.793308
Asx	0.227507	0.426681	0.134986	0.741863
Atac1	-0.783159	0.0328479	-0.452876	0.371993
Atac2	0.174631	0.806483	0.705325	0.168703
Atac3	0.232313	0.738744	0.434496	0.517481
ATbp	0.109522	0.916959	0.211608	0.842419
Ate1	0.089985	0.827171	0.155886	0.713098
Atet	-0.595326	1.63286e-06	-0.422898	0.00310167
Atf-2	-0.15642	0.728882	0.0261309	0.9701
Atf3	0.131384	0.586014	-0.0697756	0.830213
Atf6	-0.0532981	0.899729	-0.177171	0.637166
Atg1	-0.263583	0.235885	-0.262648	0.30909
Atg10	0.439173	0.610305	0.208504	0.8639
Atg101	-0.160194	0.332267	-0.355551	0.0125383
Atg12	-0.114959	0.686099	0.0228937	0.960129
Atg13	-0.411762	0.0182615	-0.657325	0.000183223
Atg14	0.152949	0.598106	-0.0576576	0.891944
Atg16	-0.132965	0.777039	0.161357	0.756545
Atg17	0.203667	0.449698	0.157745	0.645217
Atg18a	-0.0457704	0.900511	-0.0397481	0.925343
Atg18b	-0.381964	0.202502	-0.15168	0.753323
Atg2	-0.294155	0.191643	-0.467229	0.0327598
Atg3	0.0425869	0.855261	-0.246533	0.122293
Atg4a	-0.101967	0.564128	0.188172	0.230375
Atg4b	-0.414532	0.242847	-0.0477616	0.945832
Atg5	-0.0364288	0.955443	-0.15195	0.816107
Atg6	-0.508968	0.0175938	-0.304986	0.296408
Atg7	0.308808	0.666264	0.425918	0.572065
Atg8a	-0.124072	0.215475	-0.142789	0.174738
Atg9	-0.104539	0.673782	-0.123661	0.657033
atilla	0.249191	0.0255864	0.199791	0.125659
atk	0.860114	0.390719	0.120333	0.953223
atl	-0.0109288	0.964095	-0.0824269	0.697015
atms	0.384329	0.16884	0.291298	0.418854
Atox1	0.135454	0.396178	-0.012423	0.966782
ATP7	-0.434658	0.00439371	-0.369694	0.039735
ATP8B	0.105499	0.873233	0.616056	0.154804
Atpalpha	-0.0963798	0.441639	-0.0197325	0.921528
ATPCL	0.473886	1.22409e-07	-0.111461	0.459218
ATPsynB	-0.104077	0.406591	0.213787	0.0362322
ATPsynbeta	-0.0128287	0.942477	0.356442	3.57495e-06
ATPsynC	-0.129736	0.19688	0.265741	0.00161943
ATPsynCF6	-0.134168	0.1322	0.184048	0.029919
ATPsynD	-0.101073	0.375778	0.266397	0.00211229
ATPsyndelta	-0.10524	0.380259	0.287074	0.00149703
ATPsynE	0.0568022	0.676922	0.292689	0.000516991
ATPsynepsilonL	-0.179347	0.873233	-0.865717	0.349977
ATPsynF	-0.0682447	0.544447	0.287918	9.15739e-05
ATPsynG	-0.0646595	0.642558	0.181982	0.0765459
ATPsyngamma	-0.0756897	0.664851	0.246475	0.0451124
ATPsynO	-0.16569	0.104214	0.22745	0.0189689
att-ORFA	-0.0646367	0.786669	0.0802185	0.7635
att-ORFB	-0.0363538	0.902549	0.0603559	0.848033
AttA	-0.325964	0.908048	0.489926	0.861961
AttB	-2.12542	0.0634416	-1.65517	0.216702
AttC	-2.19577	0.150508	-1.5658	0.40174
Atu	-0.191988	0.559545	-0.29759	0.371993
Atx2	0.156297	0.242847	0.176694	0.213048
Atxn7	0.250153	0.57893	-0.0372741	0.961843
aurA	0.291017	0.848885	0.428536	0.797639
aux	-0.168911	0.560927	0.207451	0.493578
ave	-0.0409271	0.936879	0.235163	0.549024
Aven	-0.331305	0.502575	-0.00567258	0.995758
awd	0.427615	2.55956e-07	0.147548	0.202052
Awh	0.0400635	0.982312	-0.29773	0.876812
Axn	-0.148291	0.70754	-0.14603	0.759649
axo	-0.131696	0.595923	-0.160158	0.549353
Axs	-0.481385	0.0256206	-0.225419	0.483433
Axud1	0.108057	0.782443	-0.0748426	0.880013
az2	-0.382695	0.547026	-0.0146295	0.990016
b	-0.272693	0.0225315	-0.375306	0.00174998
B-H1	0.206859	0.828426	-0.08839	0.948378
B4	-0.0188145	0.948073	-0.0157143	0.964018
B52	-0.217204	0.117118	-0.0220117	0.938609
b6	-1.56856	2.17413e-09	-1.3072	6.52716e-06
bab1	0.584246	0.370393	0.0396086	0.974879
bab2	0.0914711	0.78842	0.202823	0.527459
babo	0.178036	0.416477	0.0912043	0.776574
babos	0.0696861	0.707884	-0.26129	0.0507209
Bacc	0.356959	4.13355e-07	-0.0096553	0.96064
baf	0.00533019	0.985135	-0.214729	0.216948
bai	0.12695	0.412004	0.0330159	0.894012
Baldspot	0.397196	0.000221181	0.109886	0.549973
ball	1.1049	0.00561991	1.2053	0.00465996
Bap111	0.292532	0.333934	0.267824	0.45726
Bap170	-0.144772	0.729793	-0.0177159	0.977187
Bap55	0.169531	0.627903	-0.00515534	0.99403
Bap60	0.0864902	0.799439	-0.148025	0.688165
barc	-0.118978	0.65565	0.0544021	0.880599
bark	-0.826034	0.0317981	-0.379263	0.511695
barr	0.128608	0.894774	0.13812	0.900678
baz	-0.205044	0.47711	-0.221919	0.498044
bbc	-0.217752	0.115973	-0.142027	0.437514
bbg	-0.0898309	0.89272	-0.287113	0.643465
BBS4	-0.652211	0.622221	-0.652751	0.686126
bbx	-0.169084	0.338076	0.0191882	0.954803
bc10	0.259777	0.218057	0.293558	0.19639
BCAS2	-0.0561433	0.915439	-0.183433	0.708629
bchs	-0.354049	0.12148	-0.181431	0.585391
BCL7-like	0.0107541	0.993243	-0.244828	0.815519
bcn92	0.278639	0.124605	0.143315	0.593309
Bdbt	0.0767485	0.826868	0.0745618	0.855397
bdg	-0.318295	0.293954	-0.451451	0.153211
bdl	-0.327867	0.00187849	-0.0622647	0.757059
be	-0.390144	0.123984	-0.776715	0.00131076
BEAF-32	0.196254	0.461234	-0.0716188	0.860647
beag	-0.0864442	0.842191	-0.204139	0.623797
beat-Ia	0.286356	0.673758	-0.0134465	0.990547
beat-Ib	-0.036003	0.951836	-0.161645	0.769802
beat-Ic	0.0488359	0.945468	0.0388423	0.964018
beat-IIa	0.0943409	0.750266	0.391544	0.0560692
beat-IIb	0.386644	0.328731	0.262055	0.628874
beat-IIIa	0.023076	0.979172	0.465487	0.461274
beat-IIIb	0.0315688	0.953492	0.0930806	0.861961
beat-IIIc	-0.00894925	0.984335	0.127728	0.752436
beat-IV	0.0480393	0.903222	-0.118742	0.764819
beat-Va	-0.179509	0.716904	-0.118426	0.852297
beat-Vb	-0.123254	0.844272	0.129965	0.853208
beat-Vc	-0.0977836	0.909245	-0.188334	0.832655
beat-VI	0.15544	0.671731	0.358971	0.249506
beat-VII	-0.0853355	0.780691	-0.165269	0.58085
beg	-0.215208	0.461778	-0.038946	0.937542
bel	-0.126851	0.45081	-0.292117	0.0377525
Bem46	-0.153638	0.672104	0.250773	0.478016
ben	-0.130652	0.540593	-0.015614	0.964867
Best1	0.0129228	0.978215	-0.0269973	0.964018
Best2	-0.184308	0.450477	-0.16767	0.564882
Bet1	-0.263769	0.286603	-0.171769	0.612617
Bet3	0.292918	0.309043	0.240029	0.505387
Bet5	0.023266	0.949192	0.258976	0.257082
beta-Man	0.609405	1.17836e-05	0.477976	0.00260416
beta-PheRS	0.0383074	0.932699	0.0292786	0.95776
beta-Spec	0.0612983	0.777039	0.133896	0.489225
beta'COP	0.341984	0.0144621	0.154477	0.472812
beta3GalTII	0.162045	0.81469	0.298306	0.674364
beta4GalNAcTA	0.278546	0.530872	0.467321	0.258814
beta4GalNAcTB	0.160354	0.651606	0.200237	0.607163
beta4GalT7	0.0639516	0.917879	0.303594	0.534564
betaCOP	-0.0361994	0.887686	-0.17843	0.353693
betaggt-I	-0.418264	0.147078	-0.264082	0.503592
betaggt-II	0.00527647	0.987524	0.158351	0.524397
betaGlu	-0.170424	0.807016	-0.13529	0.875586
betaTry	-4.49026	0.118578	0.201014	0.969949
betaTub56D	-0.127307	0.221479	0.0212414	0.910204
betaTub60D	0.0280977	0.948266	-0.269713	0.37445
betaTub97EF	-0.15737	0.288944	-0.052378	0.822506
Bgb	-0.104136	0.713678	-0.0668879	0.855391
bgm	0.711383	2.15012e-09	0.36121	0.0119751
BHD	-0.553143	0.0500743	-0.421828	0.234769
bi	0.176322	0.735726	0.171729	0.786328
BI-1	0.336048	0.00270668	0.130553	0.453743
bib	-0.654837	0.178936	-0.588233	0.326098
bic	0.371007	3.89945e-06	0.188947	0.0572267
BicD	-0.0732793	0.808169	-0.149334	0.621463
bif	-0.348147	0.0114142	0.00658402	0.985263
bigmax	0.438239	0.000838223	0.220372	0.234952
Bili	0.18504	0.776545	0.308975	0.638402
Bin1	0.054234	0.885459	-0.15638	0.6612
bin3	-0.117769	0.667074	-0.0769956	0.82795
bip1	-0.0642724	0.946686	0.305538	0.708629
bip2	-0.0456927	0.87319	0.133436	0.585149
Bka	0.30212	0.269739	0.0411725	0.9394
Blimp-1	-0.401921	0.0056752	-0.220597	0.272362
Blm	-0.239332	0.826599	-0.531741	0.627963
Blos1	-0.0238895	0.955172	0.124917	0.749594
Blos2	-0.134581	0.728835	0.221911	0.564412
Blos3	-0.106584	0.699278	0.0155088	0.971039
Blos4	-0.00016355	0.999681	-0.00268952	0.998518
blot	-0.131725	0.665005	-0.340918	0.187547
blow	-0.312496	0.111449	-0.350536	0.103507
blp	0.0853331	0.766899	-0.0217279	0.96064
blw	-0.135098	0.348508	0.304857	0.00778993
bma	-0.0306493	0.948755	0.161769	0.688134
Bmcp	0.571587	0.0147803	-0.202181	0.640792
bmm	-0.544164	1.49902e-05	-0.697078	2.31522e-07
bnb	0.0537388	0.712406	-0.167473	0.125552
bnl	-0.430069	0.462637	-0.149344	0.864281
boca	0.361005	0.0286608	0.239902	0.268923
bocks	-0.279676	0.388443	-0.177237	0.691349
BOD1	0.194204	0.373816	0.172463	0.515339
boi	0.143225	0.900511	0.70391	0.401547
boil	-0.320166	0.681206	0.191259	0.848054
bol	0.320808	0.11179	0.32452	0.142069
bon	-0.0832269	0.762591	0.0247881	0.951121
bond	-0.631313	3.3736e-06	-0.73291	3.21356e-07
bonsai	-0.293046	0.116232	-0.224967	0.336549
bor	-0.606789	0.00137797	-0.65345	0.0015865
boss	0.195125	0.122206	0.49148	2.75944e-06
botv	0.209398	0.568693	-0.0956073	0.858588
bou	0.122843	0.665005	-0.0404562	0.921748
bowl	-0.526467	0.103074	-0.605695	0.0949985
br	-0.152492	0.814556	-0.107708	0.893454
Br140	0.235249	0.615913	-0.058736	0.938189
brat	-0.443831	0.00931562	-0.389836	0.0465935
Brca2	-0.102668	0.891853	-0.0137685	0.98983
Brd8	-0.105162	0.83088	0.0828907	0.888032
Bre1	0.203063	0.52191	-0.0109366	0.985661
Brf	0.169391	0.870638	-0.107691	0.936859
brk	0.331079	0.731607	0.224238	0.858906
brm	-0.054191	0.871062	-0.0702092	0.848692
Brms1	-0.127894	0.698733	-0.119932	0.766673
brn	0.123266	0.848885	0.248085	0.702781
brp	-0.137961	0.475617	0.00689487	0.985144
bru1	0.0501031	0.850889	0.0862744	0.753249
bru2	-0.089302	0.909939	-0.295868	0.686736
bru3	-0.0254998	0.942477	0.101634	0.738941
Bruce	0.0470822	0.87328	0.0349743	0.921748
brun	-0.353327	0.318635	-0.132392	0.810713
brv3	-0.45092	0.79233	-0.306404	0.888744
BRWD3	-0.225163	0.443334	-0.219535	0.530073
bs	0.0974017	0.868354	-0.0585582	0.938189
bsf	-0.027972	0.934374	-0.0611019	0.857317
Bsg	0.308903	0.0438541	0.273371	0.110948
Bsg25D	-0.130079	0.710338	-0.00717799	0.990016
bsh	-0.091228	0.918376	-0.055912	0.96064
bsk	0.234128	0.0708901	0.297097	0.0238338
bt	-0.252634	0.0662383	-0.119446	0.555887
BTBD9	0.0960265	0.784726	0.282865	0.326098
BtbVII	-0.0366267	0.899729	0.0766716	0.791196
Btk29A	-0.30921	0.338076	-0.597577	0.0494978
btl	-0.311707	0.461088	-0.122285	0.845313
btsz	-0.366991	0.0255262	-0.162524	0.515339
btz	-0.0123179	0.976453	-0.0393879	0.931119
Bub1	-0.0463406	0.948937	-0.140832	0.842419
Bub3	0.35758	0.160698	0.392436	0.162893
BubR1	0.114798	0.934266	-0.182024	0.905978
Buffy	0.0616351	0.888436	0.0723718	0.883528
bug	-0.236777	0.395911	-0.160281	0.66951
Bug22	-0.15807	0.584622	-0.162098	0.628876
BuGZ	0.0829116	0.788094	-0.0647426	0.864144
bun	0.216777	0.123828	0.149884	0.397262
bur	0.000981636	0.99849	0.0971232	0.848692
bves	0.118633	0.698081	-0.056366	0.894012
bw	-0.805135	1.25071e-06	-0.116307	0.724964
bwa	-0.269361	0.184136	-0.152484	0.599114
Bx	0.160378	0.651637	0.0190759	0.972545
Bx42	0.111043	0.643263	-0.0877773	0.771948
by	0.725306	1.08842e-05	0.746051	2.14089e-05
bys	0.0145175	0.975786	-0.583698	0.0293661
c(3)G	0.285953	0.865266	1.15745	0.344919
c11.1	-0.180173	0.513104	-0.0504839	0.906264
c12.1	0.0103559	0.982312	-0.187743	0.633415
c12.2	0.108938	0.712722	0.240454	0.360812
C1GalTA	-0.271834	0.367547	-0.111932	0.808383
C3G	0.158692	0.65386	0.542667	0.030865
ca	0.386612	0.184607	0.171415	0.712195
Ca-alpha1D	-0.0988197	0.724711	0.00551243	0.990016
Ca-alpha1T	0.0225765	0.944528	0.109904	0.676911
Ca-beta	-0.16603	0.702865	-0.0575511	0.925386
CaBP1	-0.125739	0.547388	-0.208081	0.293485
cac	0.214968	0.625257	0.478825	0.174817
cact	-0.43151	7.37325e-05	-0.46952	3.97762e-05
cactin	-0.0864221	0.842191	-0.205543	0.622817
Cad74A	-1.17134	0.0202642	-1.52517	0.00646104
Cad86C	-0.683947	0.281044	0.00493728	0.998335
Cad87A	-0.224221	0.393287	-0.0755102	0.855016
Cad96Ca	-0.64103	0.0470624	-0.454733	0.278194
Cad96Cb	0.217199	0.922128	0.340801	0.883641
Cad99C	-0.748789	0.00414317	-0.605183	0.0532804
CadN	0.124494	0.516156	0.214951	0.222535
CadN2	-0.488603	0.352594	0.0635321	0.948003
Cadps	-0.185174	0.292329	0.117937	0.616212
Caf1-105	-0.479563	0.58704	-1.18185	0.152786
Caf1-180	-0.393222	0.625257	-0.230131	0.829779
Caf1-55	-0.367388	0.198225	-0.396861	0.22755
cag	-0.000174636	0.999681	0.0194383	0.981206
CAH1	0.19015	0.0411621	0.33609	7.84717e-05
CAH2	-0.282923	0.0137453	-0.174197	0.245496
CAHbeta	1.02671	8.0654e-09	-0.092993	0.829779
caix	1.57436	2.79782e-15	0.722019	0.00365084
cal1	0.00278388	0.996729	0.165323	0.748759
CalpA	-0.184808	0.430856	0.393533	0.0392355
CalpB	-0.186677	0.406591	-0.0233257	0.955021
CalpC	-0.801443	0.146587	-0.375206	0.651659
Calr	0.292932	0.00512469	-0.143155	0.32731
Cals	0.133145	0.329858	0.0789775	0.674364
Calx	-0.0825822	0.724199	0.193856	0.332801
calypso	-0.148333	0.803901	0.0729296	0.925343
Cam	0.188403	0.110124	0.0274262	0.901769
CaMKI	0.31961	0.00287915	0.0738037	0.716206
CaMKII	-0.224385	0.122208	-0.00102657	0.99878
Camta	-0.331693	0.715299	-0.757068	0.391504
cana	0.0837787	0.904338	-0.0903155	0.912751
CanA-14F	0.00858605	0.980035	0.13729	0.599743
CanA1	-0.174695	0.874808	-0.611419	0.537365
CanB	0.344844	0.00157029	0.265233	0.0382686
CanB2	-0.115645	0.569346	-0.0581758	0.832655
Cand1	-0.345869	0.0893346	-0.262019	0.3113
CAP	-0.39202	0.000367554	0.0775707	0.711124
Cap-D2	-0.383539	0.676922	-0.130491	0.921748
Cap-D3	-0.187094	0.800129	-0.302125	0.71201
Cap-G	0.0805639	0.905641	0.244641	0.698239
Cap-H2	-0.341949	0.408479	-0.0761452	0.912751
Capa	0.741278	1.7835e-07	0.197614	0.403769
Caper	0.193989	0.307734	0.150754	0.534039
Capr	-0.0280383	0.931078	-0.147927	0.562165
caps	0.187519	0.372679	0.19944	0.395375
capt	-0.30111	0.0216309	-0.158083	0.395039
capu	-0.327245	0.130605	0.044219	0.916157
car	0.0104738	0.984206	-0.0715418	0.897116
CarT	0.0371259	0.944528	0.648052	0.0115695
Cas	0.253388	0.45262	-0.0958857	0.857097
CASK	0.0961212	0.588771	0.189731	0.206445
casp	-0.374811	0.015493	-0.624916	6.14326e-05
Cat	0.103417	0.485415	-0.027694	0.902931
cathD	0.133234	0.183061	0.073905	0.590676
Catsup	0.705844	1.01124e-07	0.193024	0.370685
caup	0.86412	0.132226	0.186131	0.866536
cav	0.769516	0.352763	0.702798	0.48406
caz	1.76753	3.01211e-09	1.32065	8.40264e-05
cbc	-0.598639	0.149058	-0.477984	0.365231
Cbl	0.00546107	0.989117	0.109759	0.745217
CBP	-0.798972	0.418587	-0.112246	0.948466
Cbp20	-0.0455785	0.903964	0.115249	0.753616
Cbp53E	-0.199031	0.115882	-0.0974285	0.595765
Cbp80	0.250673	0.439814	0.0519367	0.923525
cbs	0.167222	0.698733	0.392306	0.286888
Cbs	0.670563	5.87594e-05	0.132633	0.690782
cbt	0.868201	6.27487e-16	-0.0404428	0.878962
cbx	-0.385436	0.0258733	-0.186143	0.473766
CCAP	-0.664869	0.359583	-1.31665	0.0756097
CCAP-R	-0.15866	0.917958	0.110417	0.953223
CCDC53	0.177301	0.633815	-0.120282	0.8095
CCHa1	0.315754	0.613407	-0.0354678	0.972545
CCHa1-R	-0.0601054	0.973031	-1.09357	0.433249
CCHa2	-0.203133	0.166735	-0.616308	3.66899e-07
CCHa2-R	-0.0788643	0.954445	0.00555245	0.998693
Cchl	-0.269464	0.0120718	0.264282	0.0209221
CCKLR-17D1	0.329023	0.731491	0.287632	0.8095
CCKLR-17D3	-0.383404	0.456376	-0.138302	0.859445
Ccm3	-0.061979	0.814763	0.106568	0.693309
Ccn	0.210432	0.508797	0.179412	0.650338
Ccp84Aa	-2.60809	2.1208e-25	-1.00085	0.000164714
Ccp84Ab	-2.5389	1.07213e-06	-1.71774	0.00287018
Ccp84Ac	-2.96218	0.00029692	-6.60109	1.00752e-05
Ccp84Ad	-2.89783	7.15241e-12	-1.24483	0.00425455
Ccp84Ag	1.18501	2.42291e-05	-0.723293	0.0832833
Ccs	-0.249712	0.396163	-0.13333	0.751626
Cct1	0.641791	1.03922e-07	0.308094	0.0462437
Cct2	0.494015	0.000588359	0.213714	0.317567
Cct5	0.189629	0.357031	-0.317592	0.101526
Cctgamma	0.156297	0.46191	-0.290445	0.131889
Ccz1	0.25233	0.426579	0.475975	0.0881188
cd	0.408943	0.509344	0.404586	0.574345
CD98hc	0.193985	0.100637	0.0354666	0.873208
Cda4	-1.37646	3.46074e-06	-1.11162	0.000775345
Cda5	-1.69191	5.65542e-22	-0.823094	1.56718e-05
Cda9	-0.1507	0.936879	-0.0729174	0.974273
CDase	0.418623	0.0323863	-0.000949485	0.999541
cdc14	0.0118951	0.97831	-0.018661	0.971501
Cdc16	-0.418237	0.431518	-0.182934	0.814106
Cdc23	0.659866	0.192194	0.243888	0.777389
Cdc27	-0.209657	0.503098	-0.448768	0.108881
Cdc2rk	-0.0416694	0.930134	0.195254	0.618624
Cdc37	0.0117846	0.965265	-0.133306	0.518001
Cdc42	0.00374904	0.99218	-0.278905	0.221254
CDC45L	-0.130579	0.812817	-0.155377	0.8095
Cdc5	0.0778607	0.903964	-0.22705	0.718917
Cdc7	0.85149	8.21412e-09	0.552927	0.00127385
Cdep	-0.228703	0.29554	-0.176488	0.530073
CdGAPr	0.321616	0.322859	0.197933	0.665349
cdi	-0.401277	0.0175785	-0.075903	0.816107
cDIP	0.886983	3.97218e-06	-0.0342724	0.950968
Cdk12	-0.233692	0.467056	-0.270666	0.448046
Cdk2	-0.0719398	0.923815	-0.452294	0.435117
CDK2AP1	0.486148	0.0227967	0.46025	0.0604016
Cdk4	0.58177	0.0238947	0.310623	0.407329
Cdk5	-0.120805	0.771762	0.00886997	0.989326
Cdk5alpha	-0.0907561	0.680211	0.120391	0.600483
Cdk7	-0.136967	0.744668	-0.18081	0.706133
Cdk8	0.297774	0.691124	-0.0131521	0.991851
Cdk9	-0.307728	0.212544	-0.115754	0.773579
cdm	0.181113	0.632985	0.223521	0.586919
CdsA	0.249054	0.0187802	0.492855	3.19955e-07
CecA1	-4.45003	0.0194144	-1.70286	0.551484
CecA2	-4.12756	0.0276087	-1.55578	0.574678
CecB	-6.06433	0.00155391	-1.91256	0.360585
CecC	-2.79541	0.0784288	-1.72069	0.398043
Ced-12	-0.0495327	0.919393	0.146437	0.75085
ced-6	0.302112	0.00313918	-0.0154031	0.953223
Cen	0.206371	0.477591	0.0942108	0.822479
CenB1A	-0.092272	0.734933	-0.0454026	0.901769
CenG1A	-0.0316505	0.928622	0.404048	0.0333506
Cenp-C	0.223487	0.837653	0.721457	0.4064
Cep135	-0.366658	0.508547	-0.074729	0.933774
Cep97	0.0563524	0.90228	0.0992728	0.836766
cer	-0.0627557	0.729289	-0.105551	0.555887
Cerk	-0.0381956	0.88477	-0.225496	0.218385
cert	-0.395991	0.020758	-0.406159	0.0346012
cerv	0.388715	0.218057	0.204756	0.670487
Cf2	0.272276	0.300862	0.0415723	0.932792
Cfp1	0.2671	0.446284	0.244628	0.563271
cg	0.159723	0.400968	0.0143238	0.966944
CG10011	0.281819	0.395906	0.322589	0.369109
CG10019	-0.441997	0.452825	0.0214384	0.985144
CG10026	0.815574	1.41091e-05	-0.28866	0.370568
CG10031	0.503778	3.75719e-07	0.0740929	0.715333
CG10038	0.589059	0.010698	0.351192	0.278194
CG10050	-0.0198007	0.982312	-0.664763	0.304816
CG10053	-0.0759814	0.908659	-0.146512	0.830904
CG10055	0.333199	0.441528	-0.0436054	0.958259
CG10062	0.0391599	0.936548	0.11906	0.79964
CG10068	-0.0398429	0.93192	0.103234	0.816807
CG10075	0.22313	0.38208	0.0251687	0.9598
CG10077	-0.0526759	0.783978	0.208271	0.123819
CG10082	0.0908915	0.615541	-0.0269549	0.921197
CG10089	0.0670202	0.846814	0.375796	0.0965576
CG10098	-0.166879	0.580665	-0.0193346	0.969515
CG10103	-0.16274	0.489655	-0.142074	0.622652
CG10126	0.260084	0.144491	0.0581547	0.858588
CG10131	-0.125118	0.671645	-0.338463	0.162795
CG10132	-0.234879	0.404881	-0.249171	0.433551
CG10133	-0.491703	0.340836	-0.527524	0.373609
CG10137	-0.034841	0.938616	0.279502	0.35461
CG10139	-0.0824096	0.84596	0.0603528	0.906264
CG10147	-0.141991	0.878849	-0.149546	0.891185
CG10151	0.105386	0.853543	0.141162	0.823574
CG10165	-0.139215	0.677845	-0.543936	0.0289767
CG10166	-0.0523528	0.848321	0.145454	0.54219
CG10171	0.259102	0.621436	0.00489721	0.996383
CG10175	0.365721	0.162509	-0.284037	0.420303
CG10178	-0.177285	0.286655	-0.398982	0.00516071
CG10184	-0.450597	0.00683751	0.185285	0.452458
CG10188	-0.0514682	0.885188	0.0783182	0.835549
CG10189	-0.0908435	0.833623	0.204424	0.61792
CG10194	0.177093	0.652785	0.131242	0.798352
CG10195	-0.37764	0.42544	0.0990054	0.896562
CG10205	0.385606	0.000727874	0.0253004	0.925745
CG10208	-0.65825	0.00084749	-0.567141	0.0126753
CG10209	-0.199481	0.635658	-0.307245	0.470592
CG10211	-0.310352	0.420404	-0.313291	0.484055
CG10214	0.0159489	0.977246	0.0480059	0.938189
CG10217	0.328702	0.17203	0.205392	0.538433
CG10222	0.226948	0.658811	0.0405038	0.962375
CG10226	-0.0672865	0.773606	-0.182479	0.359556
CG10237	0.219466	0.0866982	0.171013	0.265869
CG1024	-0.182708	0.772121	-0.177385	0.813444
CG10254	-0.109395	0.721712	0.182164	0.549973
CG10257	-0.170234	0.634558	0.475611	0.0748983
CG10262	0.174427	0.846814	0.0293318	0.982288
CG10265	0.0282062	0.970455	0.365504	0.505171
CG10268	-0.388376	0.376983	-0.38332	0.45803
CG10274	-0.378148	0.44905	-0.0499968	0.955801
CG10283	-0.627579	0.011029	-0.259181	0.498931
CG10286	0.130026	0.682085	-0.441188	0.0837548
CG10289	0.106151	0.621538	0.0667911	0.810713
CG10306	0.264566	0.0134151	0.274961	0.0149466
CG10307	-0.0351028	0.940618	0.498553	0.0420834
CG10311	0.0323043	0.897871	-0.0310609	0.913845
CG10321	0.0933884	0.821225	-0.0490629	0.928623
CG10324	0.0513037	0.946849	-0.0303951	0.972545
CG10326	0.185384	0.217177	0.0714181	0.771467
CG10333	0.302554	0.194303	0.0936268	0.814344
CG10336	-0.204948	0.822896	-0.00809608	0.996059
CG10337	-1.27983	0.055221	-1.87654	0.0143298
CG10338	-0.10634	0.83007	-0.185918	0.724781
CG10339	-0.303812	0.668455	0.134457	0.88837
CG10340	-0.439754	0.0357712	-0.148662	0.665234
CG10341	0.0616607	0.897731	-0.743385	0.00905038
CG10343	-0.158457	0.626737	-0.000540894	1
CG10344	-0.0755462	0.930826	-0.0300657	0.976513
CG10345	0.10688	0.600086	-0.146697	0.476301
CG10347	0.920575	0.296182	0.874076	0.397435
CG10348	-1.11988	2.76279e-05	-1.09105	0.000291421
CG10352	0.043498	0.917275	0.192575	0.564882
CG10353	0.127815	0.683381	-0.00186529	0.998474
CG10359	-0.577916	0.147805	-0.173589	0.799689
CG10361	-0.866244	1.51965e-09	-0.428589	0.0133057
CG10362	-0.185708	0.602077	-0.00347399	0.996264
CG10365	-0.506492	0.00193348	-0.558976	0.00148003
CG10366	-0.18713	0.65034	-0.112932	0.835274
CG10375	0.104336	0.753721	0.0430285	0.925899
CG10376	-0.00314467	0.995075	-0.047554	0.913845
CG10383	-0.720632	0.000250214	-0.719016	0.00125585
CG10384	0.0814869	0.838129	0.254142	0.437256
CG10395	0.0920112	0.805353	-0.0861542	0.849756
CG10399	-0.151583	0.659124	-0.258376	0.448694
CG10407	-1.95086	1.05642e-12	-0.275029	0.534564
CG10413	-0.281093	0.103037	-0.126273	0.638268
CG10417	-0.121218	0.67787	-0.343652	0.144591
CG10418	0.447884	0.0795585	0.32261	0.32697
CG10420	0.0169386	0.97831	0.308949	0.5116
CG10424	0.522873	0.0265365	0.256091	0.473766
CG10425	0.206241	0.515308	-0.0784567	0.871704
CG10428	0.0981133	0.760939	0.523849	0.00982089
CG10431	-0.998826	0.31063	-0.555957	0.690761
CG10433	0.5218	8.55538e-06	0.81323	8.94297e-13
CG10435	0.100165	0.805283	0.170718	0.68841
CG10444	0.265553	0.161678	0.308166	0.125615
CG10462	-0.31855	0.283066	0.282322	0.407322
CG10463	0.16129	0.833475	-0.358629	0.643194
CG10465	-0.0989506	0.586248	-0.152341	0.395039
CG10466	-0.0448282	0.958513	0.0215003	0.985163
CG10467	0.648852	0.00303096	0.205793	0.598121
CG10469	0.223667	0.705967	0.263333	0.698053
CG10470	-0.0147425	0.955728	0.100896	0.657991
CG10472	0.420942	0.724035	0.45168	0.753616
CG10479	-0.279618	0.437521	-0.0792776	0.889931
CG10483	0.104502	0.737138	0.326916	0.177896
CG10492	-0.0731173	0.830446	0.0543495	0.89686
CG10494	0.223434	0.782318	-0.101093	0.929778
CG10495	0.241374	0.701214	-0.31521	0.671858
CG10508	0.537436	0.00195965	0.40453	0.0516703
CG10512	0.136276	0.497937	0.0133177	0.970233
CG10513	-1.00821	7.9386e-13	-0.102582	0.718092
CG10514	-0.0563828	0.920665	-0.0285164	0.966782
CG10516	-0.0258067	0.940037	-0.926375	2.64538e-09
CG10527	0.126747	0.292911	0.184091	0.107692
CG10543	0.164269	0.503957	0.188299	0.48128
CG10550	-0.179317	0.181897	-0.23141	0.0872264
CG10553	-0.577668	0.000562083	0.214596	0.386243
CG10555	-0.0275087	0.952874	-0.136217	0.755351
CG10559	-1.17989	0.13343	-0.782483	0.451795
CG10560	0.216537	0.186006	0.581015	1.25123e-05
CG10561	0.168221	0.442191	0.409506	0.0193242
CG10562	-1.09218	1.59059e-11	-0.275633	0.245828
CG10565	0.120075	0.512639	-0.0441215	0.869777
CG10576	0.298537	0.0179338	-0.0207528	0.94532
CG10581	0.436502	0.183159	0.0718343	0.910869
CG10584	0.0972817	0.84579	0.19233	0.70013
CG10585	-0.258146	0.449835	0.0844019	0.869426
CG10600	0.314971	0.257253	0.117486	0.797076
CG10602	-0.219291	0.132592	-0.395771	0.00382347
CG10616	-0.0456653	0.923815	-0.19751	0.640086
CG10621	0.184022	0.304146	-0.142473	0.527226
CG10623	-0.300924	0.234935	-0.48089	0.0526673
CG10628	-0.0404114	0.9386	-0.150603	0.755346
CG10631	0.00606089	0.99049	0.0458787	0.932858
CG10638	-0.337093	0.0236501	-0.256557	0.166909
CG10639	0.0136972	0.955443	0.0749253	0.739166
CG10646	-0.225542	0.673758	0.262353	0.657764
CG10650	-0.805057	0.330448	-1.4086	0.10665
CG10654	-0.221725	0.409903	-0.126072	0.741863
CG10657	0.254606	0.249556	0.149989	0.626528
CG10660	-0.221132	0.465531	-0.281642	0.386573
CG10663	-0.388961	0.665005	0.115099	0.929129
CG10669	0.605087	0.489782	0.108704	0.945832
CG10671	0.160368	0.45262	0.162588	0.510071
CG10672	0.174019	0.278096	0.170818	0.349063
CG10674	0.397226	0.00793863	0.446593	0.00480921
CG10680	0.528102	6.55307e-12	0.195988	0.04888
CG10681	-0.473122	0.284996	-0.382143	0.493429
CG10702	-0.131137	0.667036	-0.320629	0.228996
CG10710	0.133685	0.905982	0.241805	0.835762
CG10713	0.454625	0.245099	0.583018	0.150711
CG10721	0.207181	0.627295	0.301262	0.482453
CG10731	0.559942	0.0434098	0.499941	0.127082
CG10737	-0.158973	0.359452	0.160514	0.401451
CG10738	-0.757674	0.580816	-1.03979	0.495701
CG1074	-0.0841739	0.909245	-0.0800223	0.925009
CG10747	0.284532	0.349654	0.209935	0.598121
CG10754	0.287315	0.191507	0.0705397	0.857317
CG10778	0.381407	0.169089	-0.119993	0.8095
CG10795	0.110211	0.808337	0.0647374	0.913125
CG10799	-0.0132599	0.951836	-0.0905767	0.586919
CG10802	-0.171556	0.635032	0.212669	0.573048
CG10803	-0.190945	0.47711	0.0970173	0.79964
CG10804	0.19643	0.444176	0.25488	0.331799
CG10809	0.0195526	0.97482	-0.351751	0.437256
CG10814	0.205617	0.923815	-1.27989	0.508054
CG10863	0.50498	7.2698e-11	0.104273	0.41568
CG10866	-0.0620314	0.897517	-0.0897481	0.860511
CG10874	0.147114	0.654878	-0.149037	0.711175
CG10877	0.530917	0.602471	0.308912	0.821898
CG10880	-0.121052	0.853853	-0.148504	0.841314
CG10889	0.0261321	0.975786	0.300263	0.672708
CG10898	-0.323817	0.228957	-0.0523542	0.916096
CG1090	0.866239	7.03136e-06	1.19019	9.37781e-10
CG10903	-0.115691	0.763772	-0.152761	0.724964
CG10904	0.0334385	0.946849	0.197991	0.623153
CG10907	0.143379	0.85829	0.219829	0.79958
CG10914	0.099813	0.873311	-0.293075	0.620734
CG10915	0.0292791	0.936548	-0.1318	0.678274
CG10916	-0.406631	0.0577529	-0.230364	0.448694
CG1092	0.329127	0.0482003	-0.00679406	0.987133
CG10924	0.293803	0.641665	0.885175	0.0552864
CG10927	0.320252	0.676922	0.44944	0.573428
CG10932	1.03824	1.50153e-17	0.512468	0.00032032
CG10933	-0.917124	0.0281666	-1.08879	0.0196334
CG10936	-1.44073	7.70262e-08	-0.88292	0.00393553
CG10939	-0.176279	0.3645	-0.211024	0.307193
CG10947	-0.141752	0.439264	-0.0154673	0.964018
CG10948	0.15979	0.752076	0.0796814	0.906897
CG10949	0.0367365	0.955443	0.0506962	0.949964
CG10958	0.230513	0.750773	0.00377607	0.998693
CG10959	-1.33651	0.0190685	-0.631324	0.438885
CG10960	-0.166888	0.306146	-0.0602072	0.812537
CG10962	0.852953	0.000169205	0.176257	0.694568
CG10970	0.130244	0.75944	0.252634	0.534772
CG10973	-0.153801	0.715655	-0.262596	0.536742
CG10979	0.0258448	0.957802	-0.0393869	0.947668
CG10984	-0.142299	0.708903	-0.111655	0.814344
CG11000	0.217247	0.139977	0.227959	0.157388
CG11007	0.240695	0.427524	0.231639	0.520675
CG1103	-1.2114	4.52727e-08	-1.52246	8.43036e-10
CG11030	0.047083	0.930159	-0.0201279	0.974879
CG11034	-0.0568424	0.960006	-0.0439201	0.974879
CG11035	0.0058475	0.989117	0.194189	0.529697
CG11044	-0.32021	0.499559	-0.622598	0.16331
CG1105	0.766846	0.0114233	0.67686	0.0561848
CG11050	0.479262	1.93648e-06	0.384857	0.000579485
CG11052	2.03592	3.22126e-06	3.08098	2.75148e-13
CG11069	-1.01359	0.0263967	-0.681389	0.254349
CG11070	-0.347215	0.284236	-0.297095	0.459663
CG11073	-0.0124002	0.955728	-0.339842	0.00350214
CG11076	-0.0305974	0.900203	-0.374481	0.00488839
CG11077	0.483706	0.000444619	0.184427	0.380057
CG11085	0.41432	0.644417	-0.337052	0.786172
CG11089	-0.0483105	0.796475	-0.194726	0.154804
CG1109	-0.258972	0.456376	-0.279149	0.483255
CG11095	0.381633	0.304901	0.434061	0.287077
CG11099	-0.438529	0.00526553	-0.101231	0.730158
CG11103	0.289381	0.488053	0.335026	0.461222
CG11109	-0.00247727	0.99739	-0.0983802	0.860339
CG11110	0.0412506	0.924823	0.104741	0.8095
CG11122	0.0247073	0.955112	0.0959771	0.820754
CG11123	0.466795	0.181897	0.191365	0.742313
CG11125	-0.167954	0.851285	-0.557335	0.495766
CG11127	0.408196	0.0309821	0.289624	0.23468
CG1113	1.94371	0.0102286	2.69115	0.000222441
CG11134	0.038176	0.887686	0.12954	0.572489
CG11137	0.344587	0.000336504	0.280309	0.0100193
CG11138	0.175733	0.474095	0.190095	0.475252
CG11141	0.203666	0.706446	0.337965	0.534564
CG11147	0.278265	0.117118	0.263355	0.189973
CG11151	-0.109184	0.532335	-0.145943	0.413853
CG11155	-0.16144	0.34469	0.0712461	0.778873
CG11158	0.239929	0.403766	-0.11385	0.7913
CG11159	-3.51678	3.93876e-05	-3.71698	9.76914e-05
CG1116	0.159404	0.632984	0.0354306	0.948466
CG11164	-1.23402	0.184772	0.280782	0.849862
CG11168	0.720203	0.088456	0.141179	0.867271
CG11170	0.409306	0.467528	-0.047192	0.964867
CG11178	-0.369257	0.316611	-0.33511	0.455753
CG11180	0.292426	0.398485	-0.48657	0.167103
CG11190	0.336488	0.0565626	0.149055	0.593481
CG11191	-0.194053	0.335517	0.00727993	0.985976
CG11200	0.654533	6.47918e-05	0.255717	0.298825
CG11208	0.00978041	0.97482	-0.119927	0.628874
CG11210	-0.14651	0.642281	-0.113508	0.776574
CG11211	1.5029	1.64161e-44	0.762204	3.0643e-11
CG11221	0.370731	0.0941445	0.117573	0.765139
CG11226	0.078663	0.971889	0.167998	0.946568
CG11236	0.500817	0.0011983	0.0237766	0.953726
CG1124	0.166429	0.248312	-0.270065	0.0482868
CG11241	1.12798	7.344e-15	0.0993615	0.771489
CG11247	-0.0306878	0.941645	0.13038	0.715488
CG11248	0.112743	0.808545	-0.133475	0.810939
CG11257	-0.205212	0.772808	0.0768685	0.937542
CG11261	0.0640871	0.970858	0.709129	0.581461
CG11267	-0.387164	7.52706e-05	-0.290705	0.00844469
CG11275	0.286634	0.0800224	0.45236	0.00358774
CG11279	0.188755	0.37499	0.0101311	0.980422
CG11284	0.132225	0.609025	0.0209127	0.961787
CG1129	-0.0964872	0.856493	-0.290844	0.549024
CG11294	-0.569045	0.193589	-0.779905	0.097559
CG11306	-0.143423	0.384653	0.0218681	0.94041
CG11307	0.195996	0.773606	-0.0381674	0.9701
CG11309	0.213808	0.124794	0.0656258	0.783398
CG11313	8.77213	8.97524e-18	8.23704	1.86363e-15
CG11317	-0.10743	0.787893	0.0759239	0.878147
CG11319	-0.0838115	0.742	0.0700325	0.817668
CG11321	-0.197613	0.371104	0.0277421	0.945832
CG11334	0.075612	0.75944	0.195787	0.344666
CG11342	-0.048255	0.96342	0.233887	0.816062
CG11345	-2.30881	0.00828086	-2.9055	0.00104173
CG11349	0.739514	0.0677953	0.373578	0.54219
CG11353	-0.856361	0.356638	-2.93036	0.00898014
CG11357	0.16765	0.586248	-0.0278508	0.95776
CG1136	-0.625492	0.0113732	0.0361088	0.950996
CG11360	0.109042	0.788441	0.164156	0.707749
CG11367	-0.0392097	0.956786	0.0575685	0.948466
CG11368	0.732753	5.69258e-17	0.366994	0.000164147
CG11370	-3.09082	5.15234e-07	-3.70802	8.5224e-06
CG11377	0.213458	0.465531	0.064458	0.890014
CG11378	-1.08079	3.60829e-12	-1.16849	7.66837e-13
CG11380	-3.01028	6.09747e-12	-1.31042	0.00339092
CG11388	0.0604717	0.787682	0.128582	0.536799
CG11396	0.269678	0.41493	0.145997	0.757428
CG11398	0.2874	0.676277	0.0410853	0.970233
CG11399	0.125988	0.720359	0.189702	0.606135
CG11400	0.382419	0.0019365	0.0627336	0.803481
CG11406	0.0413667	0.977246	-0.524202	0.68801
CG11407	-0.347001	0.0158243	0.404487	0.0051033
CG11409	-0.426869	0.691124	0.135573	0.928413
CG11412	-0.0426046	0.901359	-0.0544461	0.884934
CG11413	-2.58623	1.13148e-05	-2.84042	1.93637e-06
CG11414	0.0107675	0.973766	0.0153061	0.966782
CG11417	0.470055	0.130814	0.168267	0.752427
CG1142	0.0574128	0.912164	-0.278162	0.515735
CG11425	0.154542	0.594676	0.859818	1.31422e-06
CG11426	0.643007	0.000639039	0.323819	0.227271
CG1143	-0.00774775	0.985559	0.148265	0.662434
CG11436	0.215913	0.797385	0.364371	0.67711
CG11437	0.342759	0.680359	0.483357	0.575051
CG11438	-0.580258	0.000632384	-0.808309	8.5529e-06
CG11444	0.317618	0.0172724	0.183398	0.317009
CG11447	0.156003	0.63663	0.0308638	0.954775
CG11448	0.0813664	0.718533	-0.275806	0.110775
CG11454	-0.109166	0.706022	-0.210288	0.447377
CG11456	-0.0406618	0.965721	-0.333828	0.698063
CG11458	-1.21768	1.5127e-22	-0.0639163	0.816807
CG11459	1.52053	0.00429491	1.15198	0.0611077
CG1146	0.243464	0.255205	-0.0375484	0.925343
CG11474	0.0948202	0.727861	0.0577293	0.869426
CG11475	0.38746	0.720268	0.417387	0.74647
CG11486	-0.0483866	0.873233	-0.00471008	0.990523
CG11498	-0.237745	0.796837	-0.271481	0.805542
CG11504	0.0418046	0.936879	-0.225022	0.607936
CG11505	0.141088	0.652785	-0.0892206	0.828775
CG11523	-0.113498	0.75353	0.0843315	0.850031
CG11529	2.65846	2.85215e-08	0.970071	0.194096
CG11534	-0.239432	0.42142	-0.284033	0.38586
CG11537	-0.0954294	0.666878	0.107689	0.661255
CG11539	-0.528795	0.236972	-0.431188	0.443511
CG11550	0.490301	0.000353826	0.45484	0.00244641
CG11555	0.216556	0.461088	0.133029	0.745135
CG11560	-0.57225	0.362446	-0.23815	0.805873
CG11562	0.0275023	0.945527	-0.0298347	0.948466
CG11563	0.417104	0.139548	-0.422875	0.241308
CG11566	0.108461	0.928459	0.627688	0.479945
CG11576	0.141228	0.598166	-0.0148236	0.972654
CG11577	0.263162	0.292421	0.0967661	0.811883
CG11583	0.120736	0.788707	-0.342953	0.387551
CG11586	-0.118452	0.654878	0.155519	0.572489
CG11590	-0.0493338	0.885459	0.0996815	0.773631
CG11593	-0.0407745	0.905553	-0.199093	0.467121
CG11594	0.0467299	0.78313	-0.20817	0.0728125
CG11596	0.615071	0.046932	0.206269	0.711478
CG11597	-0.262778	0.78095	-0.742696	0.391901
CG11601	0.0369012	0.930134	0.110255	0.782418
CG1161	0.0902044	0.595822	-0.00452254	0.987486
CG11617	0.751811	0.264205	0.898873	0.205919
CG11619	-0.0450138	0.97482	-0.915405	0.399963
CG11638	-0.195127	0.551161	-0.185177	0.637833
CG11652	-0.832306	0.0056755	-0.481181	0.235252
CG11655	0.0521342	0.886261	0.0934528	0.808383
CG11658	-1.12436	3.83837e-13	-0.716422	2.45139e-05
CG11665	-0.204157	0.450477	-0.302036	0.26425
CG11668	0.672418	0.0688698	0.533068	0.251136
CG11679	0.0701513	0.875631	-0.170348	0.703265
CG11686	0.00195869	0.996647	-0.0316689	0.94385
CG11695	0.0560977	0.881446	0.37647	0.117691
CG11696	-0.366559	0.311458	-0.0600191	0.926447
CG11699	-0.136476	0.378538	-0.0704433	0.75085
CG11700	-0.69688	0.00221055	-0.673496	0.00840886
CG11710	-0.0835453	0.881973	-0.230957	0.674105
CG11714	0.473711	0.651933	-0.682954	0.596472
CG1172	-0.131078	0.775157	-0.41699	0.261113
CG11722	-0.126739	0.61339	0.298195	0.137949
CG11723	0.156079	0.695525	0.269331	0.485363
CG11737	0.266375	0.238835	0.300299	0.225166
CG11739	0.0353917	0.818525	-0.0130428	0.951121
CG11741	2.06189	1.9489e-27	1.17656	3.52068e-08
CG11752	-0.0148229	0.940291	0.325205	0.000345002
CG11753	0.164158	0.523173	0.0171258	0.9701
CG11755	-0.356247	0.493975	0.0154788	0.987133
CG11760	0.0644495	0.848742	0.0739221	0.845405
CG11768	0.0391536	0.953584	0.060775	0.937151
CG11771	-0.00867362	0.982197	0.0486813	0.903767
CG11777	-0.148729	0.772134	0.210324	0.700453
CG11779	-0.10794	0.737138	-0.118979	0.755327
CG11781	-0.053906	0.837941	-0.0352259	0.913845
CG11788	-0.25574	0.686099	-0.464368	0.46762
CG11790	-0.0508713	0.848885	-0.11405	0.66261
CG11791	-0.292197	0.0422797	-0.289154	0.0672425
CG11796	-0.636997	2.42134e-09	-0.114591	0.539947
CG11802	-0.108229	0.691794	-0.0371157	0.923525
CG11807	0.305642	0.21851	0.445409	0.0671962
CG11808	0.325953	0.529731	0.468493	0.364131
CG11811	-0.393898	0.103095	-0.272809	0.395772
CG11825	-1.60948	0.00107786	-2.81533	8.23841e-06
CG11835	-0.477574	0.103773	-0.158735	0.750465
CG11836	-0.0385357	0.980308	0.745443	0.500877
CG11837	0.574763	0.142718	-0.288945	0.659744
CG11839	0.265624	0.603774	0.0165645	0.985661
CG11841	0.791861	7.42746e-12	0.0930873	0.697616
CG11842	0.571826	4.97711e-06	-0.0993664	0.699406
CG11843	0.672351	0.311763	-0.426778	0.676856
CG11851	0.335412	0.360598	0.105794	0.860505
CG11852	-1.17445	5.66901e-08	-1.80011	2.04265e-15
CG11857	-0.059736	0.845777	0.104222	0.741863
CG11858	0.130347	0.607945	0.0850886	0.79958
CG11873	-0.0646485	0.85829	-0.0955348	0.80864
CG11876	-0.0756083	0.556698	0.182535	0.0664429
CG11880	-0.366896	0.0385034	-0.177823	0.502843
CG11882	0.334499	0.469238	-0.0353141	0.966782
CG11883	0.0116123	0.980711	0.427336	0.112559
CG11885	-0.822962	1.63286e-06	-0.848271	5.14121e-06
CG11891	-0.000977742	0.99773	0.649925	2.71231e-06
CG11892	1.14772	0.0112152	1.09773	0.0323059
CG11897	-0.654181	0.00456886	-1.06165	5.08894e-06
CG11899	0.555288	1.78268e-08	0.0982021	0.585149
CG11902	-0.217343	0.650835	0.0444386	0.953708
CG11906	0.525063	0.186978	0.56106	0.210048
CG11920	-0.0733745	0.886749	-0.186238	0.717665
CG11927	0.128101	0.777039	-0.0597604	0.921748
CG11951	0.151973	0.615913	-0.301604	0.287077
CG11961	0.968865	3.25114e-07	0.715336	0.00112008
CG11964	-0.100287	0.784722	-0.181814	0.628292
CG11970	-0.557363	0.673758	-0.456541	0.78706
CG11975	-0.000760924	0.99849	0.20047	0.519884
CG11980	-0.112964	0.644387	-0.175957	0.470604
CG11982	-0.0706281	0.794009	-0.0420746	0.903767
CG11983	1.81991	0.0227967	1.0722	0.350811
CG11984	-0.270233	0.148834	-0.355384	0.0627619
CG11985	-0.186003	0.301495	-0.264266	0.147773
CG11986	-0.601626	0.281044	0.13249	0.886745
CG11999	0.261821	0.160676	0.0350449	0.923491
CG12003	-4.78104	0.000205256	-6.24546	0.000100555
CG12004	-0.273422	0.0673168	-0.00303332	0.99403
CG12006	0.169824	0.514826	0.208836	0.455444
CG12007	0.160832	0.648961	0.020549	0.971331
CG12010	-0.296639	0.74521	0.36427	0.712889
CG12012	0.167207	0.51254	-0.0956663	0.792217
CG12014	-0.0410736	0.954015	-0.223903	0.738343
CG12016	0.891049	7.47508e-15	0.197319	0.28327
CG12018	-0.455956	0.411192	-0.349397	0.628478
CG12024	0.937221	5.9408e-12	0.255658	0.22693
CG12025	-0.0877503	0.626231	-0.0148369	0.9598
CG12034	-0.159445	0.589212	-0.0328246	0.945948
CG12038	0.130558	0.704299	0.133629	0.745921
CG12054	0.151024	0.50094	0.259315	0.202686
CG12056	0.545806	0.00685861	0.051512	0.913845
CG12065	-0.390076	0.0876612	-0.615119	0.00566312
CG12071	0.123198	0.695433	0.112931	0.769326
CG12075	-0.320204	0.411207	-0.204833	0.699406
CG1208	-0.853883	3.09401e-07	-0.794327	1.89834e-05
CG12081	0.00750905	0.986904	-0.109136	0.79761
CG12084	-0.117906	0.716356	0.079668	0.843725
CG12091	0.0502225	0.760451	0.0758025	0.652858
CG12093	-0.00261148	0.994784	-0.145274	0.561621
CG12096	0.103434	0.81923	0.0858351	0.876917
CG12099	0.240004	0.138462	-0.0150346	0.966486
CG12104	0.363288	0.237722	-0.0110555	0.987133
CG12105	-0.684327	0.474095	-0.741397	0.509289
CG12106	0.109221	0.852634	0.0362094	0.964867
CG12107	0.174584	0.380758	0.131094	0.608239
CG12112	-0.701076	0.124818	-0.759715	0.148983
CG12116	1.44059	1.38414e-30	1.22601	6.54154e-22
CG12118	0.145898	0.547096	0.0659713	0.848692
CG12121	0.139847	0.558984	-0.0483825	0.89428
CG12123	-0.210697	0.543296	-0.147589	0.745921
CG12128	-0.192215	0.650712	-0.422304	0.278035
CG12129	0.299429	0.449052	0.154613	0.789665
CG1213	0.107991	0.431214	0.0423625	0.832655
CG12134	0.599697	0.141403	-0.0970175	0.907349
CG12155	-0.512632	0.101261	-0.206801	0.676856
CG12158	0.526787	2.2093e-10	-0.0763963	0.622594
CG12159	0.411696	0.0168959	0.211924	0.40174
CG12163	0.0957499	0.486374	-0.351311	0.000304423
CG12164	-2.60961	0.000120764	-1.66241	0.0325925
CG12170	0.152509	0.473718	0.136304	0.596556
CG12171	-0.0805139	0.848885	-0.0711646	0.886849
CG12173	-0.108813	0.636186	0.0716903	0.8095
CG12177	0.056156	0.876235	-0.132368	0.711124
CG12179	1.08111	0.330448	1.39528	0.213643
CG1218	-0.195249	0.630693	-0.07327	0.900192
CG12182	-0.584227	0.169773	-0.250006	0.710493
CG12194	0.282172	0.151708	0.299505	0.1697
CG12204	-0.151595	0.722113	0.126769	0.8095
CG12207	-0.141171	0.478573	-0.0585442	0.83931
CG12213	-0.0310591	0.928459	-0.0373739	0.921748
CG12219	0.478132	0.266854	0.427437	0.409983
CG12224	-0.109784	0.919393	0.0123707	0.993866
CG12236	0.239813	0.61024	0.423599	0.328861
CG12237	-0.198395	0.236168	-0.0618354	0.821111
CG12239	0.399588	0.00500982	-0.137334	0.554924
CG12241	-0.199205	0.737138	0.159937	0.825554
CG12253	-0.00516866	0.994979	0.249826	0.643599
CG12256	-0.525741	0.310524	0.943036	0.0243337
CG12259	-0.332636	0.508095	-0.505394	0.312047
CG12262	0.155972	0.166735	0.00904572	0.969752
CG12263	0.2722	0.488927	0.53155	0.119815
CG12264	0.0607819	0.807906	-0.03239	0.921383
CG12267	0.140644	0.797092	-0.0788264	0.915308
CG12268	-1.37349	6.69874e-12	-1.68615	3.98398e-14
CG1227	-0.328485	0.250442	-0.200943	0.617933
CG12279	0.253833	0.159094	0.161255	0.511695
CG12288	-1.36314	0.059851	-2.00488	0.0189175
CG12290	0.202266	0.426608	-0.174323	0.576626
CG12299	0.0892803	0.788244	0.307524	0.229937
CG12301	-0.00015799	0.999691	-0.12098	0.881718
CG1231	0.22472	0.791409	0.840056	0.173191
CG12316	-0.11165	0.88193	-0.25819	0.737376
CG12320	-0.374432	0.228957	0.0491323	0.933097
CG12321	-0.962987	7.66584e-12	-1.0175	9.12359e-12
CG12325	0.518066	0.473588	0.372336	0.69295
CG1233	0.426992	0.362304	0.373849	0.515735
CG12333	-0.516319	0.000288129	0.404713	0.00916466
CG12338	1.23614	2.40545e-29	0.265243	0.078781
CG1234	-0.0511336	0.923859	-0.231131	0.614871
CG12341	-0.292472	0.377854	-0.0155054	0.980423
CG12343	0.139319	0.598166	0.269294	0.250015
CG12344	-0.121082	0.833623	-0.0740955	0.920286
CG12355	-0.521957	0.000310145	-0.471929	0.00385712
CG1236	-0.0885288	0.789646	-0.236712	0.421115
CG12375	0.136312	0.585338	0.102808	0.746651
CG12379	-0.348076	0.39333	-0.133285	0.829456
CG12384	0.467321	1.1346e-06	0.268346	0.0194385
CG1239	0.0160238	0.981506	0.140543	0.836622
CG12391	0.14996	0.713678	0.023358	0.971039
CG12393	0.042128	0.920085	-0.180121	0.620734
CG12402	-0.463917	0.28385	0.0014234	0.999678
CG12404	0.355323	0.0313915	0.343719	0.0670122
CG12413	-0.106831	0.873493	-0.282578	0.665005
CG12428	-0.56714	0.0277002	-0.25586	0.508481
CG1246	-1.15972	0.00594857	-0.548014	0.362287
CG12483	-0.788457	0.031124	-0.276397	0.648293
CG12484	-0.821757	1.99166e-08	-0.592037	0.000349262
CG12499	-0.274667	0.461088	-0.713654	0.0240829
CG12502	0.088969	0.780691	0.154619	0.631521
CG12512	0.467447	0.00213707	0.77214	1.53726e-07
CG12519	1.50815	0.0669947	-0.300317	0.869332
CG12522	5.92534	2.71524e-05	5.43766	0.000291733
CG12531	0.000255466	0.999563	0.0863854	0.855753
CG12541	-0.0421153	0.951836	0.119379	0.859668
CG12547	-0.145986	0.638788	-0.055785	0.900419
CG12560	-0.200053	0.579053	-0.306544	0.401175
CG12567	-0.00756704	0.991434	0.071097	0.919069
CG12576	-0.647824	7.64244e-08	-0.739324	6.01953e-09
CG12581	-0.221433	0.186706	-0.318096	0.0549552
CG12592	-0.387514	0.59126	-0.242678	0.804239
CG12594	-0.288483	0.481837	-0.150868	0.797729
CG12605	0.192083	0.177309	0.181853	0.264801
CG12607	-2.60163	0.00449637	-2.88994	0.0106083
CG12608	0.231814	0.484229	-0.218215	0.590068
CG12643	-1.61323	2.85225e-13	-2.22391	9.54399e-21
CG1265	-0.0304134	0.924683	0.0335233	0.924575
CG12655	0.212632	0.847083	0.60045	0.523229
CG12659	-1.24199	0.0182596	-0.348525	0.697616
CG12672	-0.161109	0.828145	0.205998	0.801349
CG1271	-0.108493	0.779073	0.112487	0.803324
CG12713	-0.389366	0.705967	-0.419395	0.736916
CG12717	0.415621	0.465555	0.283235	0.711782
CG12728	-0.262043	0.507143	0.0390774	0.954775
CG12730	-0.114863	0.784722	0.0827816	0.873875
CG12736	-0.227358	0.259471	0.0217279	0.957177
CG12744	0.353151	0.831342	0.150434	0.948466
CG12746	0.086846	0.75353	0.380915	0.0415183
CG1275	0.785407	0.0720589	0.759416	0.13192
CG12766	-0.346566	0.687526	-1.15009	0.133558
CG12768	-0.0494243	0.950143	0.165186	0.825965
CG12769	0.109047	0.838846	0.12414	0.836788
CG12772	0.700443	0.0277118	0.606779	0.108537
CG12773	-0.0711761	0.85829	-0.210311	0.554759
CG12795	-0.615208	0.000148015	-0.279146	0.216702
CG12811	0.307922	0.0590801	0.410214	0.0121686
CG12814	-0.513096	0.0318052	-0.247753	0.48223
CG12817	0.432809	0.170709	0.349108	0.383809
CG12818	0.602042	0.214832	0.486752	0.428448
CG12822	-0.160225	0.445778	-0.116387	0.670258
CG12824	0.0070579	0.996647	-0.0063701	0.998335
CG12825	0.276094	0.783979	0.52823	0.585314
CG12848	0.275294	0.0677953	0.141233	0.527634
CG12851	0.195735	0.702831	-0.193607	0.754741
CG12863	0.120555	0.864301	-0.0587688	0.951121
CG12868	-0.106914	0.772072	0.0644703	0.891397
CG12877	-0.034359	0.957446	-0.0728659	0.921383
CG12880	-0.404489	0.644387	-0.885919	0.285257
CG12883	0.258526	0.632985	0.0526107	0.953223
CG12895	0.183571	0.444831	0.230287	0.361784
CG12896	-1.41384	1.26954e-08	-1.87921	5.16217e-14
CG12909	0.117419	0.847083	-0.561854	0.23185
CG1291	0.162382	0.567327	0.0855401	0.827778
CG12910	-0.245994	0.47711	0.394896	0.209942
CG12912	-0.519205	0.309136	-0.202471	0.801827
CG12913	0.0189064	0.977107	0.139882	0.818741
CG12926	-0.064939	0.834606	-0.148808	0.620734
CG12929	0.243766	0.419347	0.323441	0.295807
CG12935	-0.54494	0.0434564	-0.460383	0.15863
CG12942	0.13244	0.867411	-0.286548	0.733305
CG12945	-0.195766	0.586014	-0.268666	0.473766
CG12947	-0.872418	0.00787102	-0.690707	0.0858142
CG12948	-0.247546	0.316397	-0.367125	0.141693
CG12950	-0.0364377	0.957146	0.34247	0.5116
CG12975	0.0997702	0.748974	0.0307055	0.948003
CG1299	-0.0121203	0.965148	-0.211342	0.232037
CG12991	-0.485045	0.000146241	0.00883665	0.978124
CG12994	1.412	0.13619	0.495455	0.774016
CG12998	-3.11827	7.61147e-05	-2.58142	0.00229863
CG13001	0.0716174	0.944528	0.251549	0.78855
CG13003	-0.328777	0.447884	-0.0965128	0.887021
CG13004	0.00734435	0.990096	-0.578081	0.107245
CG13005	0.204917	0.865907	-0.152417	0.921528
CG13012	-0.304883	0.390781	-0.477466	0.184722
CG13014	0.0728488	0.884148	-0.207823	0.663566
CG13016	0.480363	0.0759078	0.298941	0.432688
CG13018	0.0494815	0.897615	0.0746765	0.854001
CG13022	-0.599729	0.183061	0.893964	0.0230155
CG13023	-0.553483	0.654878	-0.06116	0.974747
CG13024	-1.16116	2.25133e-11	-0.408979	0.0677703
CG13025	-0.0667717	0.952423	0.171884	0.878962
CG13026	1.4775	8.80426e-06	1.42332	7.29969e-05
CG13038	-1.63874	0.000124358	-0.844774	0.119815
CG13041	-0.843984	0.0212163	0.52087	0.243696
CG13042	-2.83512	7.84276e-05	-0.89713	0.32731
CG13043	-3.51223	9.56698e-07	-3.76917	2.10081e-07
CG13044	-2.04053	1.96392e-09	-1.03181	0.00881772
CG13046	-0.725859	0.055221	-1.04885	0.00946277
CG13051	-1.23968	0.148834	-0.440199	0.747116
CG13054	0.529222	0.674724	0.426122	0.790696
CG13055	0.589995	0.447258	0.43782	0.670487
CG13056	-1.889	5.65559e-25	-0.677991	0.00105399
CG13059	-2.03685	2.59888e-08	0.677375	0.0996198
CG13060	-1.86377	0.000366306	0.122909	0.911173
CG13062	-0.861154	0.0839255	-0.516814	0.447064
CG13063	-2.18101	3.99811e-11	-1.72893	1.27994e-06
CG13065	-1.92441	0.000515086	-2.17441	0.000123844
CG13067	-1.0949	5.31293e-21	-0.681709	3.92034e-08
CG13068	-3.13351	9.03601e-06	-1.41662	0.10489
CG13069	-1.19648	0.0726506	-1.54972	0.0427828
CG1307	0.505104	0.00051944	0.496775	0.00173632
CG13071	-2.57023	1.90694e-17	-1.24307	0.00019795
CG13077	-0.111211	0.544447	0.0698175	0.770245
CG13082	-1.51829	2.89618e-05	-1.70427	4.02061e-06
CG13085	0.00322496	0.997706	-0.255807	0.754741
CG13086	0.329021	0.094948	-0.931137	9.66468e-07
CG13088	0.0510079	0.97548	1.06624	0.287077
CG1309	0.330593	0.00973896	0.503387	6.06899e-05
CG13096	-0.0616887	0.895953	-0.386103	0.247378
CG13097	0.0388882	0.951836	-0.601753	0.138084
CG13101	-0.724539	0.00905884	0.0323043	0.962127
CG13108	-0.0109839	0.988771	0.23259	0.716908
CG1311	-0.222029	0.319856	0.0891528	0.796373
CG13116	0.166545	0.562238	-0.0302964	0.950996
CG13117	-0.552662	5.22624e-06	-0.594881	4.50355e-06
CG13123	-0.510126	0.226923	-0.447619	0.394661
CG13124	-0.0053115	0.983216	0.0304424	0.907687
CG13126	-0.339374	0.44657	-0.803801	0.044196
CG13144	0.303024	0.76901	0.817881	0.329043
CG13148	0.177208	0.76199	0.376154	0.487212
CG1315	1.35413	2.22314e-10	0.843099	0.000778017
CG13151	-0.203442	0.69193	0.113892	0.863163
CG13154	-4.1192	2.70663e-06	-4.7332	0.000404162
CG1316	0.232471	0.42966	0.171891	0.650838
CG13163	0.192978	0.666143	0.225304	0.657764
CG13168	-0.53574	0.721029	-0.249278	0.901827
CG1317	-0.0540098	0.827171	-0.131658	0.559853
CG13185	0.329224	0.649792	0.183846	0.852451
CG13192	-0.0791051	0.91416	0.129106	0.864663
CG13197	-0.0911248	0.813736	0.0481566	0.923156
CG13203	-0.212322	0.88532	-0.170082	0.921748
CG13204	-0.309443	0.248816	-0.0120411	0.983163
CG13220	-0.0155557	0.950697	0.0741441	0.732705
CG13229	-0.481546	0.363106	-0.0929535	0.920097
CG13247	-0.466275	0.796866	0.400228	0.846851
CG13248	0.0726484	0.844184	0.189232	0.564876
CG13252	0.0247849	0.951836	-0.0863163	0.827402
CG13255	0.482821	0.00825612	-0.210385	0.470604
CG13272	0.67681	0.0013624	1.15482	1.16302e-08
CG13280	0.0399904	0.963938	1.00183	0.0276233
CG13283	0.661467	0.0239591	0.889607	0.00253749
CG13284	0.940675	1.4457e-07	0.618496	0.00361356
CG13285	-1.74434	0.00193027	-0.761624	0.327661
CG13288	-0.0683636	0.965265	0.00310811	0.999678
CG13293	0.257352	0.438827	0.481745	0.101406
CG13295	-0.139568	0.740971	-0.183547	0.697616
CG13298	-0.010248	0.973135	0.0714845	0.797375
CG13300	0.211224	0.701796	-0.0312585	0.971287
CG13305	0.263267	0.305686	1.91928	6.36748e-30
CG13306	0.740352	0.254369	-0.550746	0.571039
CG13314	-1.52447	0.000989045	-1.4586	0.00612849
CG13315	1.24294	1.12835e-49	-0.0540226	0.777563
CG13318	0.223442	0.601491	-0.316571	0.487398
CG13319	-0.57143	0.000178934	-0.581563	0.000455107
CG13337	0.625433	0.513998	1.09569	0.199047
CG13339	0.221611	0.553919	0.304896	0.427654
CG13344	-0.129542	0.664708	-0.249672	0.37489
CG13360	0.749396	6.62239e-07	1.04224	3.91502e-12
CG13364	-0.0730491	0.625504	-0.0156248	0.946609
CG13365	-0.109211	0.636503	-0.00255832	0.995723
CG13366	-0.0491447	0.923105	0.464772	0.119122
CG13367	-0.0282661	0.958045	-0.147513	0.778911
CG13369	0.0798599	0.730812	0.108811	0.659949
CG13373	-0.242656	0.648961	-0.284843	0.640992
CG13375	-0.0122924	0.98668	-0.163014	0.810491
CG13377	-0.28869	0.202502	-0.187546	0.54219
CG13384	-0.54569	0.00127145	-0.358664	0.0908245
CG13386	-0.617943	0.666264	-1.96989	0.182381
CG13390	-0.185598	0.651999	-0.098383	0.859445
CG13392	0.0315736	0.944528	0.0188792	0.971241
CG13397	0.535092	0.00563796	-0.0918696	0.821927
CG13398	-0.131647	0.718546	-0.157448	0.711782
CG13404	-0.174972	0.727861	0.104999	0.87168
CG13408	0.28089	0.672104	0.239878	0.773528
CG13409	-0.0780237	0.826868	0.404083	0.0820354
CG13428	-4.11267	0.00382686	-0.656061	0.792982
CG13430	-0.0218377	0.973126	0.0928816	0.885114
CG13436	1.09283	0.305604	0.549252	0.742388
CG1344	-0.0955311	0.780691	-0.0995768	0.807657
CG13458	-0.204116	0.805688	-0.145551	0.890505
CG13482	-3.19045	0.00179536	-4.08229	0.00673017
CG13484	-0.0632975	0.906528	-0.0941251	0.871704
CG13488	0.0381793	0.977246	-0.441284	0.719008
CG13506	0.386687	0.0289484	0.400421	0.0408523
CG13516	0.463078	0.217743	0.507782	0.224505
CG13531	-0.0355869	0.946686	-0.132473	0.794194
CG13532	0.253824	0.671731	0.532568	0.312443
CG1354	0.422601	0.000631985	0.437592	0.000852251
CG13545	0.221527	0.76199	1.32344	0.00199585
CG13551	0.00502943	0.97831	-0.0878749	0.533408
CG13559	1.15276	0.00915327	0.57471	0.382486
CG13562	-0.538499	0.70173	0.120647	0.95413
CG13563	1.05101	0.0050012	0.713204	0.145451
CG13566	-0.979886	0.183868	-1.11179	0.189973
CG13575	-0.491797	0.756616	-0.942183	0.589857
CG13578	0.785024	0.293488	0.634491	0.509664
CG13579	-0.59467	0.242494	-0.812825	0.141809
CG1358	-0.0619085	0.737138	-0.0329661	0.892294
CG13585	0.1999	0.0299859	0.0104213	0.962375
CG13594	-0.0613868	0.898114	0.175211	0.690761
CG1360	-0.881695	0.349742	-0.192615	0.9014
CG13601	-0.260907	0.332452	-0.00352482	0.995723
CG13603	0.0478026	0.880083	0.0236686	0.954803
CG13604	0.852139	0.00388313	0.730357	0.0344852
CG13605	0.124559	0.705967	-0.125927	0.752899
CG13606	-1.12243	3.29638e-11	-0.617668	0.0012933
CG13607	1.58605	2.63549e-19	0.714915	0.0006753
CG13609	0.639538	0.547944	0.596664	0.642078
CG13618	1.11926	0.000379066	-0.155488	0.8309
CG13623	-0.233571	0.227913	-0.146982	0.58085
CG13625	-0.391858	0.187628	-0.598878	0.048202
CG13630	0.219851	0.271124	-0.180054	0.488454
CG13631	0.196756	0.238835	0.415704	0.00283389
CG13639	-1.97879	0.000299593	-1.79784	0.00230822
CG13640	-1.81915	0.000827133	-2.58846	0.000153616
CG13641	-0.0636213	0.88193	0.443465	0.0905283
CG13643	-1.3498	0.093212	-1.53845	0.101406
CG13650	-0.37144	0.0777839	-0.00112248	0.999506
CG13654	-0.173661	0.630693	0.285928	0.398146
CG13658	1.25001	0.267203	0.918678	0.537993
CG13659	-0.246586	0.760655	-0.57181	0.459402
CG13663	-0.0475712	0.911279	-0.309799	0.319962
CG13667	-0.257062	0.60229	-0.13915	0.835155
CG13670	-0.193624	0.576021	0.651119	0.00589358
CG13671	0.208516	0.551341	0.156694	0.726875
CG13676	-1.92087	2.15058e-11	-1.1367	0.000320999
CG13678	-1.37251	0.00106217	-0.824416	0.12229
CG1368	-1.46413	0.0260574	-1.13129	0.168196
CG13685	-0.0222999	0.951836	0.0730093	0.833785
CG13689	-0.906137	0.0140015	-0.4607	0.382486
CG13694	-0.800984	0.545802	-1.44194	0.314548
CG13698	-0.317123	0.257972	-0.211216	0.573048
CG13705	-0.961367	0.089301	-1.07709	0.0866948
CG13707	0.171125	0.694855	0.228955	0.628478
CG1371	0.342751	0.0980004	0.151662	0.649441
CG13720	-3.48275	0.10521	-5.32885	0.0242143
CG13721	-1.76233	0.106151	-0.3432	0.850493
CG13722	-2.61683	2.12632e-08	-2.31879	1.74684e-06
CG13737	-1.33927	0.0040337	-1.17755	0.0332318
CG13739	0.159916	0.539105	0.205285	0.447064
CG13741	1.93072	0.127171	0.666162	0.771489
CG13743	-0.0181213	0.971889	0.075849	0.878962
CG13748	-3.6755	2.58094e-05	-4.23219	0.000427664
CG13749	1.87119	0.205213	-0.110304	0.974204
CG13751	0.380499	0.000789985	0.148589	0.395039
CG13759	0.112268	0.897871	0.450579	0.521379
CG13760	-0.00251498	0.996647	-0.0559136	0.914475
CG13766	-0.0451611	0.946849	0.522679	0.195679
CG13773	-0.230726	0.720316	-0.196051	0.807876
CG13775	-0.662129	0.414898	-0.379441	0.741172
CG13784	0.0144235	0.960818	0.0583051	0.844245
CG13793	2.90359	1.99815e-05	3.34454	1.19349e-06
CG13794	1.07349	1.63543e-07	0.237316	0.520255
CG13795	0.477078	0.00142483	0.202377	0.371904
CG13796	-2.8663	5.73298e-07	-2.79498	3.00023e-06
CG13807	0.157924	0.543934	0.0979945	0.777556
CG13827	-0.288017	0.560927	-0.341611	0.540303
CG13833	-0.35186	0.0678083	0.26481	0.24933
CG13840	0.631966	0.715392	0.755972	0.693599
CG13841	0.540906	0.000278627	0.0428432	0.904029
CG13850	-0.337545	0.174596	-0.0618622	0.893454
CG13856	-0.656128	2.45086e-05	-0.874482	1.10653e-07
CG13857	-0.287597	0.837089	0.661434	0.585149
CG13865	0.180628	0.441639	-0.045772	0.906108
CG13868	0.397236	7.28118e-05	0.253925	0.0333793
CG13875	-0.675816	0.28876	-0.245024	0.809454
CG13876	-0.232679	0.65386	0.115904	0.866536
CG13877	0.305291	0.0462859	0.234961	0.210131
CG13887	0.177221	0.119468	0.110359	0.473766
CG13890	0.545583	0.0953921	0.311515	0.515189
CG13893	-0.0204914	0.955172	0.0580829	0.876917
CG13894	-0.377027	0.62856	-0.485887	0.572641
CG13895	-0.346377	0.44316	-0.321719	0.549951
CG13896	-1.47631	0.204031	-0.371194	0.841987
CG13900	0.244261	0.422553	0.0141834	0.980422
CG13901	-0.129574	0.783979	0.0692037	0.910316
CG13902	0.164379	0.726712	0.0829977	0.898168
CG13907	-1.45846	1.78082e-22	-1.66583	1.53336e-26
CG13912	1.21012	6.97497e-15	0.56517	0.00270145
CG13917	0.0849934	0.649823	-0.179094	0.285835
CG13919	-0.110686	0.802063	0.189871	0.675659
CG13920	0.156449	0.419691	0.0172702	0.962206
CG13921	-0.0496248	0.932655	-0.107305	0.857538
CG13924	-0.0925486	0.965721	0.443302	0.82795
CG13926	0.738672	0.00358109	-0.0749467	0.902704
CG13928	0.235045	0.0343037	0.368031	0.00047994
CG13931	0.429474	0.473002	0.775398	0.144348
CG13933	0.174278	0.64153	0.327167	0.337215
CG13937	-0.375019	0.0104911	0.0146941	0.966782
CG13947	-0.552873	NA	-10.0827	NA
CG13950	-1.01151	0.217474	0.367786	0.760355
CG13954	0.117475	0.70236	0.167252	0.599527
CG13965	0.293478	0.390422	-0.223965	0.62268
CG13982	-0.123794	0.879158	0.204076	0.810265
CG13994	-0.201962	0.408678	0.0575047	0.880483
CG13995	0.0793907	0.791248	0.402726	0.0392357
CG13999	0.176317	0.726719	0.275588	0.596135
CG14005	0.22221	0.651999	0.191185	0.753616
CG14015	0.0862441	0.855322	0.143943	0.77624
CG1402	0.410001	0.253696	0.388536	0.361532
CG14022	0.36082	0.0705753	0.359962	0.11103
CG14024	0.0190231	0.97482	0.194966	0.70073
CG14034	-0.105245	0.954015	0.36367	0.835549
CG14043	-0.239461	0.396858	-0.260764	0.41328
CG14044	-0.04564	0.97831	0.802312	0.515189
CG14050	0.538312	0.572309	-0.138359	0.929985
CG14057	-0.00699849	0.991946	-0.127626	0.843117
CG1407	-0.12694	0.716356	0.142645	0.720578
CG14073	0.201207	0.586248	0.432489	0.166563
CG14074	0.871041	0.149499	1.00361	0.1184
CG14075	-0.554	0.686099	-0.734933	0.642078
CG14082	0.276954	0.686432	0.283598	0.730088
CG14100	0.00872323	0.989117	0.0706195	0.913125
CG14102	0.729647	0.274505	0.390929	0.701971
CG14103	-0.00454927	0.990096	-0.00680502	0.987747
CG14104	0.425267	0.199017	0.415078	0.281752
CG14105	0.462881	0.00999056	0.259279	0.310506
CG14107	-2.91284	0.00112651	-2.16076	0.0360818
CG14109	0.164904	0.357021	-0.0970705	0.697616
CG14117	-0.478097	0.465555	-0.393862	0.638857
CG14130	-0.0109916	0.990096	0.150244	0.859445
CG14131	-0.489891	0.558813	-0.0696793	0.961782
CG14132	-0.360039	0.0286556	-0.0544175	0.867669
CG14135	0.284807	0.546686	0.254483	0.66087
CG14141	-0.110138	0.592444	-0.0530243	0.848692
CG14142	-0.627054	0.551161	-1.42291	0.172065
CG14153	-0.394133	0.0360851	0.177034	0.523453
CG1416	0.152514	0.485712	-0.00489712	0.990075
CG14174	-0.0691552	0.936879	-0.169529	0.846446
CG1418	-0.0130544	0.975786	0.00528706	0.992024
CG14182	0.164846	0.723269	0.155664	0.786577
CG14183	-1.51933	0.145565	-0.823016	0.569457
CG14184	-0.1839	0.402891	-0.205816	0.395772
CG14186	0.898764	2.71204e-08	0.537399	0.00494563
CG14191	-0.499568	0.553919	-1.15152	0.140635
CG14194	-0.0328402	0.925483	0.0721399	0.836766
CG14196	0.251382	0.292702	-0.183878	0.569457
CG14200	0.266218	0.147261	0.14849	0.574914
CG14207	-0.265014	0.0719934	-0.0810841	0.745921
CG14210	-0.0768778	0.81684	-0.485779	0.0264229
CG14215	0.423772	0.0968629	0.468355	0.0910961
CG14218	-2.58569	0.000672675	-1.2658	0.17032
CG14220	-0.258322	0.481413	-0.341	0.383621
CG14221	-0.243354	0.704185	-0.811834	0.128758
CG14223	-0.399332	0.47711	-0.196661	0.8095
CG14229	0.181099	0.604757	0.103238	0.82795
CG14230	0.0629138	0.923105	-0.30874	0.571133
CG14231	0.168723	0.797385	0.0945255	0.913845
CG14232	-0.00908077	0.984759	-0.0378581	0.943425
CG14234	0.175898	0.57547	0.246269	0.442847
CG14246	-0.288325	0.377826	0.410066	0.186506
CG14252	0.012449	0.989071	0.0580395	0.953726
CG14253	-0.411016	0.466228	-0.385807	0.568708
CG14257	-0.579336	0.238835	-0.0881112	0.921748
CG14258	-3.15037	5.83651e-10	-2.37261	1.22e-05
CG14259	-0.114494	0.462637	-0.410707	0.000331176
CG1427	-0.0772253	0.85829	-0.234236	0.548354
CG14270	0.0252461	0.952566	0.150161	0.680372
CG14274	0.0555261	0.850552	0.18066	0.456969
CG14275	-0.417525	0.000420181	-0.710022	1.532e-09
CG14277	0.990032	6.93308e-22	0.632166	7.14888e-09
CG14285	0.64998	0.300937	0.601016	0.422208
CG14286	-0.16014	0.789485	-0.230089	0.736403
CG14291	-0.225632	0.780691	0.305937	0.724117
CG14298	-0.597363	0.000184468	-0.769612	4.22233e-06
CG14301	-1.38281	0.000784832	-0.145538	0.860511
CG14304	-2.2407	6.80135e-08	-1.66691	0.00031162
CG14312	0.142963	0.700111	0.012097	0.985012
CG14314	-0.0460397	0.920279	-0.0190716	0.972545
CG14321	-0.0783831	0.885656	0.546817	0.10489
CG14322	-0.348376	0.441639	0.0517139	0.948466
CG14327	1.24557	0.0277118	0.848145	0.264585
CG14329	3.42214	2.26009e-10	2.36736	0.000117477
CG14331	0.182005	0.891033	0.653183	0.548569
CG1434	-0.0502768	0.949034	0.420844	0.443511
CG14340	-0.373024	0.384191	-0.365575	0.478863
CG14341	-0.10885	0.684936	-0.00106262	0.999506
CG14352	0.0804164	0.916959	-0.258188	0.728386
CG14353	-0.476819	0.29554	0.0267017	0.974879
CG14356	-0.191768	0.829812	-0.399477	0.660933
CG14367	-0.13664	0.894774	0.513611	0.530073
CG14372	-0.0501883	0.913946	0.0416273	0.939125
CG14374	-0.506296	0.626737	-0.696677	0.54219
CG14377	-0.658269	0.116744	-0.544733	0.302625
CG1440	-0.964719	2.74479e-10	-1.39334	2.91304e-17
CG14400	0.8632	4.02934e-10	-0.146821	0.59305
CG14401	-0.288973	0.346571	-0.377229	0.248147
CG14407	0.0335211	0.885459	0.174051	0.288259
CG14408	-0.0443598	0.890909	0.253282	0.254857
CG1441	-0.691369	4.19807e-06	-0.00274347	0.995723
CG14411	0.154933	0.661473	0.00116672	0.999541
CG14414	-0.0225074	0.960527	-0.0496867	0.922479
CG14419	-0.533903	0.000154344	-0.906376	6.46817e-10
CG14431	0.477212	0.792397	0.843697	0.642078
CG14434	-0.730021	0.13931	-0.260126	0.748804
CG14435	0.284931	0.109925	0.138778	0.612617
CG14438	-0.291926	0.598016	0.101006	0.898773
CG14439	0.155264	0.397899	0.403497	0.00462284
CG14440	0.248332	0.34106	0.342476	0.189787
CG14441	0.00766195	0.985559	0.073861	0.852452
CG14442	0.190471	0.290428	0.165053	0.449951
CG14443	-1.66337	0.099288	0.14408	0.938609
CG14450	-0.108228	0.847421	-0.0241004	0.974747
CG14457	-1.64874	0.0175331	-0.222047	0.861887
CG14463	0.237007	0.626737	0.0775419	0.915926
CG14464	0.0115201	0.973031	0.0415627	0.903767
CG14478	0.214858	0.266656	0.168246	0.487212
CG14480	0.0102869	0.97482	0.0447989	0.892284
CG14483	0.066525	0.768559	0.0102134	0.97446
CG14495	-0.00983757	0.987637	0.480431	0.201381
CG14509	-0.209217	0.149058	0.042698	0.86747
CG14511	0.581012	0.214072	0.639582	0.208666
CG14512	-0.270057	0.618682	0.162673	0.814273
CG14515	0.75848	0.272072	0.0488517	0.972654
CG14516	-0.386535	0.266656	-0.210049	0.678866
CG14518	1.84981	0.0471086	0.417617	0.829612
CG14523	0.0670166	0.887686	0.135518	0.782355
CG14526	0.311759	0.0170183	0.0215332	0.945832
CG14527	-0.353265	0.721396	-0.705803	0.48406
CG14528	0.0672847	0.830985	0.0481874	0.900192
CG14529	-1.78858	5.40966e-05	-1.30057	0.0119751
CG14535	0.0206184	0.977246	-0.0232794	0.978411
CG14543	-0.126722	0.698733	-0.138162	0.716967
CG14544	-0.543	0.464446	0.0101385	0.99554
CG14561	0.109835	0.920085	0.369557	0.70971
CG14562	0.122058	0.730729	0.342459	0.239021
CG14565	-4.06189	1.32859e-16	-5.45433	7.92319e-12
CG14566	-3.09973	1.63737e-10	-2.41892	3.15046e-06
CG14567	-0.301723	0.130698	-1.13637	5.10623e-11
CG14572	-3.74479	4.32463e-16	-6.42943	5.37279e-08
CG14591	-0.315057	0.00195057	0.0494804	0.8095
CG14598	-2.19988	0.00186353	-1.88822	0.0238068
CG1461	0.134933	0.349155	0.621397	8.37595e-10
CG14613	0.0875342	0.84795	-0.0622924	0.912879
CG14615	0.603031	0.19678	-0.0209333	0.985144
CG14618	-0.166946	0.734933	-0.496933	0.240112
CG14621	-0.321688	0.329269	-0.166896	0.726875
CG14626	0.112152	0.934374	0.101521	0.950051
CG14629	0.94638	4.24805e-14	0.587433	1.34062e-05
CG1463	0.316439	0.604757	0.0567157	0.956802
CG14630	0.457376	0.00301613	0.425747	0.0126122
CG14636	-1.19864	0.0476051	-0.860289	0.265256
CG14641	0.254932	0.225902	-0.0177133	0.967999
CG14642	-0.745164	0.209479	-0.996704	0.132057
CG14646	-0.0524068	0.921177	0.129734	0.802977
CG14647	0.336901	0.144412	0.496107	0.0266891
CG14650	0.0312359	0.946849	-0.0225204	0.966782
CG14655	-0.740942	0.183061	-0.566637	0.42518
CG14657	0.0247848	0.958693	-0.0227057	0.9701
CG14661	0.415398	0.000241451	0.429366	0.000246741
CG14662	-1.31037	0.00692282	0.00271132	0.999506
CG14667	0.048928	0.943894	0.0197792	0.980682
CG14669	-0.184134	0.514256	-0.0618019	0.884817
CG14671	-0.130857	0.584802	0.0660078	0.836932
CG1468	-0.019458	0.91882	-0.157537	0.184741
CG14683	-0.195752	0.333555	0.00667582	0.98653
CG14687	-0.37594	0.000180429	0.062527	0.751048
CG14688	0.297093	0.0290102	0.0909709	0.697652
CG14692	-1.20834	0.162538	-0.736808	0.539598
CG14693	-0.629006	0.232878	-0.266477	0.747499
CG14694	0.272568	0.558461	-0.129866	0.849712
CG14696	-1.15768	1.77253e-06	-1.02341	0.000169133
CG14701	-0.710134	0.281323	0.0807433	0.948466
CG14710	0.0522854	0.945943	0.133366	0.859108
CG14711	-0.211464	0.682039	-0.089813	0.901335
CG14712	-0.324133	0.505294	-0.186271	0.784155
CG14715	2.20878	4.10262e-40	1.94889	1.523e-29
CG14721	0.139681	0.761446	0.306536	0.461222
CG14722	0.190829	0.579643	0.259354	0.464988
CG14742	-0.790067	1.77019e-11	-0.0414254	0.878962
CG14749	0.0687237	0.893601	-0.0480974	0.939683
CG14752	-2.08011	0.0119157	-3.42056	2.50237e-05
CG14757	0.723289	4.90994e-07	0.497101	0.00260515
CG14762	0.435421	2.18727e-07	0.317653	0.000677706
CG14764	-0.246876	0.33418	-0.149852	0.677427
CG14767	0.100927	0.509123	0.0366829	0.868132
CG14770	-3.55254	6.81915e-05	-4.34422	1.60769e-06
CG14777	-0.394705	0.00183518	0.0639818	0.801987
CG14778	-0.391993	0.127759	-0.180021	0.64561
CG14785	0.366113	0.750584	0.468167	0.717665
CG14787	-2.19752	7.6617e-06	-1.96075	0.000390269
CG14795	-0.477317	0.119791	-0.0978951	0.860511
CG14798	0.134473	0.951727	-0.479881	0.831809
CG14803	-0.00433172	0.996647	0.114833	0.900192
CG14805	0.348923	0.104801	0.0241921	0.961787
CG14806	-0.0631103	0.784726	0.00835698	0.980422
CG14812	0.0440385	0.867985	0.253833	0.151491
CG14814	-0.790115	0.512563	-0.202017	0.913845
CG14817	-0.182234	0.310692	0.0460611	0.875748
CG14818	0.0630191	0.700026	0.038616	0.852184
CG14823	0.684191	4.86714e-10	0.653433	1.6337e-08
CG14830	-0.404903	0.00755079	-0.08591	0.768457
CG14853	-0.112091	0.62355	0.0992699	0.717665
CG14854	-0.201838	0.780283	-0.565241	0.38892
CG14855	0.892797	0.124794	0.824056	0.232832
CG14857	0.221806	0.84596	-0.225057	0.871704
CG1486	0.048078	0.928529	0.0720277	0.899309
CG14864	1.11292	0.0922754	0.493432	0.648607
CG14868	-0.174585	0.587862	0.171125	0.643292
CG14880	0.811822	5.89378e-07	-0.341371	0.172065
CG14881	0.243562	0.549829	0.402814	0.287869
CG14882	0.43483	0.414653	0.585277	0.281922
CG14883	0.203881	0.707884	-0.121179	0.869029
CG14892	-1.43269	0.000333586	0.274098	0.68801
CG14894	-0.145203	0.566087	-0.105951	0.74757
CG14903	0.134856	0.62355	0.0915888	0.79958
CG14906	-0.0050557	0.996467	0.0828362	0.929354
CG14907	-0.215124	0.796837	-0.325346	0.729364
CG1492	0.0985066	0.887686	0.00958501	0.992093
CG14933	-0.131955	0.25715	-0.37104	4.7538e-05
CG14937	0.748602	0.668215	0.241534	0.928316
CG14945	0.00819803	0.976722	-0.406334	0.00380582
CG14961	-6.20522	1.98177e-22	-4.97707	4.98154e-17
CG14964	0.165013	0.780691	0.464934	0.34153
CG14965	0.306057	0.786675	0.313137	0.812423
CG14966	-0.00575721	0.98995	0.162535	0.650661
CG14967	0.0648053	0.892765	0.0958895	0.852184
CG14968	-0.539611	0.29004	-0.387935	0.566979
CG14969	0.532804	0.0295049	0.32994	0.331193
CG14971	0.103097	0.86362	0.306322	0.556346
CG14977	0.161501	0.255205	0.139572	0.414421
CG14982	-0.25166	0.503098	-0.341205	0.386628
CG14984	-0.0235846	0.938072	-0.5133	0.000517423
CG14985	-0.410715	0.359766	0.134107	0.845315
CG14989	-0.162362	0.131735	-0.0984141	0.498654
CG14990	-2.76405	0.000316127	-2.06073	0.0194385
CG14995	-0.0229699	0.952919	0.144802	0.650338
CG14997	-0.081277	0.807016	-0.15636	0.644239
CG15011	0.0223245	0.980886	-0.0223688	0.985163
CG15012	-0.472419	0.000126593	-0.440683	0.00096811
CG15014	-0.0479536	0.923815	-0.404343	0.242239
CG15019	0.443741	0.00368871	-0.0696741	0.829456
CG15020	-0.978841	0.384049	-2.5085	0.0507329
CG15021	-1.50613	1.31154e-28	-0.902933	2.15705e-10
CG15023	-1.1973	0.0385928	-0.55556	0.513604
CG15024	-2.29521	0.00520419	-1.64152	0.089186
CG15027	0.30219	0.234432	-0.107082	0.806579
CG15036	-0.583956	0.659498	-0.536102	0.745644
CG1504	1.17929	0.373807	1.15227	0.454954
CG15046	-0.430196	0.560231	0.0137531	0.991851
CG15065	0.965658	0.0146362	0.596726	0.233053
CG15067	0.428549	4.27855e-05	-0.629933	8.15505e-10
CG15068	0.735179	6.98343e-11	-0.39391	0.00204814
CG15073	-0.18751	0.789857	0.235506	0.763273
CG15080	-1.76017	1.69776e-08	-1.42393	4.62338e-05
CG15082	0.202731	0.737003	-0.195361	0.800761
CG15083	0.388942	0.00223001	0.257675	0.11103
CG15084	-0.302347	0.580665	0.000781936	1
CG15093	-0.0537343	0.818577	0.589286	1.63861e-06
CG15096	0.622658	7.09403e-11	0.383294	0.000308707
CG15097	-0.318731	0.276	-0.33933	0.31305
CG15098	0.649786	4.00239e-11	0.299547	0.0123187
CG15099	-0.176422	0.386702	0.0931102	0.748804
CG15107	0.249927	0.627903	0.443099	0.356295
CG15111	-0.302089	0.0767394	0.277405	0.142873
CG15117	0.5032	0.0788658	-0.315524	0.472299
CG15118	0.109784	0.593457	0.48842	0.0002672
CG15120	0.772602	0.410604	-0.812398	0.539947
CG1513	0.0617056	0.844851	0.249638	0.287213
CG15141	0.0123791	0.980965	0.031381	0.960847
CG15155	-1.12069	0.167434	-1.16977	0.22693
CG15160	-0.0601681	0.923105	-0.164872	0.788879
CG15168	0.29621	0.0560536	0.122255	0.622594
CG1518	1.18118	0.00201655	0.611305	0.269026
CG15186	-0.359988	0.41031	-0.0588754	0.938438
CG15199	-0.172347	0.659751	0.804098	0.000968331
CG15201	0.448484	2.66897e-10	0.358529	1.74684e-06
CG15202	0.652071	3.24977e-05	0.539801	0.00236527
CG15203	1.56203	9.83739e-08	0.868136	0.0208677
CG15209	0.387422	5.89846e-05	0.299047	0.00544506
CG15210	0.277409	0.230712	-0.00252675	0.997111
CG15211	-0.488888	0.00068731	-0.183287	0.406687
CG15213	-0.593465	0.00743364	-0.0680634	0.883641
CG1523	0.0985945	0.776567	0.0183321	0.971501
CG15236	0.087646	0.705967	0.197902	0.329769
CG15237	0.0183572	0.960527	0.355976	0.108808
CG15247	0.413828	0.130833	0.360346	0.274377
CG15270	0.274642	0.348986	0.196299	0.613055
CG15279	-0.23358	0.611061	-0.166189	0.778873
CG15282	-0.583017	0.00140061	-0.811213	1.77119e-05
CG1529	-0.271743	0.605801	-0.105455	0.888744
CG15293	0.821644	1.06846e-23	0.0436052	0.813452
CG15309	-0.703531	1.79378e-09	-0.29762	0.0442719
CG15312	-0.118003	0.760637	0.163245	0.691099
CG15317	-0.393725	0.49261	-0.274572	0.722482
CG1532	-0.238272	0.166402	-0.33064	0.0602164
CG15322	-0.539377	0.743654	-0.921295	0.613055
CG15343	0.808247	0.0447045	0.171808	0.831809
CG15347	1.08638	0.000177366	-0.106175	0.880762
CG15353	0.632878	9.70052e-06	0.624672	4.67067e-05
CG15356	0.0323087	0.951836	0.149596	0.756689
CG15358	0	1	0	1
CG15362	0.23466	0.707482	0.283335	0.690479
CG15365	-0.611678	0.474095	-0.951766	0.300743
CG15368	1.40676	0.0920097	1.29612	0.181844
CG15369	-1.16715	0.00514478	-0.112369	0.898168
CG1537	-0.614823	0.00375834	-0.147994	0.70771
CG15382	0.0191087	0.98744	0.242496	0.831053
CG15385	0.351925	0.40247	0.508844	0.212758
CG15387	-0.424821	0.383759	-0.27352	0.686881
CG15390	-0.133152	0.851427	0.0222236	0.982673
CG15394	0.371309	0.330448	0.0536041	0.941315
CG15399	1.23315	0.178263	1.17598	0.26867
CG15412	0.167922	0.663404	0.0441454	0.941055
CG15414	-0.667491	0.00469597	-0.723259	0.00458288
CG1542	0.140477	0.706606	-0.607747	0.0277328
CG15431	0.223221	0.659498	0.169993	0.795279
CG15432	0.17417	0.560667	0.404316	0.0971878
CG15435	-0.419602	0.671731	-0.482778	0.678768
CG15436	0.311962	0.83007	0.148814	0.939683
CG15439	0.250807	0.800472	-0.62038	0.532324
CG1544	-0.529081	0.00313885	-0.111612	0.74757
CG15440	0.202	0.55042	0.0263445	0.964867
CG15443	-0.099878	0.844375	-0.0539203	0.934783
CG15445	-1.26087	1.25626e-14	-1.90601	5.89402e-27
CG15449	0.897053	5.28248e-06	0.0814071	0.861803
CG1545	0.0366057	0.947403	0.263872	0.524397
CG15456	0.143825	0.665005	0.368815	0.167928
CG15465	0.194408	0.265529	0.30597	0.056334
CG15478	-0.374545	0.363996	-0.430592	0.353063
CG15497	-0.561204	0.585338	0.424684	0.725876
CG1550	-0.418258	0.00202178	-0.167231	0.420029
CG15506	-1.64244	5.72103e-12	-1.2675	1.02773e-06
CG15514	0.149147	0.60129	0.179412	0.560788
CG15515	-0.0487076	0.936548	0.830301	0.00446394
CG1552	0.267898	0.00414525	0.046957	0.803766
CG15522	-0.0187786	0.967761	0.110876	0.804547
CG15525	-0.104985	0.834606	-0.154378	0.778397
CG15528	0.375456	0.250462	0.444185	0.20267
CG15529	-0.261841	0.396894	-0.199117	0.618133
CG15531	0.907711	0.784722	1.76723	0.564857
CG15535	0.228452	0.651414	-0.252078	0.681448
CG15536	0.506108	0.0766693	0.186728	0.70456
CG15537	-0.354054	0.107954	0.00536681	0.991851
CG15544	-0.777224	0.0168287	-0.668066	0.0872264
CG15545	-0.599511	0.698995	-0.373251	0.852184
CG15546	-0.143768	0.649099	0.00020752	1
CG15547	0.399798	0.343502	0.587206	0.154826
CG15550	0.926167	0.0725948	0.110508	0.922906
CG15553	-0.454086	0.219368	-0.27136	0.607163
CG15554	0.695925	0.0849777	0.720934	0.107516
CG15556	0.847006	0.0119157	0.29574	0.619553
CG15561	0.0353732	0.958926	-0.27898	0.65761
CG15597	-2.11375	0.00265998	-4.03844	0.000427664
CG15601	0.0828712	0.938501	0.107066	0.927675
CG15602	-0.108082	0.768559	-0.10672	0.808383
CG1561	0.245737	0.00267224	0.072461	0.593567
CG15611	-0.0220019	0.962601	0.23487	0.515189
CG15618	-0.0988601	0.89445	-0.1174	0.888483
CG15628	-0.256954	0.234935	-0.0667798	0.856638
CG15629	0.473206	0.019242	0.342955	0.186697
CG15630	0.171813	0.467056	0.38264	0.0507315
CG15642	0.0073265	0.991637	0.160932	0.794792
CG15643	-0.243998	0.806483	-0.161941	0.898617
CG15651	-0.09298	0.844332	-0.141126	0.786815
CG15653	0.059108	0.938501	0.116651	0.879976
CG15661	0.410848	0.0825733	0.779454	0.000238868
CG15666	0.664203	0.280869	-0.327234	0.750465
CG15673	0.171469	0.562238	-0.29621	0.314939
CG15695	0.743623	0.204031	0.430144	0.61792
CG15701	-0.432658	0.775763	0.244194	0.897193
CG15706	-0.541919	0.0119157	-0.464428	0.0690322
CG15715	-0.0810101	0.690732	-0.0101916	0.97405
CG15717	0.341639	0.0175319	0.126036	0.591966
CG1572	-0.132053	0.389517	-0.10021	0.607581
CG15725	0.019458	0.98995	-0.667507	0.591303
CG15735	-0.162596	0.263904	0.0409112	0.866116
CG15739	0.854006	2.24825e-10	0.585851	0.000130049
CG15743	-0.183543	0.668215	-0.17189	0.745921
CG15744	0.1708	0.775796	-0.0125672	0.98983
CG15747	0.164214	0.649099	0.0842736	0.863163
CG1575	0.55052	0.163513	0.114475	0.876917
CG15760	-0.521992	0.0561307	0.0962915	0.850707
CG15765	0.242821	0.0922155	0.25581	0.0971872
CG15766	0.344904	0.685489	-0.0226033	0.987486
CG15771	0.147642	0.275165	0.0614924	0.771948
CG15772	-0.211223	0.247158	-0.253105	0.191649
CG1578	0.282654	0.0480098	0.0190686	0.95477
CG15784	-0.229184	0.125381	-0.884748	9.12092e-12
CG15803	0.232195	0.514588	0.164303	0.731271
CG15812	-0.312414	0.429913	-0.274604	0.561398
CG15814	-0.109735	0.780283	-0.0528998	0.920061
CG1582	0.0284209	0.952874	0.163288	0.698063
CG15822	-0.435755	0.710676	-0.827864	0.495001
CG15824	2.10498	1.38651e-08	1.75155	1.81316e-05
CG15861	0.326944	0.830985	0.283299	0.876917
CG15863	-0.445553	0.279707	-0.0370747	0.964504
CG15870	0.143274	0.867411	-0.166632	0.867513
CG15877	-0.413883	0.297008	-0.498231	0.257051
CG15879	1.17524	0.33968	1.19101	0.396178
CG15881	-0.22041	0.438295	0.0700647	0.87217
CG15890	0.353571	0.26814	0.0570488	0.92435
CG15891	0.0888689	0.679832	0.0568868	0.835792
CG15892	-0.339029	0.671645	-0.287637	0.776964
CG15894	-0.207783	0.642249	0.0118293	0.987486
CG15908	-0.138465	0.663254	-0.104653	0.795468
CG15912	-0.202844	0.786448	-0.217185	0.808236
CG15914	0.242864	0.84596	0.153822	0.92222
CG15916	0.0553364	0.877671	0.00762784	0.987747
CG15922	-0.234913	0.23644	0.197327	0.40174
CG1598	-0.179007	0.258066	-0.0247917	0.932964
CG1602	0.206557	0.851803	0.174802	0.89686
CG1603	-0.187473	0.819869	0.286531	0.742388
CG1607	0.0503544	0.873493	-0.00308663	0.99554
CG1620	0.12393	0.675934	0.029146	0.950914
CG1622	0.246104	0.456217	-0.148402	0.755623
CG1628	1.37377	4.81216e-24	0.807668	5.37279e-08
CG1632	0.335356	0.233882	0.355719	0.259708
CG1635	-0.256154	0.260696	0.31898	0.162469
CG1636	0.303233	0.162819	0.160876	0.611543
CG1637	-0.393068	5.84236e-05	-0.164413	0.234237
CG1640	-0.309889	0.00157449	-0.330596	0.00129789
CG1646	0.130801	0.666086	0.0359177	0.938274
CG1647	-0.374076	0.34893	-0.0475654	0.950051
CG1648	0.551468	6.10448e-09	0.248931	0.0345147
CG1657	0.00359197	0.99143	0.13318	0.573048
CG1662	-0.0378334	0.896465	-0.313593	0.0780646
CG1663	0.331987	0.685997	0.0341901	0.979109
CG1665	0.901942	9.58754e-10	0.414499	0.030527
CG1667	0.183643	0.762419	-0.57706	0.286261
CG16700	0.1038	0.768174	-0.0490302	0.918389
CG16704	0.906267	6.62178e-30	0.219371	0.034789
CG1671	-0.0984687	0.867985	-0.636493	0.1184
CG16711	-0.0141392	0.967449	-0.00869925	0.984404
CG16713	0.229832	0.0710351	0.101298	0.593474
CG16717	0.0303704	0.95841	-0.00291897	0.998335
CG16721	-0.525875	8.08558e-05	-0.307759	0.0605628
CG1673	0.877125	9.54521e-11	-0.141426	0.581461
CG16734	0.408527	0.629436	0.272592	0.807657
CG16739	-1.7185	0.131914	0.757999	0.569813
CG1674	-0.302125	0.0275179	-0.022996	0.940069
CG16743	1.0826	2.2639e-19	1.14247	2.24781e-20
CG16749	-0.461316	0.661923	0.675585	0.493578
CG16753	0.419655	0.296406	-0.0415246	0.961633
CG16756	1.21148	3.66408e-26	0.250697	0.139416
CG16758	-0.201583	0.116968	-0.589585	2.55217e-08
CG1677	0.177828	0.289882	0.057973	0.83236
CG16771	0.330065	0.413898	0.364886	0.417157
CG16772	0.175799	0.37199	-0.48687	0.00121845
CG16779	0.303565	0.300956	0.459313	0.0982417
CG1678	-2.64776	NA	-7.77998	NA
CG16786	-1.4964	4.79431e-13	-0.730091	0.00198526
CG16787	-0.172894	0.558846	-0.207562	0.522419
CG16789	-0.267971	0.782318	-0.088295	0.950051
CG16790	0.0727377	0.923815	-0.708088	0.181548
CG16791	-0.111634	0.672104	-0.219098	0.379147
CG16798	-0.0788081	0.923815	0.51509	0.36471
CG16799	0.991983	6.17094e-12	0.870693	1.18668e-08
CG16812	-0.0407947	0.941645	0.0444989	0.94385
CG16817	-0.0263534	0.895028	-0.0118322	0.963411
CG16820	0.135341	0.744748	0.0417283	0.946568
CG16826	-1.97806	NA	-7.72301	NA
CG16833	0.113672	0.762419	0.100059	0.827741
CG16836	0.663112	1.68511e-11	-0.0487947	0.822898
CG16854	0.206909	0.744482	-0.0476434	0.962594
CG16863	-0.636965	0.374232	-0.255363	0.812729
CG16865	-0.66971	0.00324257	-0.425579	0.148364
CG16868	0.0296717	0.972626	0.0450315	0.964867
CG1688	-0.366902	0.159608	-0.127944	0.768938
CG16884	-1.70519	1.12792e-06	-0.612084	0.206918
CG16885	-1.67531	7.82864e-08	-0.704168	0.0751071
CG16886	-2.38387	1.55668e-11	-3.55399	3.49577e-14
CG16890	0.162148	0.695122	0.209326	0.648746
CG16892	0.414661	0.353946	-0.09297	0.907379
CG16896	0.601736	0.288797	0.538716	0.433249
CG16898	0.647685	0.571969	1.65275	0.052115
CG16903	0.174127	0.489233	-0.0395597	0.922479
CG16904	-1.65701	0.568693	0.0073461	0.999678
CG16908	0.286761	0.677652	-0.19693	0.832655
CG16926	1.29902	1.70317e-23	-0.25206	0.244914
CG16935	-0.0869852	0.62355	-0.0237351	0.927682
CG16940	0.0301906	0.955112	-0.245438	0.569457
CG16941	-0.0107026	0.984206	-0.080004	0.881761
CG16947	0.222265	0.478048	0.226994	0.530456
CG1695	0.0358274	0.93192	0.39827	0.0973419
CG16952	-0.230811	0.330496	-0.147164	0.650087
CG16953	0.244194	0.0445049	0.0546113	0.809964
CG16959	-0.925084	0.00778046	-0.234262	0.707182
CG16965	-0.516289	0.063839	-1.51424	2.64346e-08
CG16972	0.082395	0.923105	-0.123228	0.89686
CG16974	0.212201	0.147328	0.350007	0.00883774
CG16978	-0.089106	0.718151	-0.482722	0.00225579
CG16979	0.28725	0.304054	0.28347	0.386628
CG1698	-1.67454	6.82615e-07	-1.77334	1.28377e-06
CG16985	-0.0330988	0.939127	0.155198	0.664492
CG16986	0.250267	0.321913	0.0987119	0.801352
[truncated: 7,778 more rows]
