# Supplementary material for: An in vivo strategy for knockdown of circular RNAs
Source: Cell Discov. 2020 Aug 11;6:52. doi: 10.1038/s41421-020-0182-y (PMC7417560; doi:10.1038/s41421-020-0182-y)
Supplement: Supplementary file 10 — Supplementary Table S9 [file 41421_2020_182_MOESM10_ESM.xlsx]

## Sheet: Table SX_ctripGoterm
Table S9. Gene Ontology (GO) term analysis of the differentially expressed genes upon specific circRNA knockdowns. Levels are log(pvalue after FDR correction).
Go term	circCtrip KD1	circCtrip KD2
GO:0006030 chitin metabolic process	17.5673	9.59184
GO:0040003 chitin-based cuticle development	15.6197	9.17086
GO:0042335 cuticle development	15.0293	9.16349
GO:1901071 glucosamine-containing compound metabolic process	14.3421	8.23692
GO:0006040 amino sugar metabolic process	14.3421	7.63231
GO:0006022 aminoglycan metabolic process	10.8703	7.56648
GO:0010499 proteasomal ubiquitin-independent protein catabolic process	9.43803	10.4583
GO:0043161 proteasome-mediated ubiquitin-dependent protein catabolic process	6.12293	9.34487
GO:0010498 proteasomal protein catabolic process	5.78678	9.17086
GO:1901565 organonitrogen compound catabolic process	5.51502	8.91548
GO:0019941 modification-dependent protein catabolic process	5.00067	8.63614
GO:0006511 ubiquitin-dependent protein catabolic process	4.90616	8.46213
GO:0043632 modification-dependent macromolecule catabolic process	4.68733	8.30091
GO:0051603 proteolysis involved in cellular protein catabolic process	4.67248	7.56648
GO:0044257 cellular protein catabolic process	4.46272	7.34025
GO:0017144 drug metabolic process	4.3914	2.87687
GO:0061077 chaperone-mediated protein folding	4.3543	0
GO:0030163 protein catabolic process	4.04575	6.46225
GO:0006031 chitin biosynthetic process	3.55753	1.25854
GO:0006032 chitin catabolic process	3.55753	0
GO:0006034 cuticle chitin metabolic process	3.55753	0
GO:0045899 positive regulation of RNA polymerase II transcriptional preinitiation complex assembly	3.55753	2.56633
GO:1901073 glucosamine-containing compound biosynthetic process	3.55753	1.25854
GO:0001838 embryonic epithelial tube formation	2.65526	3.22952
GO:0006035 cuticle chitin biosynthetic process	2.65526	0
GO:0042026 protein refolding	2.56799	0
GO:0051084 'de novo' posttranslational protein folding	2.56799	0
GO:0051085 chaperone cofactor-dependent protein refolding	2.56799	0
GO:0045898 regulation of RNA polymerase II transcriptional preinitiation complex assembly	2.34391	1.69629
GO:0046348 amino sugar catabolic process	2.34391	0
GO:0046349 amino sugar biosynthetic process	2.34391	0
GO:1901072 glucosamine-containing compound catabolic process	2.34391	0
GO:0006458 'de novo' protein folding	2.24388	0
GO:0022404 molting cycle process	2.20531	0
GO:0009057 macromolecule catabolic process	2.14692	4.20005
GO:0035080 heat shock-mediated polytene chromosome puffing	1.96284	0
GO:0006026 aminoglycan catabolic process	1.90504	0
GO:0007608 sensory perception of smell	1.87214	0
GO:0008362 chitin-based embryonic cuticle biosynthetic process	1.70891	2.46079
GO:0043248 proteasome assembly	1.70891	4.48885
GO:0035079 polytene chromosome puffing	1.66618	0
GO:0009408 response to heat	1.64941	0
GO:0042737 drug catabolic process	1.42081	1.40184
GO:0035151 regulation of tube size, open tracheal system	1.32902	1.32672
GO:0003012 muscle system process	1.32028	0
GO:0044265 cellular macromolecule catabolic process	1.32028	3.21082
GO:0060261 positive regulation of transcription initiation from RNA polymerase II promoter	1.18044	0
GO:2000144 positive regulation of DNA-templated transcription, initiation	1.18044	0
GO:0018990 ecdysis, chitin-based cuticle	1.17791	0
GO:0048067 cuticle pigmentation	1.1221	0
GO:0035150 regulation of tube size	1.11124	1.11538
GO:0055114 oxidation-reduction process	1.11124	3.13435
GO:0072175 epithelial tube formation	1.05576	1.40931
GO:0000502 proteasome complex	28.6897	31.8556
GO:1905369 endopeptidase complex	28.6897	31.8556
GO:0005615 extracellular space	28.3926	15.8011
GO:1905368 peptidase complex	16.942	21.4577
GO:0031012 extracellular matrix	16.5071	8.81577
GO:0005838 proteasome regulatory particle	15.2144	15.9103
GO:0022624 proteasome accessory complex	14.5331	15.4222
GO:0005839 proteasome core complex	12.7347	14.5887
GO:0008541 proteasome regulatory particle, lid subcomplex	6.99756	8.25574
GO:0008540 proteasome regulatory particle, base subcomplex	6.311	6.0235
GO:0019773 proteasome core complex, alpha-subunit complex	6.16664	7.14028
GO:0000788 nuclear nucleosome	5.24839	0
GO:0000786 nucleosome	4.60076	0
GO:0019774 proteasome core complex, beta-subunit complex	4.38975	5.05331
GO:0031597 cytosolic proteasome complex	4.38975	3.25893
GO:0044815 DNA packaging complex	3.00225	0
GO:0043292 contractile fiber	1.43	0
GO:0044449 contractile fiber part	1.16732	0
GO:0032993 protein-DNA complex	1.14566	0
GO:0030016 myofibril	1.00008	0
GO:0042302 structural constituent of cuticle	17.98	9.25291
GO:0005214 structural constituent of chitin-based cuticle	14.0733	7.95328
GO:0008061 chitin binding	12.3624	7.11861
GO:0008010 structural constituent of chitin-based larval cuticle	11.9977	9.25291
GO:0004298 threonine-type endopeptidase activity	10.8542	12.2375
GO:0070003 threonine-type peptidase activity	10.8542	12.2375
GO:0004175 endopeptidase activity	10.6085	4.25952
GO:0070011 peptidase activity, acting on L-amino acid peptides	9.78501	4.47814
GO:0008233 peptidase activity	9.26329	4.23861
GO:0008236 serine-type peptidase activity	5.28665	0
GO:0017171 serine hydrolase activity	5.22328	0
GO:0020037 heme binding	5.03007	3.32906
GO:0004553 hydrolase activity, hydrolyzing O-glycosyl compounds	4.99159	1.02784
GO:0046906 tetrapyrrole binding	4.99159	3.28682
GO:0036402 proteasome-activating ATPase activity	4.9324	3.80987
GO:0004252 serine-type endopeptidase activity	4.81976	0
GO:0016798 hydrolase activity, acting on glycosyl bonds	4.23764	0
GO:0005549 odorant binding	4.17182	1.01901
GO:0016705 oxidoreductase activity, acting on paired donors, with incorporation or reduction of molecular oxygen	4.15997	3.49271
GO:0004568 chitinase activity	4.1252	0
GO:0005506 iron ion binding	3.86605	2.62199
GO:0016491 oxidoreductase activity	3.54529	4.77571
GO:0044183 protein binding involved in protein folding	3.17812	0
GO:0048037 cofactor binding	3.11814	1.87533
GO:0051787 misfolded protein binding	2.89356	0
GO:0031072 heat shock protein binding	2.78348	0
GO:0016298 lipase activity	2.78281	1.2926
GO:0052689 carboxylic ester hydrolase activity	2.41969	0
GO:0051082 unfolded protein binding	2.19083	0
GO:0072555 17-beta-ketosteroid reductase activity	1.76896	0
GO:0072582 17-beta-hydroxysteroid dehydrogenase (NADP+) activity	1.76896	0
GO:0008239 dipeptidyl-peptidase activity	1.63717	0
GO:0000253 3-keto sterol reductase activity	1.50103	0
GO:0003796 lysozyme activity	1.50103	1.01901
GO:0005102 signaling receptor binding	1.38263	0
GO:0008028 monocarboxylic acid transmembrane transporter activity	1.2698	0
GO:0048018 receptor ligand activity	1.2698	0
GO:0005198 structural molecule activity	1.23666	0
GO:0030545 receptor regulator activity	1.23463	0
GO:0061783 peptidoglycan muralytic activity	1.21193	2.40302
GO:0005342 organic acid transmembrane transporter activity	1.13432	1.15434
GO:0046943 carboxylic acid transmembrane transporter activity	1.13432	1.15434
GO:0005179 hormone activity	1.12424	0
GO:0004620 phospholipase activity	1.02739	0
GO:0042165 neurotransmitter binding	1.02739	1.2926
GO:0042558 pteridine-containing compound metabolic process	0	1.55006
GO:0016645 oxidoreductase activity, acting on the CH-NH group of donors	0	1.2205
GO:0015171 amino acid transmembrane transporter activity	0	1.01901
GO:0070628 proteasome binding	0	1.01901
GO:0031406 carboxylic acid binding	0	1.15434
GO:0043177 organic acid binding	0	1.15434
GO:0016810 hydrolase activity, acting on carbon-nitrogen (but not peptide) bonds	0	1.01901
GO:0033293 monocarboxylic acid binding	0	1.01901
